# Supplementary material for: Identifying branch-specific positive selection throughout the regulatory genome using an appropriate proxy neutral
Source: BMC Genomics. 2020 May 13;21:359. doi: 10.1186/s12864-020-6752-4 (PMC7222330; doi:10.1186/s12864-020-6752-4)
Supplement: Supplementary file 2 — Additional file 2: NFR.sorted.bed.csv. [file 12864_2020_6752_MOESM2_ESM.csv]

chr1	2352060	2352359
chr1	4030435	4030734
chr1	4239285	4239584
chr1	4294521	4294820
chr1	4354820	4355119
chr1	4859558	4859857
chr1	4885380	4885679
chr1	4939184	4939483
chr1	4954362	4954661
chr1	4987076	4987375
chr1	4990904	4991203
chr1	5002429	5002728
chr1	5041302	5041601
chr1	5081968	5082267
chr1	5098735	5099034
chr1	5101248	5101547
chr1	5103476	5103775
chr1	5187086	5187385
chr1	5193841	5194140
chr1	5227641	5227940
chr1	5231548	5231847
chr1	5237480	5237779
chr1	5266159	5266458
chr1	5292558	5292857
chr1	5303148	5303447
chr1	5328649	5328948
chr1	5369899	5370198
chr1	5391952	5392251
chr1	5549609	5549908
chr1	5595309	5595608
chr1	5600004	5600303
chr1	5613068	5613367
chr1	5854446	5854745
chr1	11475803	11476102
chr1	11476256	11476555
chr1	11606969	11607268
chr1	11615320	11615619
chr1	11643175	11643474
chr1	11644257	11644556
chr1	12850122	12850421
chr1	12868009	12868308
chr1	12870126	12870425
chr1	14916073	14916372
chr1	16994611	16994910
chr1	17617215	17617514
chr1	18721855	18722154
chr1	18893988	18894287
chr1	20292923	20293222
chr1	20431211	20431510
chr1	20488969	20489268
chr1	20544426	20544725
chr1	25304515	25304814
chr1	25336771	25337070
chr1	30586527	30586826
chr1	30749440	30749739
chr1	30751318	30751617
chr1	30899342	30899641
chr1	30917236	30917535
chr1	31049284	31049583
chr1	31103085	31103384
chr1	31730636	31730935
chr1	33903744	33904043
chr1	34691240	34691539
chr1	34694058	34694357
chr1	34701603	34701902
chr1	34738022	34738321
chr1	34818721	34819020
chr1	34860726	34861025
chr1	34908638	34908937
chr1	34911213	34911512
chr1	34912434	34912733
chr1	34915866	34916165
chr1	34918786	34919085
chr1	35026554	35026853
chr1	35133063	35133362
chr1	35146416	35146715
chr1	36953213	36953512
chr1	37066512	37066811
chr1	37146556	37146855
chr1	37167784	37168083
chr1	37625557	37625856
chr1	37870938	37871237
chr1	38130269	38130568
chr1	38585629	38585928
chr1	38658394	38658693
chr1	38681040	38681339
chr1	38929184	38929483
chr1	42516102	42516401
chr1	42575316	42575615
chr1	43617343	43617642
chr1	46038392	46038691
chr1	47212238	47212537
chr1	47221734	47222033
chr1	47525611	47525910
chr1	48475482	48475781
chr1	48496745	48497044
chr1	48539054	48539353
chr1	48669528	48669827
chr1	51543147	51543446
chr1	51741242	51741541
chr1	53083339	53083638
chr1	54975063	54975362
chr1	55218482	55218781
chr1	55807491	55807790
chr1	55815050	55815349
chr1	55815562	55815861
chr1	55890029	55890328
chr1	55995258	55995557
chr1	56003438	56003737
chr1	56010953	56011252
chr1	56015194	56015493
chr1	56016821	56017120
chr1	56347234	56347533
chr1	56541487	56541786
chr1	56548086	56548385
chr1	56588130	56588429
chr1	56644701	56645000
chr1	56670458	56670757
chr1	56689247	56689546
chr1	56728839	56729138
chr1	56741049	56741348
chr1	56783281	56783580
chr1	56784492	56784791
chr1	56941145	56941444
chr1	57302664	57302963
chr1	57437581	57437880
chr1	57450148	57450447
chr1	59021806	59022105
chr1	59076640	59076939
chr1	59103400	59103699
chr1	59105701	59106000
chr1	59225420	59225719
chr1	59405443	59405742
chr1	59458459	59458758
chr1	59563348	59563647
chr1	59679542	59679841
chr1	59687680	59687979
chr1	59725562	59725861
chr1	60344378	60344677
chr1	60356356	60356655
chr1	60552235	60552534
chr1	60685704	60686003
chr1	60692709	60693008
chr1	60697557	60697856
chr1	60698009	60698308
chr1	60707414	60707713
chr1	60729812	60730111
chr1	60800827	60801126
chr1	60805131	60805430
chr1	60862358	60862657
chr1	60865784	60866083
chr1	60934054	60934353
chr1	60946732	60947031
chr1	61116176	61116475
chr1	61117971	61118270
chr1	61311372	61311671
chr1	61322003	61322302
chr1	61399105	61399404
chr1	61446934	61447233
chr1	61451406	61451705
chr1	61467777	61468076
chr1	62853235	62853534
chr1	62917535	62917834
chr1	63356144	63356443
chr1	63360208	63360507
chr1	63375906	63376205
chr1	63406888	63407187
chr1	63479957	63480256
chr1	63501304	63501603
chr1	63512782	63513081
chr1	63520585	63520884
chr1	63572365	63572664
chr1	63576363	63576662
chr1	63598890	63599189
chr1	64755740	64756039
chr1	64782222	64782521
chr1	64782573	64782872
chr1	64784583	64784882
chr1	64810770	64811069
chr1	65164641	65164940
chr1	65194010	65194309
chr1	65580531	65580830
chr1	66158690	66158989
chr1	66939190	66939489
chr1	66940084	66940383
chr1	66964323	66964622
chr1	67274305	67274604
chr1	68076748	68077047
chr1	68790980	68791279
chr1	68933029	68933328
chr1	69007626	69007925
chr1	69047505	69047804
chr1	69073834	69074133
chr1	69095624	69095923
chr1	69117738	69118037
chr1	69146208	69146507
chr1	69163469	69163768
chr1	69168237	69168536
chr1	69218151	69218450
chr1	69234593	69234892
chr1	69274881	69275180
chr1	69278779	69279078
chr1	69304303	69304602
chr1	69411071	69411370
chr1	69419316	69419615
chr1	69423911	69424210
chr1	69425650	69425949
chr1	69465109	69465408
chr1	69474055	69474354
chr1	69519411	69519710
chr1	69661238	69661537
chr1	69671431	69671730
chr1	69672560	69672859
chr1	69745084	69745383
chr1	69745944	69746243
chr1	69760282	69760581
chr1	69782792	69783091
chr1	69783461	69783760
chr1	69830370	69830669
chr1	69932632	69932931
chr1	69966955	69967254
chr1	69983527	69983826
chr1	70013206	70013505
chr1	70016743	70017042
chr1	70018699	70018998
chr1	70021969	70022268
chr1	70031000	70031299
chr1	70596468	70596767
chr1	71705398	71705697
chr1	71718109	71718408
chr1	71720345	71720644
chr1	71838377	71838676
chr1	71839903	71840202
chr1	71866885	71867184
chr1	72806055	72806354
chr1	72913269	72913568
chr1	72948231	72948530
chr1	72952492	72952791
chr1	72961214	72961513
chr1	72967672	72967971
chr1	73011343	73011642
chr1	73011907	73012206
chr1	73024098	73024397
chr1	73102925	73103224
chr1	73113768	73114067
chr1	73131174	73131473
chr1	73162944	73163243
chr1	73175930	73176229
chr1	73419761	73420060
chr1	73421367	73421666
chr1	73474044	73474343
chr1	73504651	73504950
chr1	73505953	73506252
chr1	73529199	73529498
chr1	73544328	73544627
chr1	73579931	73580230
chr1	73593339	73593638
chr1	73600752	73601051
chr1	73613280	73613579
chr1	73633303	73633602
chr1	73680459	73680758
chr1	73683174	73683473
chr1	73760135	73760434
chr1	73767540	73767839
chr1	73824541	73824840
chr1	73824958	73825257
chr1	73835527	73835826
chr1	73847224	73847523
chr1	73851010	73851309
chr1	73867835	73868134
chr1	73934731	73935030
chr1	73984241	73984540
chr1	73995980	73996279
chr1	74088379	74088678
chr1	74192279	74192578
chr1	74193205	74193504
chr1	74234985	74235284
chr1	74253108	74253407
chr1	74259303	74259602
chr1	74284931	74285230
chr1	74310068	74310367
chr1	74315441	74315740
chr1	74335537	74335836
chr1	74456620	74456919
chr1	74473541	74473840
chr1	75026746	75027045
chr1	75028060	75028359
chr1	75030509	75030808
chr1	75154410	75154709
chr1	75249110	75249409
chr1	75255085	75255384
chr1	75259289	75259588
chr1	75298033	75298332
chr1	75436232	75436531
chr1	75542895	75543194
chr1	75554454	75554753
chr1	75586821	75587120
chr1	75634472	75634771
chr1	75634893	75635192
chr1	76474616	76474915
chr1	76496932	76497231
chr1	76510863	76511162
chr1	77128856	77129155
chr1	77146864	77147163
chr1	77174254	77174553
chr1	77178340	77178639
chr1	77183406	77183705
chr1	77255991	77256290
chr1	77277037	77277336
chr1	77306362	77306661
chr1	79265250	79265549
chr1	79268822	79269121
chr1	79352814	79353113
chr1	79663646	79663945
chr1	79692492	79692791
chr1	79694794	79695093
chr1	79715658	79715957
chr1	79725998	79726297
chr1	79874281	79874580
chr1	79888085	79888384
chr1	79904242	79904541
chr1	79917205	79917504
chr1	79938909	79939208
chr1	79950817	79951116
chr1	79953203	79953502
chr1	79966114	79966413
chr1	79991793	79992092
chr1	79997611	79997910
chr1	80015806	80016105
chr1	80019222	80019521
chr1	80040419	80040718
chr1	80053939	80054238
chr1	80080098	80080397
chr1	80093754	80094053
chr1	80111753	80112052
chr1	80114666	80114965
chr1	80124855	80125154
chr1	80147502	80147801
chr1	80197677	80197976
chr1	80224873	80225172
chr1	80231033	80231332
chr1	80245673	80245972
chr1	80249646	80249945
chr1	80268911	80269210
chr1	80288184	80288483
chr1	80314442	80314741
chr1	80366931	80367230
chr1	80384466	80384765
chr1	80420367	80420666
chr1	80420857	80421156
chr1	80476905	80477204
chr1	80505112	80505411
chr1	80534973	80535272
chr1	80546056	80546355
chr1	80546403	80546702
chr1	80547178	80547477
chr1	80573788	80574087
chr1	80574103	80574402
chr1	80658008	80658307
chr1	80659403	80659702
chr1	80659775	80660074
chr1	80686574	80686873
chr1	80699256	80699555
chr1	80703080	80703379
chr1	80712228	80712527
chr1	80713882	80714181
chr1	80734849	80735148
chr1	80735208	80735507
chr1	80735813	80736112
chr1	80736517	80736816
chr1	80764353	80764652
chr1	80770298	80770597
chr1	80777880	80778179
chr1	80778665	80778964
chr1	80785517	80785816
chr1	80811050	80811349
chr1	80830820	80831119
chr1	80835945	80836244
chr1	80878326	80878625
chr1	80900005	80900304
chr1	80900909	80901208
chr1	80912190	80912489
chr1	80912611	80912910
chr1	80914313	80914612
chr1	80919836	80920135
chr1	80921601	80921900
chr1	80922610	80922909
chr1	80932338	80932637
chr1	80954546	80954845
chr1	80983459	80983758
chr1	81114912	81115211
chr1	81118759	81119058
chr1	81135781	81136080
chr1	81136820	81137119
chr1	81148772	81149071
chr1	81178710	81179009
chr1	81179033	81179332
chr1	81180368	81180667
chr1	81225206	81225505
chr1	81237750	81238049
chr1	81239612	81239911
chr1	81257542	81257841
chr1	81268207	81268506
chr1	81299512	81299811
chr1	81315762	81316061
chr1	81330193	81330492
chr1	81377726	81378025
chr1	81378811	81379110
chr1	81425651	81425950
chr1	81436166	81436465
chr1	81440471	81440770
chr1	81440792	81441091
chr1	81450524	81450823
chr1	81497206	81497505
chr1	81507474	81507773
chr1	81547947	81548246
chr1	81580792	81581091
chr1	81603247	81603546
chr1	81616153	81616452
chr1	81642011	81642310
chr1	81668254	81668553
chr1	81685838	81686137
chr1	81718056	81718355
chr1	81741611	81741910
chr1	82469503	82469802
chr1	82473064	82473363
chr1	82499360	82499659
chr1	82505672	82505971
chr1	82530780	82531079
chr1	82563377	82563676
chr1	82566526	82566825
chr1	82587547	82587846
chr1	82612045	82612344
chr1	82623699	82623998
chr1	82624045	82624344
chr1	82661936	82662235
chr1	82728160	82728459
chr1	82731620	82731919
chr1	82738052	82738351
chr1	82762039	82762338
chr1	82773028	82773327
chr1	82828494	82828793
chr1	82830319	82830618
chr1	82834300	82834599
chr1	82872330	82872629
chr1	82883479	82883778
chr1	82884353	82884652
chr1	82885271	82885570
chr1	82939909	82940208
chr1	82948471	82948770
chr1	82975425	82975724
chr1	82977679	82977978
chr1	82998259	82998558
chr1	83055560	83055859
chr1	83077210	83077509
chr1	83135572	83135871
chr1	83149805	83150104
chr1	83184851	83185150
chr1	83192427	83192726
chr1	83201743	83202042
chr1	83227024	83227323
chr1	83250163	83250462
chr1	83267267	83267566
chr1	83297771	83298070
chr1	83308665	83308964
chr1	83320303	83320602
chr1	83324477	83324776
chr1	83331177	83331476
chr1	83349435	83349734
chr1	83681284	83681583
chr1	83958318	83958617
chr1	83979356	83979655
chr1	85091353	85091652
chr1	85190574	85190873
chr1	85241503	85241802
chr1	85607202	85607501
chr1	86634402	86634701
chr1	86638996	86639295
chr1	86657248	86657547
chr1	86659558	86659857
chr1	86696323	86696622
chr1	86744778	86745077
chr1	86769436	86769735
chr1	86783220	86783519
chr1	86923224	86923523
chr1	87741242	87741541
chr1	87887245	87887544
chr1	87917829	87918128
chr1	87953182	87953481
chr1	87954169	87954468
chr1	87964894	87965193
chr1	87979400	87979699
chr1	88017895	88018194
chr1	88019113	88019412
chr1	88027242	88027541
chr1	88056391	88056690
chr1	88127425	88127724
chr1	88141717	88142016
chr1	88142285	88142584
chr1	88164285	88164584
chr1	88176063	88176362
chr1	88200485	88200784
chr1	88222745	88223044
chr1	88285781	88286080
chr1	88326873	88327172
chr1	88341609	88341908
chr1	88362469	88362768
chr1	88464750	88465049
chr1	88567676	88567975
chr1	88581468	88581767
chr1	88587305	88587604
chr1	88588135	88588434
chr1	88601968	88602267
chr1	88628410	88628709
chr1	88629404	88629703
chr1	88651141	88651440
chr1	88666831	88667130
chr1	88689752	88690051
chr1	88699832	88700131
chr1	88733711	88734010
chr1	88760964	88761263
chr1	88766043	88766342
chr1	88790687	88790986
chr1	88796966	88797265
chr1	88830343	88830642
chr1	88836801	88837100
chr1	90269001	90269300
chr1	90505739	90506038
chr1	90539357	90539656
chr1	90584071	90584370
chr1	90596629	90596928
chr1	90610483	90610782
chr1	90610920	90611219
chr1	90647999	90648298
chr1	90650670	90650969
chr1	90659002	90659301
chr1	90707324	90707623
chr1	90721832	90722131
chr1	90734441	90734740
chr1	90736606	90736905
chr1	90743463	90743762
chr1	90766378	90766677
chr1	90768702	90769001
chr1	90802680	90802979
chr1	90809071	90809370
chr1	90811531	90811830
chr1	90845146	90845445
chr1	90943489	90943788
chr1	90960975	90961274
chr1	91002156	91002455
chr1	91062693	91062992
chr1	91068953	91069252
chr1	91089832	91090131
chr1	91116684	91116983
chr1	91136145	91136444
chr1	91139863	91140162
chr1	91165015	91165314
chr1	91169348	91169647
chr1	91215451	91215750
chr1	91234232	91234531
chr1	91321029	91321328
chr1	91366556	91366855
chr1	94595062	94595361
chr1	94613395	94613694
chr1	94741351	94741650
chr1	94743716	94744015
chr1	94820562	94820861
chr1	94879303	94879602
chr1	95050468	95050767
chr1	95096993	95097292
chr1	95724165	95724464
chr1	95729945	95730244
chr1	95812539	95812838
chr1	95815021	95815320
chr1	95864773	95865072
chr1	95878360	95878659
chr1	95884678	95884977
chr1	95908341	95908640
chr1	95909583	95909882
chr1	95927664	95927963
chr1	95960967	95961266
chr1	95973539	95973838
chr1	96009098	96009397
chr1	96013313	96013612
chr1	96050836	96051135
chr1	96076569	96076868
chr1	96086370	96086669
chr1	96090088	96090387
chr1	96108355	96108654
chr1	96122587	96122886
chr1	96136032	96136331
chr1	96143230	96143529
chr1	96154461	96154760
chr1	96159665	96159964
chr1	96161189	96161488
chr1	96177522	96177821
chr1	96184390	96184689
chr1	96186096	96186395
chr1	96270833	96271132
chr1	96312494	96312793
chr1	96341462	96341761
chr1	96368989	96369288
chr1	96369362	96369661
chr1	96378755	96379054
chr1	96393969	96394268
chr1	96397025	96397324
chr1	96504969	96505268
chr1	96547787	96548086
chr1	96549848	96550147
chr1	96564072	96564371
chr1	96567988	96568287
chr1	96574870	96575169
chr1	96578955	96579254
chr1	96612915	96613214
chr1	96625925	96626224
chr1	96634936	96635235
chr1	96637518	96637817
chr1	96646307	96646606
chr1	96870677	96870976
chr1	96890171	96890470
chr1	96931985	96932284
chr1	96948511	96948810
chr1	96976810	96977109
chr1	96998719	96999018
chr1	97146980	97147279
chr1	97291533	97291832
chr1	97309762	97310061
chr1	97334034	97334333
chr1	97343906	97344205
chr1	97375112	97375411
chr1	97385937	97386236
chr1	97390535	97390834
chr1	97397746	97398045
chr1	97403942	97404241
chr1	97440644	97440943
chr1	97482260	97482559
chr1	97502666	97502965
chr1	97510191	97510490
chr1	97529649	97529948
chr1	97535432	97535731
chr1	98529125	98529424
chr1	98534244	98534543
chr1	98740191	98740490
chr1	98760936	98761235
chr1	98763723	98764022
chr1	98775955	98776254
chr1	98784166	98784465
chr1	98811702	98812001
chr1	99793481	99793780
chr1	99800896	99801195
chr1	99828176	99828475
chr1	99838594	99838893
chr1	99874129	99874428
chr1	99905938	99906237
chr1	100986044	100986343
chr1	101179642	101179941
chr1	101298853	101299152
chr1	101316038	101316337
chr1	101334867	101335166
chr1	101553452	101553751
chr1	101930655	101930954
chr1	102042841	102043140
chr1	102057286	102057585
chr1	102111147	102111446
chr1	102112271	102112570
chr1	102136696	102136995
chr1	102142129	102142428
chr1	102260552	102260851
chr1	102471376	102471675
chr1	102495119	102495418
chr1	102621186	102621485
chr1	102635445	102635744
chr1	102919553	102919852
chr1	102928851	102929150
chr1	103073701	103074000
chr1	103111179	103111478
chr1	103175588	103175887
chr1	103186664	103186963
chr1	103207174	103207473
chr1	103224333	103224632
chr1	103625423	103625722
chr1	103651066	103651365
chr1	103667518	103667817
chr1	103707007	103707306
chr1	103707782	103708081
chr1	103727617	103727916
chr1	103757230	103757529
chr1	103762084	103762383
chr1	103770797	103771096
chr1	104153666	104153965
chr1	104280084	104280383
chr1	104325740	104326039
chr1	104383335	104383634
chr1	104418620	104418919
chr1	104456121	104456420
chr1	104459243	104459542
chr1	104492006	104492305
chr1	104493185	104493484
chr1	104500846	104501145
chr1	104602360	104602659
chr1	104605476	104605775
chr1	104612866	104613165
chr1	104613885	104614184
chr1	104637780	104638079
chr1	104654768	104655067
chr1	105066746	105067045
chr1	105076576	105076875
chr1	105081630	105081929
chr1	105090797	105091096
chr1	105107998	105108297
chr1	105167594	105167893
chr1	105193833	105194132
chr1	105208835	105209134
chr1	105319349	105319648
chr1	105328175	105328474
chr1	105392885	105393184
chr1	105401575	105401874
chr1	105439017	105439316
chr1	105486188	105486487
chr1	105598187	105598486
chr1	105600457	105600756
chr1	105616817	105617116
chr1	105629757	105630056
chr1	105643498	105643797
chr1	105725773	105726072
chr1	105855337	105855636
chr1	105872754	105873053
chr1	105905596	105905895
chr1	105930020	105930319
chr1	106129848	106130147
chr1	106130461	106130760
chr1	106584387	106584686
chr1	106636343	106636642
chr1	106656071	106656370
chr1	106672484	106672783
chr1	106679368	106679667
chr1	106680545	106680844
chr1	106683788	106684087
chr1	106685825	106686124
chr1	106686690	106686989
chr1	106695348	106695647
chr1	106697831	106698130
chr1	106698910	106699209
chr1	106699287	106699586
chr1	106742504	106742803
chr1	106752492	106752791
chr1	106778539	106778838
chr1	106780646	106780945
chr1	106780955	106781254
chr1	106793604	106793903
chr1	106830205	106830504
chr1	106831749	106832048
chr1	106838406	106838705
chr1	106946694	106946993
chr1	106956040	106956339
chr1	106972152	106972451
chr1	106983586	106983885
chr1	107028598	107028897
chr1	107124701	107125000
chr1	107154268	107154567
chr1	107173990	107174289
chr1	107183250	107183549
chr1	107194912	107195211
chr1	107215580	107215879
chr1	107232193	107232492
chr1	107234146	107234445
chr1	107253771	107254070
chr1	107265860	107266159
chr1	107304253	107304552
chr1	107312602	107312901
chr1	107313425	107313724
chr1	107342730	107343029
chr1	107354478	107354777
chr1	107411653	107411952
chr1	107431216	107431515
chr1	107451306	107451605
chr1	107456763	107457062
chr1	107462626	107462925
chr1	107505985	107506284
chr1	107613633	107613932
chr1	108059488	108059787
chr1	108085107	108085406
chr1	108546737	108547036
chr1	108548284	108548583
chr1	108605491	108605790
chr1	109041385	109041684
chr1	109043500	109043799
chr1	109255974	109256273
chr1	109260997	109261296
chr1	110320559	110320858
chr1	111011537	111011836
chr1	111046014	111046313
chr1	112554715	112555014
chr1	112563599	112563898
chr1	112578230	112578529
chr1	112578557	112578856
chr1	112597728	112598027
chr1	112608014	112608313
chr1	112696389	112696688
chr1	112721968	112722267
chr1	112722629	112722928
chr1	112729511	112729810
chr1	112732335	112732634
chr1	112776134	112776433
chr1	112876801	112877100
chr1	112884847	112885146
chr1	113764945	113765244
chr1	115359169	115359468
chr1	115544000	115544299
chr1	115571848	115572147
chr1	115654331	115654630
chr1	115706103	115706402
chr1	115778680	115778979
chr1	115808291	115808590
chr1	115918647	115918946
chr1	115922701	115923000
chr1	115948151	115948450
chr1	115950083	115950382
chr1	115985503	115985802
chr1	116007947	116008246
chr1	116162644	116162943
chr1	116336895	116337194
chr1	116340731	116341030
chr1	116341340	116341639
chr1	116352858	116353157
chr1	117788127	117788426
chr1	117796583	117796882
chr1	117804947	117805246
chr1	118730522	118730821
chr1	118735925	118736224
chr1	118738289	118738588
chr1	118788517	118788816
chr1	118791767	118792066
chr1	118794787	118795086
chr1	118815839	118816138
chr1	118834735	118835034
chr1	118841963	118842262
chr1	118878649	118878948
chr1	118883758	118884057
chr1	118907023	118907322
chr1	118924668	118924967
chr1	118926673	118926972
chr1	118933992	118934291
chr1	118964266	118964565
chr1	118969589	118969888
chr1	118984841	118985140
chr1	119032841	119033140
chr1	119051675	119051974
chr1	119078916	119079215
chr1	119104357	119104656
chr1	119123100	119123399
chr1	119136581	119136880
chr1	119202713	119203012
chr1	119231908	119232207
chr1	119274809	119275108
chr1	119328506	119328805
chr1	119418951	119419250
chr1	120001509	120001808
chr1	120201344	120201643
chr1	120241002	120241301
chr1	120354730	120355029
chr1	147297487	147297786
chr1	147366815	147367114
chr1	147385970	147386269
chr1	149129192	149129491
chr1	152223569	152223868
chr1	152273825	152274124
chr1	152389866	152390165
chr1	152480483	152480782
chr1	152542206	152542505
chr1	152556077	152556376
chr1	152653064	152653363
chr1	152673693	152673992
chr1	152686894	152687193
chr1	152693131	152693430
chr1	152726289	152726588
chr1	152739949	152740248
chr1	152756778	152757077
chr1	152813697	152813996
chr1	152822305	152822604
chr1	152942018	152942317
chr1	152949719	152950018
chr1	152951812	152952111
chr1	153011270	153011569
chr1	153124564	153124863
chr1	153135730	153136029
chr1	153376266	153376565
chr1	154608276	154608575
chr1	157190422	157190721
chr1	157198332	157198631
chr1	157375681	157375980
chr1	157590376	157590675
chr1	157821417	157821716
chr1	157842050	157842349
chr1	157842548	157842847
chr1	157849761	157850060
chr1	158250669	158250968
chr1	158338465	158338764
chr1	158402850	158403149
chr1	158429358	158429657
chr1	158465231	158465530
chr1	158524432	158524731
chr1	158526710	158527009
chr1	158550005	158550304
chr1	158580170	158580469
chr1	158663744	158664043
chr1	158711437	158711736
chr1	158717319	158717618
chr1	158745499	158745798
chr1	158851340	158851639
chr1	159092983	159093282
chr1	159093364	159093663
chr1	159197009	159197308
chr1	159281050	159281349
chr1	159458074	159458373
chr1	159528231	159528530
chr1	159647365	159647664
chr1	159718711	159719010
chr1	159954467	159954766
chr1	159960181	159960480
chr1	162462083	162462382
chr1	162907262	162907561
chr1	162933963	162934262
chr1	162994714	162995013
chr1	163016326	163016625
chr1	163025968	163026267
chr1	163437862	163438161
chr1	163446331	163446630
chr1	163473253	163473552
chr1	163496653	163496952
chr1	163549358	163549657
chr1	163624930	163625229
chr1	163662737	163663036
chr1	163715848	163716147
chr1	163772685	163772984
chr1	163802612	163802911
chr1	163857104	163857403
chr1	163898236	163898535
chr1	163914418	163914717
chr1	163944333	163944632
chr1	163968737	163969036
chr1	163993857	163994156
chr1	164109060	164109359
chr1	164133281	164133580
chr1	164141448	164141747
chr1	164231706	164232005
chr1	164233355	164233654
chr1	164246885	164247184
chr1	164285608	164285907
chr1	164347688	164347987
chr1	164374577	164374876
chr1	164445531	164445830
chr1	164515989	164516288
chr1	164885482	164885781
chr1	164891128	164891427
chr1	164899116	164899415
chr1	164900669	164900968
chr1	164906382	164906681
chr1	164910036	164910335
chr1	164933836	164934135
chr1	164962786	164963085
chr1	164967302	164967601
chr1	165004168	165004467
chr1	165013482	165013781
chr1	165017541	165017840
chr1	165037544	165037843
chr1	165081200	165081499
chr1	165100996	165101295
chr1	165102963	165103262
chr1	165117959	165118258
chr1	165146751	165147050
chr1	165147633	165147932
chr1	165149286	165149585
chr1	165149738	165150037
chr1	165161275	165161574
chr1	165164136	165164435
chr1	165434523	165434822
chr1	166256247	166256546
chr1	166262167	166262466
chr1	166293431	166293730
chr1	166325349	166325648
chr1	166349927	166350226
chr1	166351127	166351426
chr1	166353513	166353812
chr1	166435723	166436022
chr1	166538532	166538831
chr1	166561519	166561818
chr1	167144186	167144485
chr1	167547059	167547358
chr1	167550458	167550757
chr1	168365139	168365438
chr1	168411468	168411767
chr1	168513894	168514193
chr1	168744558	168744857
chr1	170300351	170300650
chr1	170390800	170391099
chr1	170392076	170392375
chr1	170393854	170394153
chr1	170415725	170416024
chr1	170551082	170551381
chr1	170552688	170552987
chr1	171647928	171648227
chr1	171787852	171788151
chr1	171789538	171789837
chr1	172441049	172441348
chr1	172450595	172450894
chr1	172457954	172458253
chr1	172471575	172471874
chr1	172473453	172473752
chr1	172474315	172474614
chr1	172615223	172615522
chr1	172678683	172678982
chr1	172733094	172733393
chr1	172892460	172892759
chr1	172906995	172907294
chr1	172907449	172907748
chr1	172964387	172964686
chr1	173023980	173024279
chr1	173029351	173029650
chr1	173085599	173085898
chr1	173967638	173967937
chr1	173994417	173994716
chr1	175029278	175029577
chr1	175268256	175268555
chr1	175732120	175732419
chr1	175760576	175760875
chr1	175800305	175800604
chr1	177268511	177268810
chr1	177360820	177361119
chr1	177601307	177601606
chr1	177629789	177630088
chr1	177648443	177648742
chr1	177649296	177649595
chr1	177681362	177681661
chr1	177707144	177707443
chr1	177772990	177773289
chr1	177780377	177780676
chr1	177792698	177792997
chr1	177804221	177804520
chr1	177810457	177810756
chr1	177846618	177846917
chr1	178552031	178552330
chr1	178892397	178892696
chr1	179045884	179046183
chr1	180479466	180479765
chr1	180526078	180526377
chr1	181170716	181171015
chr1	181263364	181263663
chr1	181325183	181325482
chr1	181333295	181333594
chr1	181397927	181398226
chr1	181424025	181424324
chr1	181837792	181838091
chr1	181877024	181877323
chr1	181903711	181904010
chr1	181936422	181936721
chr1	182018231	182018530
chr1	182041826	182042125
chr1	182370968	182371267
chr1	182401407	182401706
chr1	182689019	182689318
chr1	182747808	182748107
chr1	183563981	183564280
chr1	184062760	184063059
chr1	184094928	184095227
chr1	184171998	184172297
chr1	184177397	184177696
chr1	184225709	184226008
chr1	184235755	184236054
chr1	184236179	184236478
chr1	184321097	184321396
chr1	184340931	184341230
chr1	184630204	184630503
chr1	184750393	184750692
chr1	185001369	185001668
chr1	185423701	185424000
chr1	185424076	185424375
chr1	186222582	186222881
chr1	186627388	186627687
chr1	186691011	186691310
chr1	187044422	187044721
chr1	187392051	187392350
chr1	187832828	187833127
chr1	187871160	187871459
chr1	187883879	187884178
chr1	187901231	187901530
chr1	187911363	187911662
chr1	187953450	187953749
chr1	187993214	187993513
chr1	188081124	188081423
chr1	188118854	188119153
chr1	188129205	188129504
chr1	188205843	188206142
chr1	188460848	188461147
chr1	188471724	188472023
chr1	188518861	188519160
chr1	188559095	188559394
chr1	188604591	188604890
chr1	188626169	188626468
chr1	188643598	188643897
chr1	188655211	188655510
chr1	188707475	188707774
chr1	188761995	188762294
chr1	188818515	188818814
chr1	188998922	188999221
chr1	189093419	189093718
chr1	189136504	189136803
chr1	189153389	189153688
chr1	189224269	189224568
chr1	189349548	189349847
chr1	189387543	189387842
chr1	189401331	189401630
chr1	189407434	189407733
chr1	189460638	189460937
chr1	189524330	189524629
chr1	189545034	189545333
chr1	189568146	189568445
chr1	189572154	189572453
chr1	189580809	189581108
chr1	189600178	189600477
chr1	189646737	189647036
chr1	189700787	189701086
chr1	189735334	189735633
chr1	189792827	189793126
chr1	189802533	189802832
chr1	189863674	189863973
chr1	189866691	189866990
chr1	189883482	189883781
chr1	189941463	189941762
chr1	189959238	189959537
chr1	189971989	189972288
chr1	189973418	189973717
chr1	190007628	190007927
chr1	190014175	190014474
chr1	190467086	190467385
chr1	190479236	190479535
chr1	190479793	190480092
chr1	190509842	190510141
chr1	190581870	190582169
chr1	190840744	190841043
chr1	190944089	190944388
chr1	190955834	190956133
chr1	190977756	190978055
chr1	191006610	191006909
chr1	191081379	191081678
chr1	191109861	191110160
chr1	191151691	191151990
chr1	191279984	191280283
chr1	191291618	191291917
chr1	191326259	191326558
chr1	191401061	191401360
chr1	191555225	191555524
chr1	191566750	191567049
chr1	191675279	191675578
chr1	191730516	191730815
chr1	191763838	191764137
chr1	191797927	191798226
chr1	191817391	191817690
chr1	192081290	192081589
chr1	192094928	192095227
chr1	192097204	192097503
chr1	192121353	192121652
chr1	192192745	192193044
chr1	192210146	192210445
chr1	192237224	192237523
chr1	192346422	192346721
chr1	192362137	192362436
chr1	192380256	192380555
chr1	192838113	192838412
chr1	192843474	192843773
chr1	193965247	193965546
chr1	194112667	194112966
chr1	194198708	194199007
chr1	194244536	194244835
chr1	194252765	194253064
chr1	194353269	194353568
chr1	194353817	194354116
chr1	194365583	194365882
chr1	194421960	194422259
chr1	194540097	194540396
chr1	194540584	194540883
chr1	194659172	194659471
chr1	194778493	194778792
chr1	195016374	195016673
chr1	195019250	195019549
chr1	195042203	195042502
chr1	195112779	195113078
chr1	195117504	195117803
chr1	195260940	195261239
chr1	195277598	195277897
chr1	195295860	195296159
chr1	195318873	195319172
chr1	195398033	195398332
chr1	195441013	195441312
chr1	195712081	195712380
chr1	195781713	195782012
chr1	195791709	195792008
chr1	195910301	195910600
chr1	195945847	195946146
chr1	196185779	196186078
chr1	196187127	196187426
chr1	197045283	197045582
chr1	197824487	197824786
chr1	197864314	197864613
chr1	197939257	197939556
chr1	197955543	197955842
chr1	197966022	197966321
chr1	197992014	197992313
chr1	197993191	197993490
chr1	198033049	198033348
chr1	198747796	198748095
chr1	198770060	198770359
chr1	198809523	198809822
chr1	198943013	198943312
chr1	199375518	199375817
chr1	199379099	199379398
chr1	199401219	199401518
chr1	199401867	199402166
chr1	199493655	199493954
chr1	199633686	199633985
chr1	199670408	199670707
chr1	199725673	199725972
chr1	199788121	199788420
chr1	199798562	199798861
chr1	199896503	199896802
chr1	199973372	199973671
chr1	200696407	200696706
chr1	203501536	203501835
chr1	204741241	204741540
chr1	204741608	204741907
chr1	204792355	204792654
chr1	205009362	205009661
chr1	206937217	206937516
chr1	207049616	207049915
chr1	208807548	208807847
chr1	209048959	209049258
chr1	209053464	209053763
chr1	209117513	209117812
chr1	209129188	209129487
chr1	209151663	209151962
chr1	209216704	209217003
chr1	209220035	209220334
chr1	209221245	209221544
chr1	209231932	209232231
chr1	209246900	209247199
chr1	209288773	209289072
chr1	209297699	209297998
chr1	209432174	209432473
chr1	209466624	209466923
chr1	209474485	209474784
chr1	209474879	209475178
chr1	209483429	209483728
chr1	209498015	209498314
chr1	209555348	209555647
chr1	209566653	209566952
chr1	209751524	209751823
chr1	210483126	210483425
chr1	211350761	211351060
chr1	213504492	213504791
chr1	213523201	213523500
chr1	213556221	213556520
chr1	213734313	213734612
chr1	213842071	213842370
chr1	213889824	213890123
chr1	213970935	213971234
chr1	213974488	213974787
chr1	214215900	214216199
chr1	214242713	214243012
chr1	214251056	214251355
chr1	214921898	214922197
chr1	214930105	214930404
chr1	214984399	214984698
chr1	215014798	215015097
chr1	215033660	215033959
chr1	215168920	215169219
chr1	215426093	215426392
chr1	215448337	215448636
chr1	215462677	215462976
chr1	215465231	215465530
chr1	215465557	215465856
chr1	215487912	215488211
chr1	215503713	215504012
chr1	215645657	215645956
chr1	215658580	215658879
chr1	215689631	215689930
chr1	217324711	217325010
chr1	217396336	217396635
chr1	217405434	217405733
chr1	217474227	217474526
chr1	217515273	217515572
chr1	217559348	217559647
chr1	217563041	217563340
chr1	218120761	218121060
chr1	218165800	218166099
chr1	218167860	218168159
chr1	218197229	218197528
chr1	218259642	218259941
chr1	218260500	218260799
chr1	218292898	218293197
chr1	218297721	218298020
chr1	218300887	218301186
chr1	218324483	218324782
chr1	218335923	218336222
chr1	218355829	218356128
chr1	218362975	218363274
chr1	218389355	218389654
chr1	218407153	218407452
chr1	218419830	218420129
chr1	219696484	219696783
chr1	219728202	219728501
chr1	219801773	219802072
chr1	219803302	219803601
chr1	219812348	219812647
chr1	221045290	221045589
chr1	221083729	221084028
chr1	221197813	221198112
chr1	221348959	221349258
chr1	221367799	221368098
chr1	221444211	221444510
chr1	221548644	221548943
chr1	221582089	221582388
chr1	221620254	221620553
chr1	221702317	221702616
chr1	221725547	221725846
chr1	221866934	221867233
chr1	222195594	222195893
chr1	222770144	222770443
chr1	222772276	222772575
chr1	222970634	222970933
chr1	223338205	223338504
chr1	223352113	223352412
chr1	223597843	223598142
chr1	223601876	223602175
chr1	223635299	223635598
chr1	223637985	223638284
chr1	223643560	223643859
chr1	223655357	223655656
chr1	223710962	223711261
chr1	224048506	224048805
chr1	224673644	224673943
chr1	224680341	224680640
chr1	224952947	224953246
chr1	225010370	225010669
chr1	225019910	225020209
chr1	225020304	225020603
chr1	225020627	225020926
chr1	225086167	225086466
chr1	225088434	225088733
chr1	225093874	225094173
chr1	225105367	225105666
chr1	225229348	225229647
chr1	225240904	225241203
chr1	225335021	225335320
chr1	228832244	228832543
chr1	228886427	228886726
chr1	228900432	228900731
chr1	229234149	229234448
chr1	229864781	229865080
chr1	229903472	229903771
chr1	229911989	229912288
chr1	229940502	229940801
chr1	229988168	229988467
chr1	229989280	229989579
chr1	230047390	230047689
chr1	230117208	230117507
chr1	230168175	230168474
chr1	230572202	230572501
chr1	230623151	230623450
chr1	230683502	230683801
chr1	230750219	230750518
chr1	230937968	230938267
chr1	231619713	231620012
chr1	232221781	232222080
chr1	232233795	232234094
chr1	232283360	232283659
chr1	232354422	232354721
chr1	232521692	232521991
chr1	232776495	232776794
chr1	232778166	232778465
chr1	232783594	232783893
chr1	232787244	232787543
chr1	232792297	232792596
chr1	232829729	232830028
chr1	233587107	233587406
chr1	233588040	233588339
chr1	233622077	233622376
chr1	233883470	233883769
chr1	233912177	233912476
chr1	233988279	233988578
chr1	234006902	234007201
chr1	234022328	234022627
chr1	236932347	236932646
chr1	237126698	237126997
chr1	237127966	237128265
chr1	238176768	238177067
chr1	238177154	238177453
chr1	238184249	238184548
chr1	238230987	238231286
chr1	238550462	238550761
chr1	238635794	238636093
chr1	238716382	238716681
chr1	238717413	238717712
chr1	238719909	238720208
chr1	238723396	238723695
chr1	238917092	238917391
chr1	238945096	238945395
chr1	238961373	238961672
chr1	238963980	238964279
chr1	239057314	239057613
chr1	239180295	239180594
chr1	239279154	239279453
chr1	239301084	239301383
chr1	239320165	239320464
chr1	239428583	239428882
chr1	239474962	239475261
chr1	239486297	239486596
chr1	239503064	239503363
chr1	239510393	239510692
chr1	239515740	239516039
chr1	239523940	239524239
chr1	240231505	240231804
chr1	240233833	240234132
chr1	240249641	240249940
chr1	242696701	242697000
chr1	242737456	242737755
chr1	242796707	242797006
chr1	242856918	242857217
chr1	242866653	242866952
chr1	242870848	242871147
chr1	242946005	242946304
chr1	242988262	242988561
chr1	243012066	243012365
chr1	244272743	244273042
chr1	244290136	244290435
chr1	244420113	244420412
chr1	247561292	247561591
chr1	247622437	247622736
chr1	247631394	247631693
chr1	247931728	247932027
chr1	248272126	248272425
chr1	248293513	248293812
chr1	248297793	248298092
chr1	248317751	248318050
chr1	248385831	248386130
chr1	248394692	248394991
chr1	248395897	248396196
chr1	248443315	248443614
chr1	248491995	248492294
chr1	248493123	248493422
chr1	248549397	248549696
chr1	248562867	248563166
chr10	156854	157153
chr10	812934	813233
chr10	1956191	1956490
chr10	1964370	1964669
chr10	1966958	1967257
chr10	1971523	1971822
chr10	1972032	1972331
chr10	1993290	1993589
chr10	2030963	2031262
chr10	2031284	2031583
chr10	2063811	2064110
chr10	2084636	2084935
chr10	2086254	2086553
chr10	2096017	2096316
chr10	2096531	2096830
chr10	2128703	2129002
chr10	2136456	2136755
chr10	2150964	2151263
chr10	2221796	2222095
chr10	2300671	2300970
chr10	2310573	2310872
chr10	2339453	2339752
chr10	2363349	2363648
chr10	2373040	2373339
chr10	2391503	2391802
chr10	2399482	2399781
chr10	2413357	2413656
chr10	2424297	2424596
chr10	2435975	2436274
chr10	2454809	2455108
chr10	2641113	2641412
chr10	2670986	2671285
chr10	2675311	2675610
chr10	2681414	2681713
chr10	2693450	2693749
chr10	2694009	2694308
chr10	2720472	2720771
chr10	2744725	2745024
chr10	2753708	2754007
chr10	2768366	2768665
chr10	2773708	2774007
chr10	2790845	2791144
chr10	2816772	2817071
chr10	2823263	2823562
chr10	2827707	2828006
chr10	2830372	2830671
chr10	2883379	2883678
chr10	2988398	2988697
chr10	3058175	3058474
chr10	3072249	3072548
chr10	3232398	3232697
chr10	3838737	3839036
chr10	4138536	4138835
chr10	4231111	4231410
chr10	4391480	4391779
chr10	4392606	4392905
chr10	4404540	4404839
chr10	4405116	4405415
chr10	4408684	4408983
chr10	4409548	4409847
chr10	4409955	4410254
chr10	4521034	4521333
chr10	4752523	4752822
chr10	4780444	4780743
chr10	4786704	4787003
chr10	4788586	4788885
chr10	6697368	6697667
chr10	6760199	6760498
chr10	6786257	6786556
chr10	6905778	6906077
chr10	6977988	6978287
chr10	6986197	6986496
chr10	6992993	6993292
chr10	7012911	7013210
chr10	7013842	7014141
chr10	7092874	7093173
chr10	7133984	7134283
chr10	7156499	7156798
chr10	7538656	7538955
chr10	8295338	8295637
chr10	8362631	8362930
chr10	8377829	8378128
chr10	8381623	8381922
chr10	8416660	8416959
chr10	8436591	8436890
chr10	8533674	8533973
chr10	8534816	8535115
chr10	8538240	8538539
chr10	8558199	8558498
chr10	8560160	8560459
chr10	8572668	8572967
chr10	8580636	8580935
chr10	8596115	8596414
chr10	8597610	8597909
chr10	8599958	8600257
chr10	8642685	8642984
chr10	8665058	8665357
chr10	8666955	8667254
chr10	8692890	8693189
chr10	8704458	8704757
chr10	8707826	8708125
chr10	8732284	8732583
chr10	8735504	8735803
chr10	8779762	8780061
chr10	8788648	8788947
chr10	8793608	8793907
chr10	8827736	8828035
chr10	8851008	8851307
chr10	8893307	8893606
chr10	8935801	8936100
chr10	8960311	8960610
chr10	8986425	8986724
chr10	8991263	8991562
chr10	9023912	9024211
chr10	9036251	9036550
chr10	9106745	9107044
chr10	9134000	9134299
chr10	9134823	9135122
chr10	9227657	9227956
chr10	9361135	9361434
chr10	9394773	9395072
chr10	9418249	9418548
chr10	9454492	9454791
chr10	9456711	9457010
chr10	9481684	9481983
chr10	9518536	9518835
chr10	9547059	9547358
chr10	9602420	9602719
chr10	9603330	9603629
chr10	9668840	9669139
chr10	9693403	9693702
chr10	9698049	9698348
chr10	9701487	9701786
chr10	9788539	9788838
chr10	9806518	9806817
chr10	9826692	9826991
chr10	9827106	9827405
chr10	9934083	9934382
chr10	9946372	9946671
chr10	9950473	9950772
chr10	9958881	9959180
chr10	9985777	9986076
chr10	10024338	10024637
chr10	10033811	10034110
chr10	10039040	10039339
chr10	10055110	10055409
chr10	10156384	10156683
chr10	10191123	10191422
chr10	10218876	10219175
chr10	10274062	10274361
chr10	10296624	10296923
chr10	10313438	10313737
chr10	10340590	10340889
chr10	10343981	10344280
chr10	10346907	10347206
chr10	10393946	10394245
chr10	10419448	10419747
chr10	10518492	10518791
chr10	10526906	10527205
chr10	10602763	10603062
chr10	10615096	10615395
chr10	10622501	10622800
chr10	10623034	10623333
chr10	10626998	10627297
chr10	10627647	10627946
chr10	10639287	10639586
chr10	10639796	10640095
chr10	10670251	10670550
chr10	10681103	10681402
chr10	10729219	10729518
chr10	10740226	10740525
chr10	10760035	10760334
chr10	10763160	10763459
chr10	10786669	10786968
chr10	10797998	10798297
chr10	10799491	10799790
chr10	10821817	10822116
chr10	10971688	10971987
chr10	11042170	11042469
chr10	11403730	11404029
chr10	11849387	11849686
chr10	12896375	12896674
chr10	12897060	12897359
chr10	12904114	12904413
chr10	12921837	12922136
chr10	14830376	14830675
chr10	15226585	15226884
chr10	15449292	15449591
chr10	15474772	15475071
chr10	15500792	15501091
chr10	15508890	15509189
chr10	15509202	15509501
chr10	15510173	15510472
chr10	15513035	15513334
chr10	15530675	15530974
chr10	15768701	15769000
chr10	15798738	15799037
chr10	15809705	15810004
chr10	15971082	15971381
chr10	15976609	15976908
chr10	15995651	15995950
chr10	15996077	15996376
chr10	16034887	16035186
chr10	16411008	16411307
chr10	16435067	16435366
chr10	16469370	16469669
chr10	17304006	17304305
chr10	17313975	17314274
chr10	17538886	17539185
chr10	17583873	17584172
chr10	17595762	17596061
chr10	17603563	17603862
chr10	18240416	18240715
chr10	18336889	18337188
chr10	18349755	18350054
chr10	18398995	18399294
chr10	18975156	18975455
chr10	18983295	18983594
chr10	19023290	19023589
chr10	19049901	19050200
chr10	19051470	19051769
chr10	19052505	19052804
chr10	19055427	19055726
chr10	19071427	19071726
chr10	19091599	19091898
chr10	19098632	19098931
chr10	19123466	19123765
chr10	19129415	19129714
chr10	19179358	19179657
chr10	19192395	19192694
chr10	20063948	20064247
chr10	20070157	20070456
chr10	20083741	20084040
chr10	20609152	20609451
chr10	20642914	20643213
chr10	20643393	20643692
chr10	20676504	20676803
chr10	20701452	20701751
chr10	20722472	20722771
chr10	20731388	20731687
chr10	22460042	22460341
chr10	22495123	22495422
chr10	22505682	22505981
chr10	22714634	22714933
chr10	22734053	22734352
chr10	23556165	23556464
chr10	23579595	23579894
chr10	23812575	23812874
chr10	23818393	23818692
chr10	23825398	23825697
chr10	23826720	23827019
chr10	23838694	23838993
chr10	25924421	25924720
chr10	25937703	25938002
chr10	26054474	26054773
chr10	26096782	26097081
chr10	26099039	26099338
chr10	26132992	26133291
chr10	26635529	26635828
chr10	26641909	26642208
chr10	27866672	27866971
chr10	28043957	28044256
chr10	29009087	29009386
chr10	30177644	30177943
chr10	30182428	30182727
chr10	30272115	30272414
chr10	31381657	31381956
chr10	31467786	31468085
chr10	31566100	31566399
chr10	31589227	31589526
chr10	31970963	31971262
chr10	31973336	31973635
chr10	32436162	32436461
chr10	33664160	33664459
chr10	33668130	33668429
chr10	33684899	33685198
chr10	33768143	33768442
chr10	33909493	33909792
chr10	33923894	33924193
chr10	33932534	33932833
chr10	34025886	34026185
chr10	34113771	34114070
chr10	34115138	34115437
chr10	35998544	35998843
chr10	36095934	36096233
chr10	36099483	36099782
chr10	36101532	36101831
chr10	36117950	36118249
chr10	36281571	36281870
chr10	36323495	36323794
chr10	36359229	36359528
chr10	36360221	36360520
chr10	36362351	36362650
chr10	36394261	36394560
chr10	36601395	36601694
chr10	36604387	36604686
chr10	36650052	36650351
chr10	36658252	36658551
chr10	36658702	36659001
chr10	36676260	36676559
chr10	36887752	36888051
chr10	36888818	36889117
chr10	36889994	36890293
chr10	36933277	36933576
chr10	37137859	37138158
chr10	37192015	37192314
chr10	43156273	43156572
chr10	43190406	43190705
chr10	43455274	43455573
chr10	44281355	44281654
chr10	44332684	44332983
chr10	44336218	44336517
chr10	44563137	44563436
chr10	44610505	44610804
chr10	44629767	44630066
chr10	44746222	44746521
chr10	44747218	44747517
chr10	45001175	45001474
chr10	45004910	45005209
chr10	45717814	45718113
chr10	48657114	48657413
chr10	48663768	48664067
chr10	48697798	48698097
chr10	50403436	50403735
chr10	52661011	52661310
chr10	52662793	52663092
chr10	52667274	52667573
chr10	52669181	52669480
chr10	52700445	52700744
chr10	54100217	54100516
chr10	54126336	54126635
chr10	54141051	54141350
chr10	54161024	54161323
chr10	54186195	54186494
chr10	54303972	54304271
chr10	54310424	54310723
chr10	54553201	54553500
chr10	54575797	54576096
chr10	54576635	54576934
chr10	54583177	54583476
chr10	54585920	54586219
chr10	54658819	54659118
chr10	54690840	54691139
chr10	54693464	54693763
chr10	54894263	54894562
chr10	54969078	54969377
chr10	54995940	54996239
chr10	55005191	55005490
chr10	55039896	55040195
chr10	55046519	55046818
chr10	55048020	55048319
chr10	55089449	55089748
chr10	55106875	55107174
chr10	55123773	55124072
chr10	55126171	55126470
chr10	55126675	55126974
chr10	55136443	55136742
chr10	55159330	55159629
chr10	55159699	55159998
chr10	55188090	55188389
chr10	55198231	55198530
chr10	55205123	55205422
chr10	55205600	55205899
chr10	55294578	55294877
chr10	55299375	55299674
chr10	55305116	55305415
chr10	55337205	55337504
chr10	55375472	55375771
chr10	55376025	55376324
chr10	55475557	55475856
chr10	55478998	55479297
chr10	55481193	55481492
chr10	55485354	55485653
chr10	55497415	55497714
chr10	55529868	55530167
chr10	57398647	57398946
chr10	57422977	57423276
chr10	57428699	57428998
chr10	57469405	57469704
chr10	57479077	57479376
chr10	57607814	57608113
chr10	57679389	57679688
chr10	57707234	57707533
chr10	57715871	57716170
chr10	57719273	57719572
chr10	57741267	57741566
chr10	57781955	57782254
chr10	57807740	57808039
chr10	57849561	57849860
chr10	57856880	57857179
chr10	57865023	57865322
chr10	57980011	57980310
chr10	58020423	58020722
chr10	58025386	58025685
chr10	58038749	58039048
chr10	58056752	58057051
chr10	58088270	58088569
chr10	58102286	58102585
chr10	58180438	58180737
chr10	58191582	58191881
chr10	58193452	58193751
chr10	58221176	58221475
chr10	58253178	58253477
chr10	58257057	58257356
chr10	58257679	58257978
chr10	58271787	58272086
chr10	58281505	58281804
chr10	58284671	58284970
chr10	58315674	58315973
chr10	58326429	58326728
chr10	58353407	58353706
chr10	58367767	58368066
chr10	58368176	58368475
chr10	58373975	58374274
chr10	58393379	58393678
chr10	58458052	58458351
chr10	58472998	58473297
chr10	58479759	58480058
chr10	58480463	58480762
chr10	58539102	58539401
chr10	58596109	58596408
chr10	58688087	58688386
chr10	58690828	58691127
chr10	58705022	58705321
chr10	58766910	58767209
chr10	58788314	58788613
chr10	58800909	58801208
chr10	59045971	59046270
chr10	59094371	59094670
chr10	59118938	59119237
chr10	59120577	59120876
chr10	59129105	59129404
chr10	59137584	59137883
chr10	59151284	59151583
chr10	59178768	59179067
chr10	59221009	59221308
chr10	59232911	59233210
chr10	59234197	59234496
chr10	59265264	59265563
chr10	59266669	59266968
chr10	59280732	59281031
chr10	59283096	59283395
chr10	59355379	59355678
chr10	59379222	59379521
chr10	59397058	59397357
chr10	59412313	59412612
chr10	59424272	59424571
chr10	59441945	59442244
chr10	59462155	59462454
chr10	59538802	59539101
chr10	59611942	59612241
chr10	59662977	59663276
chr10	59704059	59704358
chr10	59733712	59734011
chr10	59820895	59821194
chr10	59843590	59843889
chr10	59856557	59856856
chr10	59905217	59905516
chr10	59931778	59932077
chr10	60092512	60092811
chr10	60220711	60221010
chr10	60243876	60244175
chr10	60629480	60629779
chr10	60651030	60651329
chr10	60826736	60827035
chr10	60836529	60836828
chr10	60843053	60843352
chr10	60848598	60848897
chr10	60874982	60875281
chr10	60897635	60897934
chr10	60899949	60900248
chr10	60912576	60912875
chr10	61304365	61304664
chr10	61324411	61324710
chr10	61375821	61376120
chr10	61379350	61379649
chr10	61749463	61749762
chr10	61767809	61768108
chr10	62506475	62506774
chr10	62575084	62575383
chr10	62590212	62590511
chr10	62819933	62820232
chr10	62862549	62862848
chr10	62864624	62864923
chr10	62876727	62877026
chr10	62891394	62891693
chr10	62940780	62941079
chr10	62945085	62945384
chr10	63010866	63011165
chr10	63024984	63025283
chr10	63040956	63041255
chr10	63048681	63048980
chr10	63080147	63080446
chr10	63090438	63090737
chr10	63122485	63122784
chr10	63262056	63262355
chr10	63420836	63421135
chr10	63531607	63531906
chr10	63612090	63612389
chr10	64464856	64465155
chr10	64476728	64477027
chr10	64522291	64522590
chr10	64528840	64529139
chr10	65602002	65602301
chr10	65621275	65621574
chr10	65622179	65622478
chr10	65677998	65678297
chr10	65788529	65788828
chr10	65789886	65790185
chr10	65833778	65834077
chr10	65840622	65840921
chr10	65841012	65841311
chr10	65857748	65858047
chr10	65878162	65878461
chr10	65895698	65895997
chr10	65896235	65896534
chr10	65905015	65905314
chr10	65922912	65923211
chr10	65940328	65940627
chr10	65965572	65965871
chr10	65973513	65973812
chr10	65974285	65974584
chr10	65995440	65995739
chr10	65996195	65996494
chr10	66049585	66049884
chr10	66050844	66051143
chr10	66060372	66060671
chr10	66095317	66095616
chr10	66102363	66102662
chr10	66107486	66107785
chr10	66116446	66116745
chr10	66130812	66131111
chr10	66159332	66159631
chr10	66162824	66163123
chr10	66182438	66182737
chr10	66205478	66205777
chr10	66314686	66314985
chr10	66340222	66340521
chr10	66361536	66361835
chr10	66393477	66393776
chr10	66405712	66406011
chr10	66406500	66406799
chr10	66434662	66434961
chr10	66469802	66470101
chr10	66536180	66536479
chr10	66583162	66583461
chr10	66609374	66609673
chr10	66610241	66610540
chr10	66611021	66611320
[truncated: 24,426 more rows]
