# Supplementary material for: Identifying branch-specific positive selection throughout the regulatory genome using an appropriate proxy neutral
Source: BMC Genomics. 2020 May 13;21:359. doi: 10.1186/s12864-020-6752-4 (PMC7222330; doi:10.1186/s12864-020-6752-4)
Supplement: Supplementary file 3 — Additional file 3: NFR.data. [file 12864_2020_6752_MOESM3_ESM.csv]

chromosome	pval.human	pval.chimp	zeta.human	zeta.chimp	size	Specificity	maf_common	S_common	maf_rare	S_rare	eQTLs	PhastCons	PP_con	PP_acc	gene	dTSS	type
chr1:101298258-101298556	1	1	0.758732382	0.963660836	298	0.99206349	0	0	0.0046	3	0	0.0065	0.8298273	0.6746659	EXTL2	63147	NFR
chr1:101298926-101299224	0.992101475	0.439582487	0.974503379	0.918994187	298	0.99206349	0.4209	1	0.0034	1	0	0	0.7366164	0.8544612	EXTL2	62479	NFR
chr1:101754928-101755226	0.837170569	1	1.015548432	0.419079001	298	0.99206349	0.4161	1	0	0	0	0	0.869183	0.6137463	S1PR1	52633	NFR
chr1:101754961-101755259	0.875282503	1	0.910440774	0.404680687	298	0.99206349	0.40885	2	0	0	0	0	0.8776777	0.6026588	S1PR1	52666	NFR
chr1:102029686-102029984	1	1	0.84738587	0.860982704	298	0.99206349	0.21875	2	0.0036	2	0	0.001	0.7842035	0.7153167	S1PR1	327391	NFR
chr1:102057828-102058126	0.73909915	0.67955606	1.054412312	1.350468538	298	0.99206349	0	0	8.00E-04	2	0	0.001	0.9078831	0.550622	S1PR1	355533	NFR
chr1:102108435-102108733	1	0.669334129	1.006137294	1.324453017	298	0.99206349	0.0106	1	0.0013985	4	0	0	0.8905728	0.5813887	OLFM3	354002	NFR
chr1:102466955-102467253	1	0.836302528	0.782755156	1.115105972	298	0.99206349	0.04875	2	0.004	2	0	0.007	0.8470582	0.6484199	OLFM3	-4518	NFR
chr1:103155561-103155859	1	1	0.814353045	0.791629646	298	0.99206349	0.1354	6	0.0013	2	1	0.002	0.6929066	0.7947321	COL11A1	418337	NFR
chr1:104437717-104438015	1	1	0.886491037	0.535263237	298	0.99206349	0.20705	2	0.002	1	0	0.001	0.8829209	0.5935882	AMY1C	144838	NFR
chr1:105066809-105067107	0.374170286	0.055726743	1.600250312	2.902309271	298	0.99206349	0.2562	2	0	0	0	0	0.8741405	0.521658	AMY1C	773930	NFR
chr1:105385651-105385949	0.844275101	0.861518135	0.893190701	0.818498737	298	0.99206349	0.0923	5	0.003	1	0	0	0.8891914	0.5839434	AMY1C	1092772	NFR
chr1:105385728-105386026	0.825337481	1	0.896007043	0.402758209	298	0.99206349	0.0923	5	0.003	1	0	0	0.8700606	0.6110086	AMY1C	1092849	NFR
chr1:105440715-105441013	0.637283909	1	1.119636583	0.484806955	298	0.99206349	0.0321	6	0.002	3	0	0.001	0.802049	0.6969056	AMY1C	1147836	NFR
chr1:105440960-105441258	0.875187134	1	1.122647836	0.520824088	298	0.99206349	0.0321	1	0.0016	3	0	0.005	0.8702777	0.6149295	AMY1C	1148081	NFR
chr1:105601459-105601757	1	0.40049019	0.965578627	1.728925051	298	0.99206349	0.012	3	6.00E-04	1	0	0	0.8031744	0.6985791	AMY1C	1308580	NFR
chr1:105734306-105734604	0.347077904	1	0.846788354	0.837867796	298	0.99206349	0.1035	2	0.0032	4	0	0	0.8825854	0.5958292	AMY1C	1441427	NFR
chr1:105905699-105905997	1	1	0.800485932	0.647690756	298	0.99206349	0	0	0.0012	3	0	0	0.7854275	0.7188831	AMY1C	1612820	NFR
chr1:106803059-106803357	0.458566229	0.349697646	1.515011916	1.740308006	298	0.99206349	0.26685	2	0.0014	1	0	0.0175	0.911059	0.4519502	PRMT6	-796093	NFR
chr1:106804372-106804670	0.755101428	0.43336062	1.039580845	1.146289094	298	0.99206349	0.04625	4	8.00E-04	5	0	0.028	0.8954088	0.5690483	PRMT6	-794780	NFR
chr1:106837957-106838255	0.684820432	0.608902636	1.090386863	1.421932211	298	0.99206349	0.24225	2	0.0041	6	0	0	0.8724245	0.6047678	PRMT6	-761195	NFR
chr1:106984009-106984307	0.658989011	0.196112869	1.201501085	1.954799464	298	0.99206349	0.1201	2	0.0021	4	0	0.705	0.901187	0.5549158	PRMT6	-615143	NFR
chr1:107197505-107197803	0.441055018	0.472993541	1.521252226	1.079112035	298	0.99206349	0.2579	2	0.0026	3	0	0	0.7298414	0.7618975	PRMT6	-401647	NFR
chr1:107215133-107215431	0.76389004	0.251876405	1.035539154	1.467410787	298	0.99206349	0.2187	3	0.0066	3	0	0.245	0.8941699	0.5700074	PRMT6	-384019	NFR
chr1:107431219-107431517	1	1	1.011816742	0.397662813	298	0.99206349	0.0787	1	0.0012	2	0	0	0.7340232	0.8521614	PRMT6	-167933	NFR
chr1:107505876-107506174	0.562628216	0.367908059	1.233993039	1.902505328	298	0.99206349	0.4443	1	0	0	1	0	0.8117119	0.6867231	PRMT6	-93276	NFR
chr1:108539263-108539561	1	1	0.802724154	0.835807259	298	0.99206349	0.2664	1	0.0017	2	1	0	0.6666906	0.8123564	VAV3	-31646	NFR
chr1:110787715-110788013	0.600147162	0.614412	0.838019621	0.80269085	298	0.99206349	0.1214	1	0.0034	3	0	0	0.9159771	0.532697	KCNC4	33769	NFR
chr1:111526056-111526354	1	0.697261884	0.831838205	1.141851673	298	0.99206349	0.03375	3	0.0012	1	1	0.051	0.7313313	0.768162	LRIF1	-19504	NFR
chr1:112772706-112773004	1	1	0.490941802	0.405319694	298	0.99206349	0.0317	1	0.0026	5	0	0.006	0.9208779	0.6795112	CTTNBP2NL	-165948	NFR
chr1:112772709-112773007	1	1	0.470059631	0.408914069	298	0.99206349	0.0317	1	0.0026	5	0	0.006	0.9264181	0.6679979	CTTNBP2NL	-165945	NFR
chr1:117383280-117383578	1	1	0.887314593	0.680449798	298	0.99206349	0	0	0.0086	11	0	0	0.8344355	0.6605234	PTGFRN	-69250	NFR
chr1:119012413-119012711	0.899480951	0.243125778	1.100792308	1.58296172	298	0.99206349	0.0292	1	0.0034	1	0	0	0.8516399	0.640479	SPAG17	-284716	NFR
chr1:119031868-119032166	0.507516567	1	1.63776919	0.985946737	298	0.99206349	0	0	0.0016	5	0	0	0.7518379	0.7438684	SPAG17	-304171	NFR
chr1:119031937-119032235	0.530947399	1	1.501732283	0.993208925	298	0.99206349	0	0	0.0018	2	0	0	0.8314078	0.5861808	SPAG17	-304240	NFR
chr1:119127111-119127409	0.910696069	0.300486465	0.924985625	1.301640137	298	0.99206349	0.0184	1	0.003	1	0	0	0.8027156	0.7026562	SPAG17	-399414	NFR
chr1:152223470-152223768	1	1	0.438357981	0.420557218	298	0.99206349	0	0	0.0092	1	0	0.004	0.9538168	0.6037744	HRNR	-26950	NFR
chr1:152547333-152547631	0.923727684	1	1.023818105	0.417799534	298	0.99206349	0.1166	1	0.0012	1	0	0.003	0.854907	0.6343948	LCE3D	5498	NFR
chr1:152547375-152547673	0.978356589	1	1.00592081	0.280132655	298	0.99206349	0.1166	1	9.00E-04	2	0	0.003	0.804382	0.6951911	LCE3D	5456	NFR
chr1:157195770-157196068	1	1	0.945308454	0.376983868	298	0.99206349	0.4181	7	0.0027	2	5	0.0045	0.795019	0.7065672	ETV3	-87760	NFR
chr1:157830917-157831215	1	1	0.921248234	0.359042843	298	0.99206349	0.02	1	0.0026	2	0	0.997	0.8069188	0.6932756	CD5L	-19478	NFR
chr1:158739261-158739559	1	1	0.975357932	0.354842119	298	0.99206349	0.1076	3	0.0014	2	0	0	0.8541476	0.6368269	OR6N1	-2918	NFR
chr1:158855209-158855507	0.361273938	0.426477805	1.053522558	1.942979162	298	0.99206349	0.2183	4	0	0	3	0	0.9699049	0.2819074	PYHIN1	-45984	NFR
chr1:158871748-158872046	0.761868484	0.708175657	1.012233393	1.347847233	298	0.99206349	0.2183	4	0.0026	1	2	0	0.8250724	0.6704946	PYHIN1	-29445	NFR
chr1:159197070-159197368	1	1	0.55584861	0.627208298	298	0.99206349	0	0	0.0025	4	0	0	0.8684816	0.751095	DARC	22018	NFR
chr1:159522048-159522346	0.333056236	0.244338035	1.028220663	1.532058573	298	0.99206349	0.096	1	0.0045	2	0	0	0.8487916	0.6432491	OR10J5	-16355	NFR
chr1:159522050-159522348	0.283954789	0.341470696	1.029292017	1.187577481	298	0.99206349	0.096	1	0.0045	2	0	0	0.8186395	0.6804895	OR10J5	-16357	NFR
chr1:159546637-159546935	1	0.085332107	0.992320408	1.880869068	298	0.99206349	0	0	0.0012	1	0	0.001	0.8991427	0.5666892	APCS	-10829	NFR
chr1:159569197-159569495	0.845126215	0.819217164	1.138877487	1.174619564	298	0.99206349	0.0499	3	8.00E-04	1	0	0	0.8443624	0.6482489	APCS	11731	NFR
chr1:163446400-163446698	1	1	0.481338227	0.904397283	298	0.99206349	0	0	0	0	0	0.002	0.9016597	0.7084572	NUF2	154805	NFR
chr1:163828454-163828752	1	1	0.630884848	0.917184743	298	0.99206349	0	0	0.0016	4	0	0	0.8131072	0.8032627	NUF2	536859	NFR
chr1:164134395-164134693	0.534850305	0.683999868	1.437076457	1.233365849	298	0.99206349	0	0	0.0028	3	0	0	0.8243355	0.5976737	PBX1	-394328	NFR
chr1:164461539-164461837	1	0.892176459	0.41230493	0.958877271	298	0.99206349	0	0	0.0011	2	0	0.583	0.9178301	0.6891293	PBX1	-67184	NFR
chr1:164955009-164955307	1	0.812625696	1.122530999	1.216186816	298	0.99206349	0	0	0.0026	5	0	0.001	0.8885149	0.583534	LMX1A	370794	NFR
chr1:165116533-165116831	1	1	0.943129594	0.928489937	298	0.99206349	0	0	4.00E-04	1	0	0	0.8449804	0.6473885	LMX1A	209270	NFR
chr1:165149648-165149946	1	0.207739234	0.932093166	1.026436439	298	0.99206349	0	0	0.0026	4	0	0.006	0.8942195	0.5762949	LMX1A	176155	NFR
chr1:166336815-166337113	1	1	0.475965612	0.50524777	298	0.99206349	0.1715	1	0.002	1	0	0.002	0.9502802	0.6149528	POGK	-472362	NFR
chr1:167109732-167110030	1	1	0.504359613	0.429340715	298	0.99206349	0.0102	1	0.0028	3	0	0.003	0.9141664	0.6924869	DUSP27	46599	NFR
chr1:167538694-167538992	1	0.611587284	0.911678873	1.39199496	298	0.99206349	0.1842	2	0.0024	2	1	0.001	0.8635234	0.6226843	CREG1	-15839	NFR
chr1:168315506-168315804	0.411261131	1	0.679772949	0.489152309	298	0.99206349	0	0	0.001	3	0	0.004	0.9582242	0.5845459	TBX19	65377	NFR
chr1:168748903-168749201	0.403742321	0.512632446	1.682711271	1.488545398	298	0.99206349	0.0118	1	0.0026	2	0	0.001	0.9267185	0.4153157	DPT	-50550	NFR
chr1:168750013-168750311	0.30659249	0.304620684	1.062272848	1.34407039	298	0.99206349	0.0325	1	6.00E-04	3	0	0.001	0.8775538	0.5985928	DPT	-51660	NFR
chr1:172737216-172737514	1	1	0.494246875	0.565848788	298	0.99206349	0	0	0.0066	1	0	0	0.7480746	0.8507008	FASLG	109207	NFR
chr1:175219832-175220130	1	1	0.806741403	0.339790829	298	0.99206349	0.1589	1	0	0	1	0.001	0.741862	0.756447	TNN	182987	NFR
chr1:175871124-175871422	1	1	0.864872209	0.542390346	298	0.99206349	0.04515	2	8.00E-04	1	0	0.016	0.8178612	0.6850419	TNR	-158367	NFR
chr1:177587156-177587454	1	1	0.909982163	0.592820366	298	0.99206349	0.4776	1	0.0026	5	0	0	0.6738244	0.8854553	SEC16B	351745	NFR
chr1:178590427-178590725	0.282284579	0.738160515	1.022988108	0.982010439	298	0.99206349	0.3107	1	0.004	1	1	0	0.8676172	0.6149304	RALGPS2	-103724	NFR
chr1:182689155-182689453	1	0.560493777	0.542482878	0.877094492	298	0.99206349	0	0	0.0023	2	0	0.012	0.9428154	0.6321947	RGS8	-47255	NFR
chr1:184741549-184741847	1	0.451108159	0.971478263	1.699379022	298	0.99206349	0.0713	1	0.001	1	0	0.002	0.89429	0.5761584	EDEM3	-17651	NFR
chr1:184741567-184741865	1	0.990627194	0.98559978	0.999620899	298	0.99206349	0.4511	3	0.001	1	0	0.002	0.9137331	0.5341076	EDEM3	-17669	NFR
chr1:185081939-185082237	0.668741292	1	1.11653623	0.442725295	298	0.99206349	0.03185	4	7.00E-04	4	1	0.0935	0.9028389	0.5558148	TRMT1L	44025	NFR
chr1:187346806-187347104	1	1	1.052634435	0.726481204	298	0.99206349	0.2226	1	0.002	2	0	0	0.8443988	0.6459791	PLA2G4A	548870	NFR
chr1:187621603-187621901	1	1	0.428567252	0.445554279	298	0.99206349	0.04173	1	0.0022	2	0	0	0.8896656	0.7270556	PLA2G4A	823667	NFR
chr1:187713171-187713469	0.3922512	1	0.837054161	0.473172371	298	0.99206349	0.243	3	0.002	7	0	0	0.6379149	0.8307336	PLA2G4A	915235	NFR
chr1:187809436-187809734	0.8634421	0.817245872	0.986175405	1.034437421	298	0.99206349	0.21645	2	0.0034	2	0	0.001	0.8229757	0.6751665	PLA2G4A	1011500	NFR
chr1:187809470-187809768	0.75503078	1	1.040021216	0.817653763	298	0.99206349	0.4127	1	0.0034	2	0	0.001	0.8570623	0.6299677	PLA2G4A	1011534	NFR
chr1:188433988-188434286	0.75529156	0.288788224	0.943776734	1.462936117	298	0.99206349	0.274	3	0.001	4	0	0.001	0.8629451	0.6235801	PLA2G4A	1636052	NFR
chr1:188434139-188434437	0.709848821	1	0.912474604	0.942205266	298	0.99206349	0.2686	1	0.0019	4	0	0.001	0.938932	0.4754471	PLA2G4A	1636203	NFR
chr1:188521905-188522203	1	0.56557784	0.956614686	1.465922144	298	0.99206349	0.1312	3	0.0028	3	0	0.427	0.8521419	0.6397487	PLA2G4A	1723969	NFR
chr1:188632558-188632856	0.997014596	0.996614873	0.569960065	0.536576334	298	0.99206349	0.05565	2	0.001	1	0	0.002	0.9346832	0.6528841	FAM5C	1814052	NFR
chr1:188640671-188640969	0.62687819	0.86851776	1.392517819	1.154941272	298	0.99206349	0.0182	1	0.0034	1	0	0.001	0.806839	0.6226776	FAM5C	1805939	NFR
chr1:188640827-188641125	0.510011262	0.484196859	1.558401316	1.603832634	298	0.99206349	0.0182	1	0	0	0	0.001	0.8420281	0.5722143	FAM5C	1805783	NFR
chr1:189568050-189568348	0.71396377	1	0.981408402	0.666214201	298	0.99206349	0.1631	1	0.001	5	0	0.001	0.90292	0.5556483	FAM5C	878560	NFR
chr1:189583254-189583552	0.331583411	1	1.002921055	0.830248909	298	0.99206349	0.1143	6	0.0042	4	0	0	0.9033678	0.5517951	FAM5C	863356	NFR
chr1:189959025-189959323	1	1	0.855486149	0.785802709	298	0.99206349	0.13075	2	0.0016	7	0	1	0.7739901	0.7328584	FAM5C	487585	NFR
chr1:189963406-189963704	1	1	0.936920753	0.373031123	298	0.99206349	0.0779	3	0.0049	2	0	0.001	0.8225141	0.6746798	FAM5C	483204	NFR
chr1:190038446-190038744	1	1	0.566460608	0.471275085	298	0.99206349	0.0178	1	4.00E-04	5	0	0.0045	0.9039505	0.7105009	FAM5C	408164	NFR
chr1:190472404-190472702	1	0.997236052	0.91951685	1.070296248	298	0.99206349	0	0	0.0086	2	0	0.001	0.8255929	0.6755287	FAM5C	-25794	NFR
chr1:191107110-191107408	1	0.867188781	0.892091861	1.040882859	298	0.99206349	0	0	0.0025	2	0	0.003	0.7986781	0.7035948	FAM5C	-660500	NFR
chr1:191248895-191249193	0.648650302	1	1.349114506	0.773897123	298	0.99206349	0	0	0.0018	5	0	0.001	0.7779444	0.6576431	FAM5C	-802285	NFR
chr1:191315948-191316246	0.578563943	1	1.279454967	0.611450523	298	0.99206349	0	0	0	0	0	0	0.8039283	0.6930912	RGS18	-811490	NFR
chr1:191315954-191316252	1	1	0.931624319	0.296885615	298	0.99206349	0	0	0	0	0	0	0.712997	0.7787866	RGS18	-811484	NFR
chr1:191727925-191728223	0.883199158	1	0.817442272	0.662793718	298	0.99206349	0.4317	3	0.002	2	0	0	0.8517689	0.6402887	RGS18	-399513	NFR
chr1:192052253-192052551	0.469384744	0.92768057	0.921778892	1.016062801	298	0.99206349	0.018	1	0.0018	1	0	5.00E-04	0.8671099	0.6184751	RGS18	-75185	NFR
chr1:192083344-192083642	1	0.132534296	1.027384307	2.198392806	298	0.99206349	0.0128	3	0.0022	6	0	0	0.7920025	0.709824	RGS18	-44094	NFR
chr1:192166132-192166430	0.964741736	1	0.946140006	0.666424828	298	0.99206349	0	0	0.0016	3	0	0	0.6646185	0.8877315	RGS18	38694	NFR
chr1:192283427-192283725	0.985031237	0.666297191	0.905812271	0.913174292	298	0.99206349	0.4421	1	0	0	1	0.032	0.8891865	0.5857426	RGS21	-2546	NFR
chr1:192431416-192431714	1	1	0.814751549	0.429251361	298	0.99206349	0.1239	2	0.0056	1	0	0	0.6928851	0.8771701	RGS1	-113292	NFR
chr1:192431434-192431732	1	1	0.851042728	0.350711167	298	0.99206349	0.1239	2	0.0056	1	0	0	0.8099118	0.8035232	RGS1	-113274	NFR
chr1:192658990-192659288	0.786463417	1	1.057690982	0.339038817	298	0.99206349	0.239	2	0.0036	2	1	0.008	0.7318276	0.760811	RGS13	53864	NFR
chr1:194390881-194391179	1	1	0.419156849	0.42104181	298	0.99206349	0.0837	4	7.00E-04	2	0	0.015	0.4421304	0.9540414	B3GALT2	-1235246	NFR
chr1:195254723-195255021	1	1	0.912299077	0.774049858	298	0.99206349	0	0	0.0018	1	0	0.001	0.841057	0.6540142	KCNT2	1322627	NFR
chr1:195643030-195643328	1	0.247188159	0.889921628	1.348607992	298	0.99206349	0.0193	2	0.0019	2	0	0.002	0.8002948	0.7018027	KCNT2	934320	NFR
chr1:197966240-197966538	1	1	0.902756259	0.726246151	298	0.99206349	0.118	1	0.003	1	0	0.001	0.8318083	0.6689993	LHX9	79860	NFR
chr1:197996486-197996784	0.775315109	1	1.174486035	0.466997886	298	0.99206349	0.10355	2	0.0054	1	0	0.005	0.852858	0.6339433	LHX9	110106	NFR
chr1:198054011-198054309	1	1	0.4517648	0.412479909	298	0.99206349	0	0	0.0038	5	0	0	0.9124174	0.6957103	NEK7	-71933	NFR
chr1:198059845-198060143	1	1	0.527168586	0.557292262	298	0.99206349	0.4878	1	0.002	2	0	0.0015	0.9290278	0.6591266	NEK7	-66099	NFR
chr1:201148668-201148966	0.946730437	0.377561075	1.045054991	1.380298301	298	0.99206349	0.1498	5	0.0096	1	0	0	0.6265384	0.9025097	IGFN1	-11136	NFR
chr1:204777989-204778287	0.263742411	1	0.94633006	0.629149458	298	0.99206349	0	0	8.00E-04	3	0	0.001	0.8959765	0.5729081	NFASC	-19644	NFR
chr1:208824734-208825032	1	1	0.500202958	0.4754908	298	0.99206349	0	0	0.0088	1	0	0.011	0.8972304	0.7182888	PLXNA2	-407218	NFR
chr1:209039383-209039681	0.652683202	0.488830263	1.166613087	1.575930698	298	0.99206349	0.0387	1	0.003	1	0	0	0.9076661	0.542813	PLXNA2	-621867	NFR
chr1:209475397-209475695	0.133038319	0.194176976	2.156718663	2.084232309	298	0.99206349	0.0126	1	0.0012	3	0	0	0.9218324	0.4227839	CAMK1G	-281516	NFR
chr1:209662058-209662356	1	1	0.494452407	0.493293074	298	0.99206349	0	0	0.003	1	0	0	0.8913781	0.7245236	CAMK1G	-94855	NFR
chr1:210398424-210398722	1	0.509788114	0.930338715	1.562190211	298	0.984127	0.1418	1	0.0044	3	1	0.03	0.780715	0.7216255	HHAT	-103677	NFR
chr1:212381594-212381892	1	1	0.471888593	0.30874463	298	0.99206349	0	0	0	0	0	0.001	0.9038855	0.710611	PPP2R5A	-77136	NFR
chr1:213516100-213516398	0.90502603	0.143958821	1.138258014	2.280527928	298	0.99206349	0	0	0.0012	2	0	0.004	0.8301993	0.6630323	RPS6KC1	291652	NFR
chr1:214978408-214978706	1	0.684332115	0.978134365	1.02968958	298	0.99206349	0.4127	2	0.0027	2	2	0.001	0.8758532	0.6057397	CENPF	202019	NFR
chr1:215168995-215169293	1	1	0.937646027	0.584695753	298	0.99206349	0.2907	3	0.0012	5	0	0	0.8177536	0.6838869	KCNK2	-87435	NFR
chr1:217334501-217334799	0.42724236	1	0.489766312	0.222440778	298	0.99206349	0.21735	2	0.0028	1	0	1	0.9510471	0.6083835	ESRRG	-437855	NFR
chr1:218199233-218199531	1	1	0.950585476	0.417307241	298	0.99206349	0.1944	2	0.0013	4	0	0.008	0.7762884	0.7251471	RRP15	-259247	NFR
chr1:218233666-218233964	1	0.651195677	0.946606172	1.349896265	298	0.99206349	0	0	0.0014	3	0	0	0.8411716	0.652636	RRP15	-224814	NFR
chr1:219514760-219515058	1	0.615881993	0.444683746	0.91425494	298	0.99206349	0.0367	1	0.0047	2	0	0.996	0.926885	0.6748145	LYPLAL1	167723	NFR
chr1:221461308-221461606	1	1	0.476567847	0.792468893	298	0.99206349	0.0106	1	0.0022	1	0	0.001	0.8922616	0.7232007	HLX	409758	NFR
chr1:221515699-221515997	1	0.856044879	0.834125963	1.087356677	298	0.99206349	0.166	2	0	0	1	0.001	0.8033265	0.7033319	DUSP10	399670	NFR
chr1:221654358-221654656	0.627092656	0.998871621	1.05116243	0.777128589	298	0.99206349	0.4986	1	8.00E-04	1	0	0	0.9175436	0.5253979	DUSP10	261011	NFR
chr1:221664830-221665128	1	1	0.423406036	0.388411788	298	0.99206349	0.3566	1	0.0026	3	0	0.213	0.9192039	0.6864475	DUSP10	250539	NFR
chr1:222241074-222241372	1	0.61778009	0.973727406	1.23839876	298	0.99206349	0	0	6.00E-04	2	0	0	0.8329754	0.6674841	DUSP10	-325705	NFR
chr1:222604131-222604429	1	0.564215301	0.957929312	1.200041583	298	0.99206349	0	0	0.0016	3	0	0.001	0.8933892	0.5778739	HHIPL2	117165	NFR
chr1:223324249-223324547	1	1	0.472623991	0.589460921	298	0.99206349	0.0811	5	0.0012	3	4	0	0.8342425	0.7906332	TLR5	-13769	NFR
chr1:225095489-225095787	1	0.118046049	0.842044394	1.220173605	298	0.99206349	0.0335	1	0.0048	1	1	0.001	0.7697291	0.8354235	DNAH14	-21731	NFR
chr1:225095658-225095956	1	0.394380259	0.774935338	1.335518923	298	0.99206349	0.0335	1	0	0	1	0.002	0.7531099	0.8453219	DNAH14	-21562	NFR
chr1:230061725-230062023	1	1	0.893702416	0.386415312	298	0.99206349	0.0325	1	0.0021	2	0	0.016	0.7639461	0.7381385	GALNT2	-141082	NFR
chr1:230179400-230179698	1	1	0.468193254	0.636207306	298	0.99206349	0.257	3	0.0044	1	0	0.002	0.8913047	0.7303976	GALNT2	-23407	NFR
chr1:230590572-230590870	0.731540345	1	0.774325712	0.576717873	298	0.99206349	0.1212	1	0.0016	5	0	0	0.901262	0.5643814	PGBD5	-77330	NFR
chr1:230700393-230700691	0.71400041	1	0.906984433	0.69095951	298	0.99206349	0.3152	2	0.0088	1	0	0.001	0.7718783	0.8328292	COG2	-77696	NFR
chr1:232324764-232325062	1	1	1.081898378	0.416985886	298	0.99206349	0.1631	3	0.003	1	0	0	0.6841505	0.8793188	SIPA1L2	372391	NFR
chr1:232392463-232392761	1	1	0.513338129	0.401537113	298	0.99206349	0.3992	1	0.006	1	0	0	0.8367584	0.7861858	SIPA1L2	304692	NFR
chr1:232518970-232519268	1	0.874581544	0.954890614	1.147792992	298	0.99206349	0.26885	4	0.0011	2	0	0.002	0.8684478	0.6195215	SIPA1L2	178185	NFR
chr1:233994606-233994904	1	1	0.865899806	0.304001999	298	0.99206349	0	0	0.0025	6	0	0.002	0.8877698	0.5883415	SLC35F3	-45924	NFR
chr1:233998912-233999210	1	0.998871622	0.85207111	0.774345667	298	0.99206349	0.0814	2	0	0	0	0	0.7766128	0.723923	SLC35F3	-41618	NFR
chr1:238754278-238754576	0.815629815	1	0.93634152	0.863964848	298	0.99206349	0.2016	2	0.0012	3	0	0.001	0.8906234	0.5766933	ZP4	-700333	NFR
chr1:238930527-238930825	1	1	0.533361136	0.515768253	298	0.99206349	0.0921	1	0	0	0	0.1435	0.9169994	0.687131	CHRM3	-861697	NFR
chr1:239476239-239476537	0.804249878	1	1.086145849	0.362199905	298	0.99206349	0.1657	2	0.0051	2	0	0.001	0.8891069	0.5824509	CHRM3	-315985	NFR
chr1:241632704-241633002	0.698092337	1	0.829798726	0.444468221	298	0.99206349	0.0315	2	0.0012	2	0	0	0.8900345	0.5823813	FH	50208	NFR
chr1:242919656-242919954	1	1	0.947814724	0.839776197	298	0.99206349	0.33685	2	0.0039	4	0	0.001	0.6828652	0.8787747	PLD5	-231985	NFR
chr1:242944520-242944818	0.663788624	0.582212146	1.343861297	1.45796297	298	0.99206349	0	0	0.0044	1	0	0.001	0.8667758	0.5335647	PLD5	-256849	NFR
chr1:242961191-242961489	0.83222852	0.996257603	1.036337418	0.995257939	298	0.99206349	0	0	0.0036	3	0	0.002	0.8441266	0.6540265	PLD5	-273520	NFR
chr1:34754021-34754319	1	1	0.844946352	0.459237679	298	0.99206349	0.0268	3	0.0012	2	0	NA	0.8172262	0.6821979	C1orf94	110899	NFR
chr1:34786806-34787104	0.924603839	0.219534723	1.087296224	1.598821504	298	0.99206349	0.4281	2	8.00E-04	3	0	NA	0.8568012	0.6315889	C1orf94	143684	NFR
chr1:34838411-34838709	1	1	1.035489103	0.912538881	298	0.99206349	0.1056	1	5.00E-04	2	0	NA	0.8498555	0.6417305	C1orf94	195289	NFR
chr1:34898299-34898597	0.345055454	1	0.972412203	0.718756443	298	0.99206349	0.0571	2	0.001	3	0	NA	0.8519121	0.6375431	C1orf94	255177	NFR
chr1:34915912-34916210	0.770412347	0.292114992	1.232553861	1.905260899	298	0.99206349	0.2454	2	0.0044	2	0	NA	0.8221306	0.5999052	C1orf94	272790	NFR
chr1:35152876-35153174	1	1	0.87617759	0.917277448	298	0.99206349	0.0158	1	0.0035	4	0	NA	0.8225395	0.6757082	GJB5	-67623	NFR
chr1:35152878-35153176	1	0.748989652	0.959491132	1.016591272	298	0.99206349	0.0158	1	0.0035	4	0	NA	0.8482627	0.6427746	GJB5	-67621	NFR
chr1:37126690-37126988	1	1	0.527481185	0.486115469	298	0.99206349	0.0131	2	0.0015	2	0	NA	0.8961432	0.717267	CSF3R	-177960	NFR
chr1:37126693-37126991	1	1	0.433219906	0.309966618	298	0.99206349	0.0131	2	0.0015	2	0	NA	0.8853743	0.7332315	CSF3R	-177963	NFR
chr1:4030421-4030719	1	0.177313753	0.831424588	1.792422492	298	0.99206349	0.0154	2	0	0	0	NA	0.7882879	0.717062	C1orf174	-213721	NFR
chr1:40837125-40837423	0.673340003	1	0.506101684	0.460046594	298	0.99206349	0	0	0.0011	2	0	NA	0.8094833	0.811034	SMAP2	-2095	NFR
chr1:48496761-48497059	1	1	0.863397798	0.66893602	298	0.99206349	0	0	0.0096	6	0	NA	0.7187534	0.862226	TRABD2B	-34343	NFR
chr1:4880714-4881012	0.351347616	0.606058868	1.953002381	1.310695954	298	0.99206349	0.105	1	0.0036	3	0	NA	0.9523914	0.3410739	AJAP1	165758	NFR
chr1:50727062-50727360	1	1	0.428146547	0.403743206	298	0.99206349	0.021	1	0.001	3	0	NA	0.9175027	0.6897631	ELAVL4	155247	NFR
chr1:5128926-5129224	1	1	0.943108827	0.822390803	298	0.99206349	0	0	9.00E-04	2	0	NA	0.8030093	0.6998756	AJAP1	413970	NFR
chr1:51543094-51543392	1	0.583117349	0.475720885	0.973759343	298	0.99206349	0	0	0.002	1	0	NA	0.8799808	0.7406848	C1orf185	-24663	NFR
chr1:5195542-5195840	1	1	0.479281289	0.467459603	298	0.99206349	0	0	0.0024	3	0	NA	0.9108644	0.6953962	AJAP1	480586	NFR
chr1:5332121-5332419	1	0.788389375	0.980022399	1.231738855	298	0.99206349	0.4195	3	0.0028	3	0	NA	0.8496149	0.6420745	AJAP1	617165	NFR
chr1:5362245-5362543	1	1	0.798429093	0.573687503	298	0.99206349	0.3838	3	0.0038	3	0	NA	0.7865921	0.8245615	AJAP1	647289	NFR
chr1:5362253-5362551	1	1	0.721896917	0.457006265	298	0.99206349	0.3838	3	0.0038	3	0	NA	0.7973787	0.8176505	AJAP1	647297	NFR
chr1:53956651-53956949	1	1	0.749981728	0.785179973	298	0.99206349	0.0142	1	0.0018	3	0	NA	0.8086587	0.6958928	DMRTB1	31728	NFR
chr1:5398728-5399026	1	1	0.532804122	0.543383603	298	0.99206349	0	0	0.0016	2	0	NA	0.9243576	0.6759906	NPHP4	653654	NFR
chr1:55243588-55243886	1	1	0.933103083	0.486561528	298	0.99206349	0.0771	1	0.0041	2	0	NA	0.8064855	0.6983941	PARS2	-13550	NFR
chr1:55832494-55832792	1	1	0.788777838	0.470009589	298	0.99206349	0	0	0.0029	4	0	NA	0.8072991	0.7002967	USP24	-151857	NFR
chr1:56562358-56562656	0.576538607	1	1.008480913	0.483733923	298	0.99206349	0	0	0.0019	2	0	NA	0.7660841	0.8357973	PPAP2B	482734	NFR
chr1:56677518-56677816	1	0.833846171	0.894464537	0.825735128	298	0.99206349	0	0	0.0014	3	0	NA	0.8986263	0.5696565	PPAP2B	367574	NFR
chr1:56688530-56688828	1	1	0.580663156	0.395022387	298	0.99206349	0	0	0.0023	2	0	NA	0.928257	0.6608338	PPAP2B	356562	NFR
chr1:56784659-56784957	0.111789025	0.093127381	1.719825645	2.60675823	298	0.99206349	0.2566	1	0.0016	2	0	NA	0.8627411	0.6180952	PPAP2B	260433	NFR
chr1:56854018-56854316	0.869137326	1	1.106879686	0.497724015	298	0.99206349	0.1725	1	0.0036	3	0	NA	0.8809117	0.5955742	PPAP2B	191074	NFR
chr1:59458417-59458715	1	1	0.932878939	0.465263574	298	0.99206349	0	0	0.002	5	0	NA	0.8717289	0.6082949	JUN	-208781	NFR
chr1:59570903-59571201	1	1	0.908600087	0.919281578	298	0.99206349	0.0709	1	0.0018	1	0	NA	0.7423742	0.7551848	FGGY	-191601	NFR
chr1:59670715-59671013	0.915822219	0.745821231	1.073596443	1.275026171	298	0.99206349	0.04155	2	6.00E-04	1	1	NA	0.8475197	0.6416054	FGGY	-91789	NFR
chr1:59687692-59687990	0.59764397	1	1.129385601	0.383455937	298	0.99206349	0.1492	1	8.00E-04	1	0	NA	0.9407514	0.4680525	FGGY	-74812	NFR
chr1:60550203-60550501	1	0.292616452	0.896469852	1.23392257	298	0.99206349	0	0	0.0024	2	0	NA	0.7660592	0.7361213	C1orf87	-10910	NFR
chr1:60798192-60798490	1	1	0.91629571	0.89108778	298	0.99206349	0.4607	1	0.0016	3	0	NA	0.7289688	0.8572258	C1orf87	-258899	NFR
chr1:60849745-60850043	1	0.311263709	0.927419733	1.006193662	298	0.99206349	0.05581	2	6.00E-04	1	0	NA	0.7969455	0.7066025	C1orf87	-310452	NFR
chr1:60859400-60859698	1	1	0.848226872	0.748467077	298	0.99206349	0.05112	1	0.001	3	0	NA	0.80327	0.6995809	C1orf87	-320107	NFR
chr1:60999238-60999536	0.711942967	1	1.027619177	0.36119202	298	0.99206349	0.0164	1	0.0014	2	0	NA	0.8714294	0.6101104	C1orf87	-459945	NFR
chr1:61311438-61311736	0.546286472	0.717168377	1.504690146	1.277301183	298	0.99206349	0.1074	1	0.0012	4	0	NA	0.9123555	0.446981	NFIA	-235947	NFR
chr1:61452851-61453149	1	1	0.977921272	0.509073909	298	0.99206349	0.0525	1	0.0013	2	0	NA	0.9000969	0.5613592	NFIA	-94534	NFR
chr1:62886788-62887086	1	1	0.709706183	0.560108585	298	0.99206349	0.0259	2	9.00E-04	2	0	NA	0.6880111	1	USP1	-15389	NFR
chr1:63406745-63407043	1	1	0.543294579	0.906961665	298	0.99206349	0.03465	2	0	0	0	NA	0.9515433	0.615979	ATG4C	157088	NFR
chr1:63580810-63581108	0.606834711	0.48807284	1.465678866	1.581843717	298	0.99206349	0.025	1	0.0052	1	0	NA	0.7932967	0.7065488	FOXD3	-207771	NFR
chr1:64207862-64208160	0.277522587	0.347427189	0.95417481	1.654802577	298	0.99206349	0.21605	2	0.001	3	0	NA	0.8591594	0.6307812	ROR1	-31703	NFR
chr1:66931732-66932030	0.709436943	1	1.038074074	0.791424268	298	0.99206349	0	0	0.0016	1	0	NA	0.8995902	0.5640183	SGIP1	-68084	NFR
chr1:67457276-67457574	0.914481848	0.619773529	1.093478357	1.33616461	298	0.99206349	0.0711	6	6.00E-04	3	2	NA	0.8844829	0.589292	SLC35D1	62357	NFR
chr1:69053585-69053883	0.743359315	0.846284898	1.139894125	1.089278764	298	0.99206349	0.3792	5	8.00E-04	1	0	NA	0.8225764	0.6756612	DEPDC1	-90937	NFR
chr1:69072243-69072541	1	0.228356981	0.892962388	0.977861188	298	0.99206349	0.34555	2	0.0054	1	0	NA	0.6990175	0.8741203	DEPDC1	-109595	NFR
chr1:69083527-69083825	1	1	0.577822217	0.404673014	298	0.99206349	0.0765	1	0.0022	3	0	NA	0.9196569	0.6787971	DEPDC1	-120879	NFR
chr1:69094688-69094986	0.913834259	0.396556866	1.108343271	1.660273711	298	0.99206349	0.0641	1	0.0052	6	0	NA	0.873945	0.6034156	DEPDC1	-132040	NFR
chr1:69145998-69146296	1	0.873023935	0.434936535	1.069738764	298	0.99206349	0.0208	1	0	0	0	NA	0.9017195	0.7141873	DEPDC1	-183350	NFR
chr1:69219198-69219496	1	1	0.513512572	0.440887654	298	0.99206349	0	0	0	0	0	NA	0.870936	0.7501183	DEPDC1	-256550	NFR
chr1:69339272-69339570	0.725010901	0.353420985	1.240016571	1.014620189	298	0.99206349	0.0264	1	0.0038965	2	0	NA	0.8879757	0.5845249	DEPDC1	-376624	NFR
chr1:69411521-69411819	0.732709848	0.776553447	0.998060499	0.86081429	298	0.99206349	0	0	0	0	0	NA	0.8978062	0.5659035	DEPDC1	-448873	NFR
chr1:69429869-69430167	0.823869147	1	1.012880318	0.760448907	298	0.99206349	0	0	0.0034	2	0	NA	0.8002828	0.7007794	DEPDC1	-467221	NFR
chr1:71732382-71732680	0.237774181	1	1.503526945	0.893996327	298	0.99206349	0	0	0.0048	2	0	NA	0.8455696	0.5652989	ZRANB2	-185551	NFR
chr1:71792151-71792449	0.349963358	1	0.923039785	0.857604064	298	0.99206349	0.0246	1	0.0018	4	0	NA	0.8305883	0.6705762	ZRANB2	-245320	NFR
chr1:72912594-72912892	0.884430799	1	0.801565047	0.755989044	298	0.99206349	0.23865	2	0.006	3	1	NA	0.8574271	0.6319693	NEGR1	-164326	NFR
chr1:72922919-72923217	0.260029108	0.164717314	1.137473309	1.960536396	298	0.99206349	0	0	0	0	0	NA	0.839459	0.6538245	NEGR1	-174651	NFR
chr1:72999218-72999516	0.778930248	0.3509005	0.793536974	1.031627777	298	0.99206349	0	0	0.002	3	0	NA	0.8711256	0.6135489	NEGR1	-250950	NFR
chr1:73002587-73002885	0.915679715	1	1.098845101	0.713120533	298	0.99206349	0.1827	1	0.0027	2	0	NA	0.8375004	0.653438	NEGR1	-254319	NFR
chr1:73164313-73164611	1	1	0.818755582	0.41076192	298	0.99206349	0	0	0.0011	2	0	NA	0.7567279	0.7449002	NEGR1	-416045	NFR
chr1:73207207-73207505	1	1	0.401631938	0.371114086	298	0.99206349	0	0	6.00E-04	1	0	NA	0.8168331	0.8047364	NEGR1	-458939	NFR
chr1:73302666-73302964	1	1	0.829260591	0.932457015	298	0.99206349	0.0453	5	0.0038	1	0	NA	0.7377872	0.7608308	NEGR1	-554398	NFR
chr1:73544307-73544605	0.889152099	0.447945967	1.060272798	1.557886724	298	0.99206349	0.35805	2	0.008	1	0	NA	0.9070775	0.5486307	NEGR1	-796039	NFR
chr1:73613393-73613691	1	0.10554599	0.774719801	1.202377871	298	0.99206349	0.3151	3	0.0012	5	0	NA	0.8368314	0.6624042	NEGR1	-865125	NFR
chr1:73613509-73613807	0.736241083	0.333439887	0.97256311	1.167573919	298	0.99206349	0.3151	1	9.00E-04	4	0	NA	0.8760224	0.6054542	NEGR1	-865241	NFR
chr1:73870883-73871181	0.994472138	1	0.980127098	0.84671531	298	0.99206349	0.4401	1	0	0	0	NA	0.8420521	0.6539631	FPGT	-792894	NFR
chr1:74216765-74217063	0.790123432	1	1.004762203	0.526581932	298	0.99206349	0	0	6.00E-04	3	0	NA	0.9163509	0.5299215	FPGT	-447012	NFR
chr1:74245188-74245486	1	1	0.644882486	0.661733443	298	0.99206349	0.0134	1	0.0052	1	0	NA	0.8120267	0.8041929	FPGT	-418589	NFR
chr1:74332732-74333030	0.665682535	1	1.00430205	0.329931203	298	0.99206349	0	0	0.0096	1	0	NA	0.8764998	0.600377	FPGT	-331045	NFR
chr1:74338038-74338336	1	1	0.934400492	0.672285578	298	0.99206349	0.0885	4	0.0024	8	2	NA	0.8095215	0.6949017	FPGT	-325739	NFR
chr1:74351755-74352053	1	0.998404232	0.507292228	0.737901708	298	0.99206349	0.1303	2	0.0056	2	0	NA	0.8554607	0.768497	FPGT	-312022	NFR
chr1:74406947-74407245	0.801569393	0.998871622	0.964203843	0.341507591	298	0.99206349	0.1424	1	0.0044	1	1	NA	0.9456539	0.4511241	FPGT	-256830	NFR
chr1:74484893-74485191	1	0.731865101	0.95341983	0.877426944	298	0.99206349	0	0	0.0013	2	0	NA	0.9000842	0.5648164	FPGT	-178884	NFR
chr1:76432195-76432493	1	1	0.977791968	0.919631021	298	0.99206349	0	0	0.001	1	0	NA	0.8745125	0.6064499	ASB17	-34228	NFR
chr1:76432345-76432643	1	1	0.895552527	0.385078366	298	0.99206349	0.0144	1	0.0016	3	1	NA	0.8689437	0.6170787	ASB17	-34378	NFR
chr1:76497023-76497321	1	1	0.400361058	0.275352492	298	0.99206349	0.4079	1	0.0016	1	1	NA	0.8732579	0.7521498	ST6GALNAC3	-43232	NFR
chr1:79717660-79717958	0.492963247	1	1.517642423	0.849679106	298	0.99206349	0.0182	3	0.0052	1	0	NA	0.8750599	0.5219206	ELTD1	-245406	NFR
chr1:79717669-79717967	0.590977696	0.876778093	1.427625275	1.134616127	298	0.99206349	0.0182	3	0.0052	1	0	NA	0.8855684	0.5025873	ELTD1	-245415	NFR
chr1:79726437-79726735	0.416622791	0.952797115	0.98985911	1.029111265	298	0.99206349	0.03875	2	0.0026	3	0	NA	0.8408423	0.6543096	ELTD1	-254183	NFR
chr1:79727139-79727437	1	1	0.480043572	0.98238039	298	0.99206349	0.0665	1	0.0048	2	0	NA	0.9615594	0.5812944	ELTD1	-254885	NFR
chr1:80067570-80067868	1	1	0.479600048	0.478500118	298	0.99206349	0.0147	2	0.0044	1	0	NA	0.8940758	0.7204535	ELTD1	-595316	NFR
chr1:80079544-80079842	1	1	0.944372035	0.813570296	298	0.99206349	0.0319	1	6.00E-04	1	0	NA	0.7902935	0.7116477	ELTD1	-607290	NFR
chr1:80093070-80093368	0.996257603	1	0.944896216	0.403023511	298	0.99206349	0.0147	2	0	0	0	NA	0.7034986	0.8703594	ELTD1	-620816	NFR
chr1:80116170-80116468	1	1	0.484666974	0.423185192	298	0.99206349	0.0238	5	8.00E-04	2	0	NA	0.8637972	0.756792	ELTD1	-643916	NFR
chr1:80154627-80154925	1	1	0.495505988	0.351500064	298	0.99206349	0.11405	2	0.003	1	0	NA	0.8725968	0.7480161	ELTD1	-682373	NFR
chr1:80288596-80288894	0.928997131	1	1.013245869	0.874112003	298	0.99206349	0.401	1	0.0014	1	0	NA	0.9007406	0.558545	ELTD1	-816342	NFR
chr1:80452445-80452743	0.253345218	0.720345404	1.046261058	0.974710705	298	0.99206349	0.113	3	0.0032	1	0	NA	0.8893593	0.5819848	ELTD1	-980191	NFR
chr1:80778663-80778961	1	0.768516328	0.829074567	0.798339005	298	0.99206349	0.05361	2	0.0028	6	0	NA	0.8794298	0.6013174	ELTD1	-1306409	NFR
chr1:80848790-80849088	0.774102983	0.971954716	1.29143719	0.906400567	298	0.99206349	0.15575	6	4.00E-04	1	0	NA	0.746814	0.7504917	ELTD1	-1376536	NFR
chr1:80908615-80908913	0.861558685	0.847188416	1.008474325	1.126462058	298	0.99206349	0.3288	2	0.0051	2	0	NA	0.7631003	0.7389402	LPHN2	-1357318	NFR
chr1:80911871-80912169	1	0.541046303	0.850457998	1.172193906	298	0.99206349	0	0	0.0019	2	0	NA	0.8138754	0.6898027	LPHN2	-1354062	NFR
chr1:81133268-81133566	1	1	0.429842772	0.489102583	298	0.99206349	0.023	1	0.004	1	0	NA	0.8728759	0.7526351	LPHN2	-1132665	NFR
chr1:81158221-81158519	1	1	0.724678523	0.677686702	298	0.99206349	0.143	1	0.0036	3	0	NA	0.8273745	0.6746751	LPHN2	-1107712	NFR
chr1:81179117-81179415	0.42635789	0.10009231	1.749387318	2.933668311	298	0.99206349	0	0	0.0011	4	0	NA	0.7864851	0.6430832	LPHN2	-1086816	NFR
chr1:81179139-81179437	0.648259122	0.222758121	1.367592894	2.119182007	298	0.99206349	0	0	0.0011	4	0	NA	0.7425745	0.6904487	LPHN2	-1086794	NFR
chr1:81509788-81510086	0.833055629	1	0.94903003	0.361291726	298	0.99206349	0	0	4.00E-04	1	0	NA	0.8082799	0.6963367	LPHN2	-756145	NFR
chr1:81567155-81567453	1	1	0.494879623	0.661753458	298	0.99206349	0.0194	3	0.001	1	0	NA	0.9009256	0.7123877	LPHN2	-698778	NFR
chr1:81622027-81622325	1	0.629127344	0.967604851	1.355705564	298	0.99206349	0.1326	1	0.0024	3	0	NA	0.8841298	0.589919	LPHN2	-643906	NFR
chr1:81669811-81670109	0.823914616	1	1.225247137	0.48956344	298	0.99206349	0.1809	2	0.0036	2	0	NA	0.8781405	0.5941229	LPHN2	-596122	NFR
chr1:82530855-82531153	0.414472101	1	0.582501479	0.593751214	298	0.99206349	0	0	0.001	6	1	NA	0.9372481	0.6429847	LPHN2	264922	NFR
chr1:82771119-82771417	1	1	0.939036096	2.70E-14	298	0.99206349	0	0	0.007	4	0	NA	0.9272137	0.5075256	LPHN2	505186	NFR
chr1:82792800-82793098	0.584845703	0.666088217	1.449871085	1.341387104	298	0.99206349	0.384	1	0.0013	2	0	NA	0.6800039	0.7460712	LPHN2	526867	NFR
chr1:82797172-82797470	1	0.222874241	0.871976049	1.556249866	298	0.99206349	0.0122	1	0.0022	4	0	NA	0.8217001	0.6803662	LPHN2	531239	NFR
chr1:82797200-82797498	1	0.334536248	0.979889878	1.205601255	298	0.99206349	0.0122	1	0.0022	4	0	NA	0.8729896	0.6089698	LPHN2	531267	NFR
chr1:82875653-82875951	0.727462829	0.547060269	1.101232572	0.82541614	298	0.99206349	0	0	0.0042	3	0	NA	0.8701285	0.6085095	LPHN2	609720	NFR
chr1:82877888-82878186	0.505015957	1	1.518139732	0.834572578	298	0.99206349	0.03655	2	0.0046	2	0	NA	0.8776662	0.5128528	LPHN2	611955	NFR
chr1:82975146-82975444	0.679529457	1	1.055813589	0.945907883	298	0.99206349	0	0	0.0045	2	0	NA	0.8777333	0.599614	LPHN2	709213	NFR
chr1:82975225-82975523	0.744631006	1	0.981811754	0.895191019	298	0.99206349	0.0296	1	0.0045	2	0	NA	0.8861675	0.5862745	LPHN2	709292	NFR
chr1:83148702-83149000	0.718044578	0.764042442	1.096894315	1.032870599	298	0.99206349	0.4283	1	0.0051	4	0	NA	0.8767023	0.6027819	LPHN2	882769	NFR
chr1:83312192-83312490	0.998871621	0.998871621	0.742625586	0.378721107	298	0.99206349	0.4185	1	0.0019	2	0	NA	0.8468073	0.6502876	LPHN2	1046259	NFR
chr1:83968990-83969288	1	0.789283253	0.815222353	1.110451138	298	0.99206349	0	0	0.0021	2	0	NA	0.8828172	0.6012799	TTLL7	495676	NFR
chr1:85381342-85381640	0.878860487	0.998871622	1.210618835	0.450086777	298	0.99206349	0.0511	4	6.00E-04	1	0	NA	0.7593907	0.839346	LPAR3	-49649	NFR
chr1:86722703-86723001	1	1	1.020255515	0.765253963	298	0.99206349	0.18465	2	0.002	5	1	NA	0.7911095	0.7118092	COL24A1	-100406	NFR
chr1:87749821-87750119	1	0.186500986	0.802492858	1.495951618	298	0.99206349	0.0126	3	0.0012	2	0	NA	0.8679923	0.6220319	LMO4	-44181	NFR
chr1:87852814-87853112	1	1	0.441059957	0.484832642	298	0.99206349	0	0	0.0074	1	0	NA	0.8717356	0.751447	LMO4	58812	NFR
chr1:88141490-88141788	0.911662795	1	1.072742317	0.446104098	298	0.99206349	0	0	0.0026	2	0	NA	0.8820275	0.5986003	LMO4	347488	NFR
chr1:88348796-88349094	1	1	0.556067688	0.521970612	298	0.99206349	0	0	0.0022	3	0	NA	0.8926556	0.7226089	LMO4	554794	NFR
chr1:88576689-88576987	1	1	0.451329232	0.36433388	298	0.99206349	0.0523	1	0.0016	1	1	NA	0.9081302	0.7033647	PKN2	-573067	NFR
chr1:88679807-88680105	0.29352553	0.186945335	1.212240817	2.066548131	298	0.99206349	0.0245	2	0	0	0	NA	0.8707372	0.612657	PKN2	-469949	NFR
chr1:88753399-88753697	0.693266429	0.361787189	0.867334977	1.685257083	298	0.99206349	0.1004	1	0.004	5	0	NA	0.8574415	0.6348806	PKN2	-396357	NFR
chr1:88801797-88802095	1	1	0.449754196	0.508539328	298	0.99206349	0.1705	1	0	0	0	NA	0.9341898	0.6690596	PKN2	-347959	NFR
chr1:90732287-90732585	0.9953476	0.989475485	0.767104781	0.949246853	298	0.99206349	0.0222	1	0.0042	3	0	NA	0.7887308	0.7178429	ZNF326	271762	NFR
chr1:90732348-90732646	1	1	0.803125708	0.846841246	298	0.99206349	0	0	0.006	2	0	NA	0.862253	0.6292349	ZNF326	271823	NFR
chr1:90749780-90750078	0.412050001	0.497307279	0.469009696	1.02769965	298	0.99206349	0	0	0.0027	6	0	NA	0.9584228	0.5987765	ZNF326	289255	NFR
chr1:90763439-90763737	0.657900471	1	1.070513143	0.783296716	298	0.99206349	0	0	0.001	3	0	NA	0.9119739	0.5380297	ZNF326	302914	NFR
chr1:90765088-90765386	0.795386657	0.986697222	1.194860615	0.847237995	298	0.99206349	0.0543	3	0	0	0	NA	0.9421285	0.4639028	ZNF326	304563	NFR
chr1:90849281-90849579	1	1	0.544712709	0.412899467	298	0.99206349	0.36	1	0	0	0	NA	0.9315124	0.6603171	BARHL2	333364	NFR
chr1:90851257-90851555	1	1	0.922463195	0.299867336	298	0.99206349	0.1262	1	0.0046	3	1	NA	0.8026308	0.7003007	BARHL2	331388	NFR
chr1:91075541-91075839	1	1	0.521393042	0.332765629	298	0.99206349	0.07725	4	0.0012	1	0	NA	0.9002924	0.7082614	BARHL2	107104	NFR
chr1:91240383-91240681	0.394466966	1	1.009392172	0.932242219	298	0.99206349	0.0138	3	9.00E-04	2	0	NA	0.8819549	0.5952837	BARHL2	-57738	NFR
chr1:91351263-91351561	1	1	0.54513761	0.335376873	298	0.99206349	0.09026	1	0.0033	2	1	NA	0.9107853	0.6955361	ZNF644	135618	NFR
chr1:9273191-9273489	0.627829227	1	1.407702394	0.307462127	298	0.99206349	0.3245	10	0.001	5	0	NA	0.6519926	0.7657698	H6PD	-21494	NFR
chr1:95812506-95812804	0.761531758	1	1.070617233	0.687968643	298	0.99206349	0.3726	1	0	0	1	NA	0.9240561	0.5081616	RWDD3	112944	NFR
chr1:95812554-95812852	1	1	0.893678086	0.682233977	298	0.99206349	0.3726	1	0.002	2	1	NA	0.7975493	0.7048384	RWDD3	112992	NFR
chr1:96100886-96101184	1	1	0.462651847	0.395275041	298	0.99206349	0	0	8.00E-04	1	0	NA	0.8779644	0.7433832	RWDD3	401324	NFR
chr1:96100904-96101202	0.984203724	1	0.550160983	0.548812388	298	0.99206349	0	0	8.00E-04	1	0	NA	0.9062987	0.7006699	RWDD3	401342	NFR
chr1:96278807-96279105	0.817303032	0.645369583	0.812223607	1.289939406	298	0.99206349	0.0409	1	8.00E-04	1	0	NA	0.8140329	0.7999664	RWDD3	579245	NFR
chr1:96565516-96565814	1	0.498531095	0.776132937	1.406080808	298	0.99206349	0	0	0.001	3	0	NA	0.7655547	0.7347737	PTBP2	-621713	NFR
chr1:96567924-96568222	1	1	0.822797879	0.443225868	298	0.99206349	0.01629	4	0.0012	1	0	NA	0.8390557	0.6594336	PTBP2	-619305	NFR
chr1:96628140-96628438	1	1	0.526453131	0.685528287	298	0.99206349	0.19025	2	0.0014	1	0	NA	0.887403	0.7279547	PTBP2	-559089	NFR
chr1:96852526-96852824	0.903759793	0.969312338	0.905807811	0.826364759	298	0.99206349	0.0603	1	8.00E-04	1	1	NA	0.7980396	0.7054022	PTBP2	-334703	NFR
chr1:96936365-96936663	1	0.813025434	0.836437498	1.124847363	298	0.99206349	0.0359	1	0	0	0	NA	0.8527788	0.6417566	PTBP2	-250864	NFR
chr1:97008248-97008546	1	1	0.8608859	0.899394073	298	0.99206349	0	0	0.0038	2	0	NA	0.8507065	0.6418232	PTBP2	-178981	NFR
chr1:97385503-97385801	0.486459424	0.210988293	0.552480904	0.758400238	298	0.99206349	0.2752	1	4.00E-04	1	0	NA	0.9347118	0.6570281	PTBP2	198274	NFR
chr1:97385535-97385833	0.434546188	0.127423999	0.522485501	1.01520111	298	0.99206349	0.2752	1	4.00E-04	1	0	NA	0.9339176	0.6547087	PTBP2	198306	NFR
chr1:98739636-98739934	0.698738035	0.895146207	1.099240311	1.161332988	298	0.99206349	0	0	0.001	4	0	NA	0.815298	0.6856361	DPYD	-353206	NFR
chr10:10006455-10006753	0.326644775	0.698248832	0.972935319	1.266010753	298	0.99206349	0	0	6.00E-04	2	0	0	0.8697234	0.6128775	CELF2	-1053289	NFR
chr10:10082372-10082670	0.694979061	0.984163484	0.979203785	0.966398719	298	0.99206349	0.0589	2	0.0028	3	0	0	0.8635943	0.6200205	CELF2	-977372	NFR
chr10:10173267-10173565	1	0.197814084	0.8965715	1.649060516	298	0.99206349	0	0	0.0019	2	0	0	0.7243929	0.7720346	CELF2	-886477	NFR
chr10:10173294-10173592	0.957038568	0.365844697	1.070237229	1.170222113	298	0.99206349	0	0	0.0032	1	0	0	0.8492319	0.6402487	CELF2	-886450	NFR
chr10:10201039-10201337	1	0.188304423	0.846878413	2.113634871	298	0.99206349	0.0419	4	0.0014	3	0	0.005	0.9027191	0.5576971	CELF2	-858705	NFR
chr10:10221961-10222259	0.659611385	1	1.149175201	0.53298896	298	0.99206349	0	0	6.00E-04	2	0	0.001	0.8874802	0.5854281	CELF2	-837783	NFR
chr10:10243267-10243565	1	0.987184627	0.799808332	0.795514836	298	0.99206349	0	0	0.0042	1	0	0	0.856387	0.6335136	CELF2	-816477	NFR
chr10:10278334-10278632	1	1	0.56530798	0.450325032	298	0.99206349	0	0	6.00E-04	1	0	0.002	0.9129696	0.6947019	CELF2	-781410	NFR
chr10:10320912-10321210	0.998871621	1	0.893439851	0.616753315	298	0.99206349	0.04125	2	0.0014	1	0	0.003	0.6961689	0.8747895	CELF2	-738832	NFR
chr10:105874062-105874360	1	1	0.509264601	0.402824676	298	0.99206349	0.3017	1	0.0066	1	0	0	0.6058423	1	SFR1	-7712	NFR
chr10:107148077-107148375	1	0.426814424	0.736067708	1.689703822	298	0.99206349	0	0	0.0034	3	0	0	0.733059	0.7648502	SORCS3	747367	NFR
chr10:107198316-107198614	0.721645008	1	1.37809001	0.741392031	298	0.99206349	0.28865	2	0.003	4	0	0.001	0.945277	0.4491074	SORCS3	797606	NFR
chr10:107580947-107581245	0.666788258	1	1.051888815	0.711268771	298	0.99206349	0.1637	3	0.0016	2	0	0	0.893018	0.573618	SORCS3	1180237	NFR
chr10:107822478-107822776	1	1	0.521296187	0.495995552	298	0.99206349	0.07149	1	0.0011	4	0	0.002	0.9098236	0.7003816	SORCS1	1101657	NFR
chr10:107822567-107822865	1	1	0.441722818	0.396618185	298	0.99206349	0.045045	2	0.001	5	0	0.001	0.9019343	0.7107357	SORCS1	1101568	NFR
chr10:107848720-107849018	1	0.3133897	0.93042069	1.766027265	298	0.99206349	0	0	0.0012	3	0	0.003	0.8568228	0.6358064	SORCS1	1075415	NFR
chr10:108043251-108043549	0.658050802	0.696500525	1.027727885	0.981952315	298	0.99206349	0.0189	2	0.0022	2	0	0	0.9035215	0.5528899	SORCS1	880884	NFR
chr10:108276008-108276306	0.981529287	0.744933199	1.011960821	1.21811148	298	0.99206349	0.0815	1	4.00E-04	3	0	0	0.8418025	0.6517777	SORCS1	648127	NFR
chr10:108313574-108313872	1	1	0.537913006	0.752577687	298	0.99206349	0.01458	1	0.003	7	0	0	0.7165618	0.8677131	SORCS1	610561	NFR
chr10:109001351-109001649	0.968453932	0.254825681	0.98246241	2.104196151	298	0.99206349	0.1242	4	6.00E-04	2	1	0	0.8842921	0.5946009	SORCS1	-77216	NFR
chr10:109004238-109004536	1	0.494354841	0.897542232	1.012452968	298	0.99206349	0	0	0.0014	3	0	0	0.7734373	0.7299479	SORCS1	-80103	NFR
chr10:109163661-109163959	1	1	0.942407898	0.585906856	298	0.99206349	0.0471	1	0.002	2	0	0	0.8059542	0.6977263	SORCS1	-239526	NFR
chr10:109337643-109337941	0.247216399	0.489313277	1.119585142	0.96758041	298	0.99206349	0	0	0.0029	2	0	0	0.9070649	0.5415524	SORCS1	-413508	NFR
chr10:109392859-109393157	0.756634561	1	1.049269497	0.943812142	298	0.99206349	0.23733	2	0.0012	2	0	0.003	0.8605599	0.6272413	SORCS1	-468724	NFR
chr10:109521381-109521679	1	1	0.407162551	0.306472739	298	0.99206349	0.28075	2	8.00E-04	3	0	0.004	0.9494044	0.6225588	SORCS1	-597246	NFR
chr10:109833685-109833983	0.737635219	0.901181277	1.085294811	1.080631123	298	0.99206349	0.0589	1	0.0014	2	0	0	0.8317068	0.664091	SORCS1	-909550	NFR
chr10:109841132-109841430	1	1	0.968893588	0.554770155	298	0.99206349	0.024	2	0	0	0	0	0.6864757	0.8795355	SORCS1	-916997	NFR
chr10:110177364-110177662	0.266755755	0.266926831	1.414826335	1.129523474	298	0.99206349	0.0266	1	0.0011	2	0	0	0.8077659	0.6189752	SORCS1	-1253229	NFR
chr10:110331353-110331651	0.933312486	0.894422567	0.909905788	0.935621028	298	0.99206349	0.0383	1	0.0012	6	0	0.002	0.7216857	0.85991	XPNPEP1	1351809	NFR
chr10:110386006-110386304	0.998404232	1	0.876688469	0.37732048	298	0.99206349	0	0	0.0013	4	0	0.001	0.8113933	0.6902475	XPNPEP1	1297156	NFR
chr10:110686986-110687284	1	1	0.776850712	0.45473098	298	0.99206349	0.0214	1	8.00E-04	1	0	0.003	0.8562994	0.6365811	XPNPEP1	996176	NFR
chr10:110828965-110829263	0.785927561	0.680718635	1.410841848	1.222076237	298	0.99206349	0.1655	3	0.001	3	0	0.001	0.8702227	0.6095135	XPNPEP1	854197	NFR
chr10:110887657-110887955	1	1	0.94922284	0.470611777	298	0.99206349	0.15805	2	0.0016	2	0	0.001	0.7946874	0.7079615	XPNPEP1	795505	NFR
chr10:111186149-111186447	1	1	0.35850218	0.474546148	298	0.99206349	0.0647	1	0.002	3	0	0.742	0.8660713	0.7584458	XPNPEP1	497013	NFR
chr10:111205173-111205471	0.586992259	0.702906422	1.492984249	1.34306463	298	0.99206349	0.0304	1	0.0016	3	0	0	0.8668601	0.5372399	XPNPEP1	477989	NFR
chr10:111346285-111346583	0.563476784	0.676080085	1.324319325	1.386046205	298	0.99206349	0.0128	1	8.00E-04	3	0	0	0.9264988	0.4978936	XPNPEP1	336877	NFR
chr10:111453122-111453420	0.771839981	0.674238583	0.98105613	1.412810173	298	0.99206349	0.3291	1	0	0	0	0	0.8816447	0.5942936	XPNPEP1	230040	NFR
chr10:111453123-111453421	1	0.591708514	0.945657617	1.484481821	298	0.99206349	0.3291	1	0	0	0	0	0.8463144	0.6494649	XPNPEP1	230039	NFR
chr10:111455338-111455636	1	1	0.457207905	0.43777288	298	0.99206349	0	0	0.003	2	0	0.17	0.9037369	0.707751	XPNPEP1	227824	NFR
chr10:112076279-112076577	0.874616496	1	1.099956934	0.85952455	298	0.99206349	0	0	0.0046	2	0	0.003	0.8627135	0.6239393	SMNDC1	-11719	NFR
chr10:112882698-112882996	0.678746772	0.466855855	1.112433254	1.670428265	298	0.99206349	0.0889	3	0.0053	2	0	0	0.8554618	0.6311954	ADRA2A	46057	NFR
chr10:113268483-113268781	0.880696259	0.683365462	0.449710148	1.004518766	298	0.99206349	0	0	0.0016	1	0	0	0.9237573	0.673621	ADRA2A	431842	NFR
chr10:113287197-113287495	0.963258306	1	1.054604492	0.765565675	298	0.99206349	0.1186	1	0.0042	4	0	0.002	0.9141166	0.5369322	ADRA2A	450556	NFR
chr10:113364866-113365164	1	1	0.448633065	0.44990936	298	0.99206349	0	0	0.0044	2	0	0	0.8511302	0.7755501	ADRA2A	528225	NFR
chr10:113384502-113384800	0.65127217	1	1.058428026	0.357531646	298	0.99206349	0.22115	2	6.00E-04	2	0	0.003	0.9202911	0.5225921	ADRA2A	547861	NFR
chr10:113543442-113543740	1	1	0.681194803	0.465779734	298	0.99206349	0.0323	1	0.002	3	0	0	0.7306449	0.85707	GPAM	399930	NFR
chr10:120064938-120065236	0.217329473	0.684713646	1.129643692	1.312498006	298	0.99206349	0.03914	1	0.0058	2	0	0	0.9213202	0.5164563	RAB11FIP2	-258973	NFR
chr10:120195282-120195580	0.688885982	1	0.891235728	0.445155432	298	0.99206349	0	0	0.002	4	0	0.022	0.8967988	0.5713088	PRLHR	159729	NFR
chr10:120247125-120247423	0.969771726	0.90343935	0.96587733	0.837745713	298	0.99206349	0	0	6.00E-04	2	0	0.1105	0.8534715	0.7636602	PRLHR	107886	NFR
chr10:120517104-120517402	1	1	0.831067883	0.785723425	298	0.99206349	0.1242	1	0.0019	2	0	0.0035	0.834483	0.6641179	CACUL1	-2495	NFR
chr10:127060480-127060778	1	1	0.445756497	0.417961585	298	0.99206349	0.21145	2	0.0016	5	0	0.9155	0.854975	0.7713243	CTBP2	-344170	NFR
chr10:129499383-129499681	0.48488078	1	0.90537099	0.840655188	298	0.99206349	0.1971	4	0.0016	4	0	0	0.8483097	0.6452451	FOXI2	-35967	NFR
chr10:130252301-130252599	1	0.435865931	0.595194154	0.463778943	298	0.99206349	0.1814	2	0.0046	2	0	1	0.9746083	0.5343961	MKI67	-327801	NFR
chr10:130332051-130332349	0.747311577	1	1.220194328	0.786337751	298	0.99206349	0.1197	2	0.0017	2	0	0.001	0.8066859	0.6228721	MKI67	-407551	NFR
chr10:130420087-130420385	0.347813595	1	1.399784577	0.502821721	298	0.99206349	0.1845	2	0.0012	5	0	0	0.5720795	0.9205587	MKI67	-495587	NFR
chr10:130574420-130574718	1	0.286030458	0.40888497	1.22160326	298	0.99206349	0.0363	3	0.0016	1	0	0.5045	0.8808967	0.7421077	MKI67	-649920	NFR
chr10:130759788-130760086	1	1	0.998670795	0.995173315	298	0.99206349	0	0	0.0013	2	0	0	0.6422782	0.8967233	MGMT	-505511	NFR
chr10:130916745-130917043	1	1	0.979232297	0.895968684	298	0.99206349	0.17075	2	0.0044	1	0	0	0.8597103	0.6285299	MGMT	-348554	NFR
chr10:130916767-130917065	1	1	0.909936369	0.826467932	298	0.99206349	0.17075	2	0.0044	1	0	0	0.8460589	0.6471043	MGMT	-348532	NFR
chr10:132473451-132473749	1	1	0.860345028	0.795713582	298	0.99206349	0.0545	4	0.0038	3	0	0	0.8091525	0.6897115	GLRX3	538937	NFR
chr10:133349900-133350198	0.624216226	0.129206701	1.398214032	1.550913529	298	0.99206349	0.0853	3	0.002	1	0	0	0.9260527	0.417018	PPP2R2D	-397906	NFR
chr10:1872357-1872655	0.512751475	1	1.593017332	0.97518873	298	0.99206349	0.014	1	0.0022	2	0	NA	0.8674679	0.5332668	ADARB2	-92836	NFR
chr10:19097230-19097528	0.741514476	1	0.979427907	0.836080961	298	0.99206349	0	0	0.0023	4	0	NA	0.8746105	0.6078139	ARL5B	149045	NFR
chr10:20703550-20703848	0.979104514	0.645533385	1.051134963	1.399117446	298	0.99206349	0.1635	1	0.0021	2	0	NA	0.7863496	0.715808	NEBL	482832	NFR
chr10:2402408-2402706	0.400040686	0.246284806	1.844427308	2.147674384	298	0.99206349	0.017	1	0.0016	8	0	NA	0.8075173	0.6178221	ADARB2	-622887	NFR
chr10:2674231-2674529	0.985202294	0.981807009	0.490130464	0.502051779	298	0.99206349	0.024	3	0.0011	2	0	NA	0.9305381	0.6667474	PFKP	-435332	NFR
chr10:2753829-2754127	1	1	0.911221089	0.743803775	298	0.99206349	0	0	0.003	2	0	NA	0.74428	0.7551915	PFKP	-355734	NFR
chr10:2753831-2754129	1	1	1.022863716	0.91814599	298	0.99206349	0	0	0.003	2	0	NA	0.8224154	0.6738081	PFKP	-355732	NFR
chr10:27905476-27905774	1	1	0.700227342	1.0223634	298	0.99206349	0.2119	1	0.0024	3	1	NA	0.6497027	0.8247887	RAB18	112428	NFR
chr10:30224410-30224708	0.679035134	1	0.825260994	0.546407959	298	0.99206349	0.4062	1	0.0018	3	0	NA	0.8883457	0.5872834	KIAA1462	123894	NFR
chr10:31099933-31100231	0.238129687	1	1.203316764	0.556803803	298	0.99206349	0.3946	3	8.00E-04	3	1	NA	0.9207661	0.5161699	LYZL2	-181391	NFR
chr10:31866169-31866467	1	0.998045592	0.997883143	0.899994695	298	0.99206349	0.3183	1	0.0018	1	1	NA	0.8483066	0.646658	ZEB1	258217	NFR
chr10:33972012-33972310	0.251739196	0.313870598	1.196627158	1.28857463	298	0.99206349	0	0	0.001	1	0	NA	0.9211162	0.5138325	NRP1	-346971	NFR
chr10:33998672-33998970	1	0.643431719	0.548038812	0.760235689	298	0.99206349	0.0315	1	0.0096	1	0	NA	0.9293958	0.6614742	NRP1	-373631	NFR
chr10:33998691-33998989	1	0.628047357	0.57363405	0.856938835	298	0.99206349	0.0315	1	0.0096	1	0	NA	0.9554757	0.5982651	NRP1	-373650	NFR
chr10:36200611-36200909	0.944615975	1	1.10176639	0.858954981	298	0.99206349	0.3846	1	0.0068	1	0	NA	0.9217233	0.5154827	FZD8	-270398	NFR
chr10:36203529-36203827	1	1	0.839083279	0.709240634	298	0.99206349	0.0142	2	0.0029	4	0	NA	0.7585568	0.7452558	FZD8	-273316	NFR
chr10:36432645-36432943	1	1	0.537423317	0.495886161	298	0.99206349	0.0435	4	0	0	0	NA	0.8779656	0.7389113	NAMPTL	380368	NFR
chr10:36601764-36602062	0.453470801	1	0.574551149	0.403070903	298	0.99206349	0.0465	1	0.0076	1	0	NA	0.9451782	0.6256937	NAMPTL	211249	NFR
chr10:37128154-37128452	1	0.220408438	0.945351334	1.55474122	298	0.99206349	0	0	0.0014	5	0	NA	0.8005914	0.7014688	ANKRD30A	-286482	NFR
chr10:37155863-37156161	1	1	0.848069919	0.81088644	298	0.99206349	0	0	0.0056	1	0	NA	0.8598284	0.631291	ANKRD30A	-258773	NFR
chr10:38029801-38030099	0.81923417	1	0.933044895	0.294331553	298	0.99206349	0	0	0.003	2	0	NA	0.8740899	0.605732	ZNF248	116588	NFR
chr10:4825342-4825640	0.988058803	0.705835773	0.910679858	1.000475414	298	0.99206349	0.0164	1	0.0026	2	0	NA	0.8303361	0.6695035	AKR1E2	-42955	NFR
chr10:48628650-48628948	1	1	0.429275484	0.524594947	298	0.99206349	0.2571	2	0	0	1	NA	0.8446345	0.7801854	PTPN20B	178140	NFR
chr10:50501752-50502050	0.612752616	1	0.92023232	0.654178023	298	0.99206349	0.035955	2	0.0035	2	0	NA	0.9332605	0.491498	DRGX	98006	NFR
chr10:52051798-52052096	0.82324434	0.944330273	0.990316945	0.850267881	298	0.99206349	0.0349	1	0.003	1	0	NA	0.9243353	0.5170787	ASAH2	-43577	NFR
chr10:52051801-52052099	0.776518346	0.814945171	0.915259995	0.883022485	298	0.99206349	0.0349	1	0.003	1	0	NA	0.9284091	0.5067012	ASAH2	-43580	NFR
chr10:52557207-52557505	1	0.808524196	0.751028076	1.017989515	298	0.99206349	0.3568	3	0.0038	3	2	NA	0.6876116	0.881398	A1CF	88079	NFR
chr10:52691343-52691641	0.70870289	0.843226944	1.217582823	1.070617581	298	0.99206349	0.078775	2	0.0028	4	0	NA	0.9430777	0.4591696	A1CF	-46057	NFR
chr10:54145735-54146033	1	0.889061428	0.683804594	1.07843199	298	0.99206349	0.3556	1	0.0014	2	0	NA	0.776492	0.7279851	DKK1	71828	NFR
chr10:54864854-54865152	0.901737625	0.209729	1.140463712	1.487511028	298	0.99206349	0.4647	1	0.0042	1	0	NA	0.922991	0.5141473	MBL2	-333543	NFR
chr10:55040490-55040788	0.293376827	0.281854115	0.772640987	1.041243883	298	0.99206349	0	0	0	0	0	NA	0.8166743	0.6893284	MBL2	-509179	NFR
chr10:55112231-55112529	1	0.692504007	0.979683647	1.013346549	298	0.99206349	0.1839	1	0.0012	2	0	NA	0.801592	0.6993148	MBL2	-580920	NFR
chr10:55481836-55482134	0.766781642	1	1.19774164	0.8221684	298	0.99206349	0.01158	1	0	0	0	NA	0.9316607	0.4919142	MBL2	-950525	NFR
chr10:55497502-55497800	0.985727768	1	1.012102911	0.748066204	298	0.99206349	0.2499	2	0	0	0	NA	0.8867654	0.5837724	MBL2	-966191	NFR
chr10:57405942-57406240	1	1	0.84567476	0.324624703	298	0.99206349	0.4403	1	0.0029	2	0	NA	0.8493654	0.6466702	MTRNR2L5	47341	NFR
chr10:57429204-57429502	0.265974272	0.351263896	1.726069006	1.081108009	298	0.99206349	0.21435	2	0.006	2	0	NA	0.8613178	0.5395957	MTRNR2L5	70603	NFR
chr10:57547976-57548274	0.958944512	0.792607735	0.912063024	1.086336245	298	0.99206349	0.1472	3	0.0052	1	0	NA	0.7767718	0.7256161	MTRNR2L5	189375	NFR
chr10:57626394-57626692	0.66104887	1	1.073735797	0.471584115	298	0.99206349	0	0	6.00E-04	4	0	NA	0.8713889	0.6088539	MTRNR2L5	267793	NFR
chr10:57713274-57713572	0.216602674	0.226777119	1.821177815	1.47429132	298	0.99206349	0.39355	2	0.0012	5	0	NA	0.8400083	0.6467601	MTRNR2L5	354673	NFR
chr10:57846828-57847126	1	1	0.873052616	0.300755295	298	0.99206349	0.21695	2	0.0014	5	1	NA	0.833354	0.6669899	ZWINT	274059	NFR
chr10:57979191-57979489	1	0.264107085	0.776313021	1.567247052	298	0.99206349	0.1312	3	0.0054	5	0	NA	0.6946781	0.7941933	ZWINT	141696	NFR
chr10:58025056-58025354	0.819404325	1	0.935059247	0.7772773	298	0.99206349	0.28165	2	0.006	2	0	NA	0.8663399	0.6169553	ZWINT	95831	NFR
chr10:58144078-58144376	1	1	0.502499555	0.378669457	298	0.99206349	0	0	6.00E-04	3	0	NA	0.8955271	0.7209377	ZWINT	-23191	NFR
chr10:58144126-58144424	1	1	0.475248139	0.613928445	298	0.99206349	0	0	6.00E-04	3	0	NA	0.9391234	0.6461198	ZWINT	-23239	NFR
chr10:58156714-58157012	1	0.528451671	0.637211392	1.457361157	298	0.99206349	0	0	0	0	0	NA	0.6075618	0.9127714	ZWINT	-35827	NFR
chr10:58270870-58271168	0.751594553	0.495950944	0.99277652	1.324160763	298	0.99206349	0	0	0.001	3	0	NA	0.8735702	0.6052706	ZWINT	-149983	NFR
chr10:58482240-58482538	0.386316075	1	1.722548719	0.619967625	298	0.99206349	0.0317	1	0.0012	1	0	NA	0.8497263	0.5596591	ZWINT	-361353	NFR
chr10:58482252-58482550	0.472761581	1	1.564397042	0.34206829	298	0.99206349	0.0317	1	0.0012	1	0	NA	0.8833242	0.5058552	ZWINT	-361365	NFR
chr10:58607086-58607384	1	1	0.838007724	0.688326622	298	0.99206349	0.26145	2	0.0016	2	0	NA	0.6026829	0.9109359	ZWINT	-486199	NFR
chr10:59020943-59021241	0.669714725	0.625175613	1.37503419	1.430534485	298	0.99206349	0	0	0.0027	2	0	NA	0.8539037	0.5585595	ZWINT	-900056	NFR
chr10:59045604-59045902	0.742536233	0.810110744	0.856702534	1.334974599	298	0.99206349	0.0246	1	0.0044	3	0	NA	0.862152	0.6262195	ZWINT	-924717	NFR
chr10:59137513-59137811	0.65383281	1	1.108374086	0.906867127	298	0.99206349	0.0818	2	0.0048	5	0	NA	0.9380847	0.477913	IPMK	890032	NFR
chr10:59265842-59266140	1	1	0.471536358	0.359469406	298	0.99206349	0.1434	1	0.0072	1	0	NA	0.8848116	0.7316473	IPMK	761703	NFR
chr10:59271561-59271859	1	1	0.42544007	0.358720182	298	0.99206349	0.1573	3	0.0047	2	0	NA	0.9015175	0.7114177	IPMK	755984	NFR
chr10:59282892-59283190	1	1	0.494539943	0.397125091	298	0.99206349	0.1524	2	0	0	0	NA	0.872108	0.7486396	IPMK	744653	NFR
chr10:59282915-59283213	1	1	0.42785976	0.405763747	298	0.99206349	0.1524	2	4.00E-04	1	0	NA	0.850649	0.7738	IPMK	744630	NFR
chr10:59931789-59932087	0.628067861	0.778968507	1.021302427	1.127472797	298	0.99206349	0	0	6.00E-04	3	0	NA	0.9273133	0.5015729	IPMK	95756	NFR
chr10:60201099-60201397	1	1	0.482823569	0.438094684	298	0.99206349	0.3718	3	0	0	0	NA	0.8953386	0.7243019	TFAM	56466	NFR
chr10:60220013-60220311	0.586240413	0.959789093	1.214689204	1.065180736	298	0.99206349	0.0373	3	0.0019	2	0	NA	0.8632712	0.6193717	BICC1	-52738	NFR
chr10:60887549-60887847	1	1	0.86968538	0.360055908	298	0.99206349	0	0	0.0015	6	0	NA	0.7998137	0.7046266	PHYHIPL	-48652	NFR
chr10:62861520-62861818	1	1	0.522668796	0.551071437	298	0.99206349	0	0	0.0044	3	0	NA	0.943497	0.6267065	RHOBTB1	-157664	NFR
chr10:63090261-63090559	1	1	1.038068792	0.602623709	298	0.99206349	0.0403	3	0.0039	2	0	NA	0.6591873	0.8901177	TMEM26	122798	NFR
chr10:64465080-64465378	0.786659415	0.888586648	0.807403837	1.101264654	298	0.99206349	0.0213	4	0.008	1	1	NA	0.8737029	0.6093243	ADO	-99287	NFR
chr10:65561740-65562038	1	1	0.397880952	0.414760004	298	0.99206349	0	0	0.0023	2	0	NA	0.8307402	0.7939991	REEP3	280766	NFR
chr10:65823616-65823914	1	1	0.517283353	0.541987272	298	0.99206349	0.0194	3	0.0016	1	0	NA	0.8916176	0.7241653	REEP3	542642	NFR
chr10:65833719-65834017	0.22286739	0.616262276	0.996985288	1.319459893	298	0.99206349	0.35695	4	0.002	6	0	NA	0.9277717	0.5060854	REEP3	552745	NFR
chr10:65940167-65940465	1	1	0.759409337	0.46483518	298	0.99206349	0	0	0.0062	2	0	NA	0.6035917	0.9129756	REEP3	659193	NFR
chr10:65944236-65944534	0.679600405	1	1.10561841	0.587567513	298	0.99206349	0.11315	2	0.0068	5	0	NA	0.809068	0.6898111	REEP3	663262	NFR
chr10:66090626-66090924	0.752201964	1	1.078096011	0.480227778	298	0.99206349	0.0559	1	0.0014	2	0	NA	0.8492936	0.6425333	REEP3	809652	NFR
chr10:66391462-66391760	1	0.854457569	0.86325438	1.048454225	298	0.99206349	0.0306	1	0.0013	4	0	NA	0.8257243	0.6728647	REEP3	1110488	NFR
chr10:66461070-66461368	1	1	0.398497357	0.489951189	298	0.99206349	0.028565	2	0.0034	1	0	NA	0.8729214	0.7525778	REEP3	1180096	NFR
chr10:66889680-66889978	0.552387154	1	1.113444326	0.718068633	298	0.99206349	0.1244	3	0.0016	2	0	NA	0.8126888	0.6876119	REEP3	1608706	NFR
chr10:67241491-67241789	0.680950353	1	0.970139018	0.368978422	298	0.99206349	0.0294	3	8.00E-04	2	0	NA	0.9180492	0.5210913	LRRTM3	-1444124	NFR
chr10:67549098-67549396	1	1	0.822769724	0.765082474	298	0.99206349	0.0463	1	0.0044	1	0	NA	0.741116	0.7570966	LRRTM3	-1136517	NFR
chr10:67596806-67597104	0.997236052	1	0.987769465	0.852720535	298	0.99206349	0	0	0.0027	2	0	NA	0.5570277	0.9249652	LRRTM3	-1088809	NFR
chr10:7053639-7053937	0.858674452	0.411225799	1.118770636	0.960405011	298	0.99206349	0.4722	1	0.0045	2	0	NA	0.9174979	0.5291844	SFMBT2	397515	NFR
chr10:72915639-72915937	1	0.348853273	0.806090748	1.977249457	298	0.99206349	0.2133	1	0.0043	4	0	NA	0.7732083	0.8355441	UNC5B	-56539	NFR
chr10:78459354-78459652	1	1	0.835703147	0.489072712	298	0.99206349	0	0	0.0012	3	0	NA	0.7449659	0.7521313	C10orf11	916984	NFR
chr10:79886600-79886898	1	1	0.488973038	0.431866507	298	0.99206349	0.0292	1	0.003	3	0	NA	0.8984953	0.7135651	RPS24	93231	NFR
chr10:80593357-80593655	0.324930202	0.943291366	0.926005552	0.38673123	298	0.99206349	0.21215	2	0	0	0	NA	0.8474739	0.6451154	ZMIZ1	-235286	NFR
chr10:81245369-81245667	0.719427401	1	0.948238005	0.645742442	298	0.99206349	0.0331	1	8.00E-04	3	1	NA	0.9131521	0.5371771	EIF5AL1	-26839	NFR
chr10:82978461-82978759	1	0.960943699	0.896559129	1.060048671	298	0.99206349	0.0248	1	0	0	0	NA	0.8238668	0.6776847	NRG3	-656460	NFR
chr10:82990478-82990776	1	0.448606611	0.908640227	0.847300292	298	0.99206349	0.0154	1	0.0017	2	0	NA	0.8336125	0.6666526	NRG3	-644443	NFR
chr10:83086885-83087183	1	1	0.503522	0.633884409	298	0.99206349	0.0737	1	0.0038	4	0	NA	0.8825533	0.7371713	NRG3	-548036	NFR
chr10:83230565-83230863	0.423713694	0.111664545	0.815767442	1.687479243	298	0.99206349	0.2021	1	0.0012	3	0	NA	0.8873408	0.5910678	NRG3	-404356	NFR
chr10:83345386-83345684	1	0.564306721	0.946721013	1.214493091	298	0.99206349	0.0276	5	0.0012	2	0	NA	0.8406247	0.6546038	NRG3	-289535	NFR
chr10:83345560-83345858	0.99508154	0.698342395	0.870030149	1.301884914	298	0.99206349	0.0202	3	0	0	0	NA	0.8688826	0.6156459	NRG3	-289361	NFR
chr10:83345603-83345901	0.779365195	0.635118045	1.049440014	1.373539375	298	0.99206349	0.0202	3	0	0	0	NA	0.8798815	0.6005399	NRG3	-289318	NFR
chr10:83426222-83426520	0.428089142	0.13908187	1.231211988	1.03664697	298	0.99206349	0.0166	1	0.0028	2	0	NA	0.8644241	0.6187257	NRG3	-208699	NFR
chr10:83507149-83507447	1	1	0.884676463	0.694057153	298	0.99206349	0	0	0.001	6	0	NA	0.8579195	0.6286805	NRG3	-127772	NFR
chr10:83507202-83507500	1	1	0.95528776	0.41130813	298	0.99206349	0	0	0.001	8	0	NA	0.8765864	0.6002321	NRG3	-127719	NFR
chr10:83507243-83507541	0.908407222	1	1.112643387	0.443229617	298	0.99206349	0	0	0.001	8	0	NA	0.8733936	0.606886	NRG3	-127678	NFR
chr10:83519700-83519998	1	0.734773121	0.961048747	1.202842719	298	0.99206349	0.0282	1	8.00E-04	3	0	NA	0.7596027	0.7422309	NRG3	-115221	NFR
chr10:83584894-83585192	1	1	0.885626218	0.366435242	298	0.99206349	0.0503	3	0.0026	3	0	NA	0.7646303	0.7340326	NRG3	-50027	NFR
chr10:84754693-84754991	1	0.373102332	0.890432528	1.105629594	298	0.99206349	0	0	0.0052	1	0	NA	0.8930495	0.5785236	NRG3	1119772	NFR
chr10:85278056-85278354	0.31746106	0.366342876	1.413646329	1.304843746	298	0.99206349	0.40315	2	0.0023	6	0	NA	0.849402	0.5586708	GHITM	-620991	NFR
chr10:85427891-85428189	0.288764228	0.143601646	1.221292547	2.450166068	298	0.99206349	0.11535	2	0.0058	3	0	NA	0.9102579	0.5435682	GHITM	-471156	NFR
chr10:85698124-85698422	1	1	0.513839784	0.647065449	298	0.99206349	0.0186	2	6.00E-04	4	0	NA	0.6309434	0.8999322	GHITM	-200923	NFR
chr10:8576563-8576861	0.66145746	0.644008377	1.376831325	1.408851799	298	0.99206349	0.2622	3	0.0011	2	1	NA	0.850555	0.6407261	GATA3	480056	NFR
chr10:85773290-85773588	1	1	0.983345493	0.850180412	298	0.99206349	0.1398	7	0	0	0	NA	0.8702992	0.6165424	GHITM	-125757	NFR
chr10:86461432-86461730	0.262592804	0.659290985	0.939989177	1.293921617	298	0.99206349	0.0252	3	0.0026	1	0	NA	0.8744904	0.6050675	CCSER2	373162	NFR
chr10:86461460-86461758	0.375295983	0.473864605	1.069543121	1.714576495	298	0.99206349	0.0252	3	0.0026	1	0	NA	0.8492291	0.6468651	CCSER2	373190	NFR
chr10:86461680-86461978	0.348471331	0.194263775	1.081897727	1.831241622	298	0.99206349	0.0253	2	4.00E-04	1	0	NA	0.8680847	0.6141856	CCSER2	373410	NFR
chr10:86650836-86651134	1	0.743724561	0.854241165	0.905743437	298	0.99206349	0.3774	3	0.0029	2	0	NA	0.8520059	0.6413572	CCSER2	562566	NFR
chr10:86763341-86763639	0.673092482	0.591251536	1.110151548	1.242652065	298	0.99206349	0.26185	2	0.0015	2	0	NA	0.7153279	0.775579	CCSER2	675071	NFR
chr10:86897798-86898096	1	1	0.861714292	0.414177934	298	0.99206349	0.0312	4	0.0016	3	0	NA	0.8496116	0.6433912	CCSER2	809528	NFR
chr10:86897807-86898105	1	1	0.932723275	0.515754094	298	0.99206349	0.0312	4	0.0016	3	0	NA	0.8569351	0.6341173	CCSER2	809537	NFR
chr10:86939364-86939662	0.262964647	1	0.970627959	0.738539919	298	0.99206349	0.14985	2	0.0034	2	0	NA	0.8946386	0.570525	CCSER2	851094	NFR
chr10:86959802-86960100	1	1	0.834430109	0.72270804	298	0.99206349	0.0415	5	0.0044	3	0	NA	0.821646	0.6779361	CCSER2	871532	NFR
chr10:87138296-87138594	1	1	0.79852534	0.391986753	298	0.99206349	0.0345	1	0.0041	2	0	NA	0.7865608	0.7155872	GRID1	987790	NFR
chr10:8808006-8808304	1	1	0.952891043	0.788892556	298	0.99206349	0.1048	3	0.0018	3	0	NA	0.8383705	0.6552908	GATA3	711499	NFR
chr10:9048392-9048690	0.91549258	0.912143026	0.866438558	0.265814926	298	0.99206349	0.0126	4	0.001	2	0	NA	0.8449334	0.6486758	GATA3	951885	NFR
chr10:92021959-92022257	0.895693818	0.566809581	1.026020846	1.348789149	298	0.99206349	0.0186	2	0.0024	4	0	NA	0.7971464	0.7052808	KIF20B	560741	NFR
chr10:92102187-92102485	0.867844444	1	1.139684311	0.44763243	298	0.99206349	0	0	0.0012	1	0	NA	0.8893999	0.5803825	HTR7	515119	NFR
chr10:9372866-9373164	1	0.202000959	0.930210499	1.598936479	298	0.99206349	0.0274	7	0.0017	2	0	NA	0.8129015	0.6884781	GATA3	1276359	NFR
chr10:95568538-95568836	0.804465413	1	0.990868238	0.897833931	298	0.99206349	0.0282	1	0.002	1	0	NA	0.8748933	0.6089984	LGI1	51045	NFR
chr10:95626083-95626381	1	1	0.938738561	0.9231163	298	0.99206349	0.16985	2	0.0056	5	1	NA	0.8286018	0.6660227	SLC35G1	-27498	NFR
chr10:9573432-9573730	0.597634764	1	1.027682901	0.806693808	298	0.99206349	0	0	0.001	7	0	NA	0.9045417	0.5539435	GATA3	1476925	NFR
chr10:9946313-9946611	0.245523016	1	1.078367377	0.563398632	298	0.99206349	0.013	1	8.00E-04	3	0	NA	0.9129293	0.5313618	CELF2	-1113431	NFR
chr10:9996581-9996879	0.780841232	1	0.864049303	0.64581367	298	0.99206349	0.06905	2	0.0043	2	0	NA	0.8672226	0.6143222	CELF2	-1063163	NFR
chr11:100371756-100372054	1	1	0.850656361	0.658828099	298	0.99206349	0.15405	2	0.0062	2	0	0	0.8550126	0.6401248	ARHGAP42	-186502	NFR
chr11:100440079-100440377	0.724855308	0.5942616	1.011487184	1.441102374	298	0.99206349	0.2435	2	0.001	1	1	0.0265	0.8160784	0.6847033	ARHGAP42	-118179	NFR
chr11:100899157-100899455	1	0.689077351	0.416640918	0.669089415	298	0.99206349	0.1454	5	0.0038	4	1	0.004	0.8659526	0.7562712	TMEM133	36495	NFR
chr11:101202779-101203077	1	1	0.807134309	0.261879904	298	0.99206349	0.4419	1	0.0012	2	0	0.086	0.7729849	0.7284318	PGR	-201673	NFR
chr11:101223842-101224140	1	1	0.848827301	0.709385851	298	0.99206349	0	0	5.00E-04	2	0	0	0.8391474	0.6579085	PGR	-222736	NFR
chr11:101628025-101628323	0.753714629	0.873557435	1.014175397	0.879096984	298	0.99206349	0	0	0.0035	2	0	0.011	0.8893132	0.5837212	KIAA1377	-157572	NFR
chr11:101629073-101629371	0.447098113	1	0.508474602	0.988673037	298	0.99206349	0.059	2	0	0	0	0.004	0.9404009	0.6386039	KIAA1377	-156524	NFR
chr11:101705024-101705322	1	0.724919237	0.917568959	1.211271016	298	0.99206349	0.2045	1	0.0016	2	1	0.02	0.8161049	0.68587	KIAA1377	-80573	NFR
chr11:102412643-102412941	0.292947442	0.827586447	1.52357782	1.154988298	298	0.99206349	0	0	0.001	1	0	0	0.807965	0.6165464	MMP7	-11308	NFR
chr11:102730692-102730990	0.993324497	1	0.866106494	0.460530695	298	0.99206349	0.029	1	0.0035	2	0	0.002	0.883323	0.5982681	MMP3	-16307	NFR
chr11:103420210-103420508	1	0.114314342	0.87011069	1.640455917	298	0.99206349	0.2935	2	0.0026	1	1	0	0.8900691	0.5841105	DYNC2H1	440055	NFR
chr11:104206833-104207131	1	0.645939415	0.899023751	1.279048876	298	0.99206349	0	0	0.0028	1	0	0	0.8481302	0.6455001	PDGFD	-172147	NFR
chr11:104375855-104376153	1	1	0.942223424	0.876675742	298	0.99206349	0	0	0.0051	2	0	0	0.8472596	0.6481358	PDGFD	-341169	NFR
chr11:105428515-105428813	1	1	0.980720877	1.035550438	298	0.99206349	0	0	0.0026	2	0	0	0.8827875	0.5954746	GRIA4	-52136	NFR
chr11:106004760-106005058	0.728627045	0.731010307	0.702565702	1.258602672	298	0.99206349	0.262	1	0.0072	3	1	0.001	0.8865417	0.5905684	AASDHPPT	56693	NFR
chr11:106232848-106233146	1	0.860351984	1.039932348	1.229588737	298	0.99206349	0.3844	1	0.001	4	1	0	0.8067626	0.6915468	AASDHPPT	284781	NFR
chr11:106379738-106380036	1	0.300342683	0.936863754	1.515928468	298	0.99206349	0.0188	1	0	0	0	0	0.8984963	0.5616033	AASDHPPT	431671	NFR
chr11:106940582-106940880	1	1	0.476552923	0.383856258	298	0.99206349	0.0238	2	0.0012	1	0	0.001	0.8138743	0.8055828	GUCY1A2	-51560	NFR
chr11:106985017-106985315	0.98511652	0.835274021	1.013373076	0.721202789	298	0.99206349	0.0176	1	0.0014	2	0	0.204	0.9239767	0.5117132	GUCY1A2	-95995	NFR
chr11:106999923-107000221	1	1	0.4498404	0.394252737	298	0.99206349	0	0	0	0	0	0	0.9206561	0.6799572	GUCY1A2	-110901	NFR
chr11:107087092-107087390	1	1	0.798998228	0.285545048	298	0.99206349	0.15175	2	0.0026	3	1	0.015	0.7834157	0.7198755	GUCY1A2	-198070	NFR
chr11:107094467-107094765	1	1	0.500033049	0.42184529	298	0.99206349	0.10485	4	9.00E-04	2	2	0	0.8762975	0.7411223	GUCY1A2	-205445	NFR
chr11:107096059-107096357	0.989720261	0.695322237	0.581124646	0.767575002	298	0.99206349	0.28945	2	0.0034	1	1	0.011	0.9109393	0.6925062	GUCY1A2	-207037	NFR
chr11:107115387-107115685	1	0.797884491	0.92756324	1.181766312	298	0.99206349	0	0	0.0028	4	0	0.016	0.9055163	0.5519152	CWF19L2	213034	NFR
chr11:107115396-107115694	1	0.566367728	0.771562733	1.477783967	298	0.99206349	0	0	0.0028	4	0	0.019	0.8545057	0.6408708	CWF19L2	213025	NFR
chr11:107148426-107148724	0.768215403	1	1.155869031	0.479373254	298	0.99206349	0	0	0	0	0	0.008	0.7953574	0.7061987	CWF19L2	179995	NFR
chr11:108847104-108847402	0.46855486	1	1.63174894	0.833915398	298	0.99206349	0.02276	1	0.0036	2	0	0	0.7571708	0.6741116	DDX10	311501	NFR
chr11:109479564-109479862	1	1	0.447989069	0.328946209	298	0.99206349	0	0	0.0071	2	0	0	0.8596474	0.7637294	C11orf87	186867	NFR
chr11:11039560-11039858	0.962606611	1	1.011844715	0.708980646	298	0.99206349	0.1126	1	0.0012	3	0	NA	0.9007059	0.5635697	ZBED5	-160089	NFR
chr11:11040273-11040571	0.586444003	1	1.294003638	0.793597301	298	0.99206349	0.2264	5	0.0021	4	0	NA	0.8089093	0.6191305	ZBED5	-160802	NFR
chr11:110446493-110446791	0.759403197	0.780554513	1.03108165	1.005433417	298	0.99206349	0.3343	1	0.0034	2	0	0.004	0.8313657	0.6645331	ARHGAP20	136809	NFR
chr11:114346998-114347296	0.489165202	1	1.534301318	0.784980516	298	0.99206349	0.0142	3	0	0	0	0.0115	0.9217124	0.4290667	REXO2	37039	NFR
chr11:114592512-114592810	1	1	0.413190509	0.399055983	298	0.99206349	0.0437	1	0.0063	2	0	0.001	0.8454544	0.7815821	NXPE2	43553	NFR
chr11:114635804-114636102	0.532883443	1	0.84766088	0.292465915	298	0.99206349	0.4165	1	0.0018	2	0	0	0.9188589	0.5240777	NXPE2	86845	NFR
chr11:114640838-114641136	1	0.282371605	0.852878905	1.909048032	298	0.99206349	0	0	0	0	0	0	0.7948887	0.7088439	NXPE2	91879	NFR
chr11:114797008-114797306	0.844650105	1	0.84946726	0.569126848	298	0.99206349	0	0	0.001	2	0	0	0.8721061	0.6104211	NXPE2	248049	NFR
chr11:116252287-116252585	0.819567836	0.516465386	1.181937622	1.115056202	298	0.99206349	0.0184	2	0	0	0	0.001	0.8833767	0.5885118	BUD13	391268	NFR
chr11:11741672-11741970	1	1	0.494522912	0.432300067	298	0.99206349	0.0578	2	6.00E-04	3	0	NA	0.896032	0.7174416	GALNT18	-98269	NFR
chr11:11800068-11800366	1	1	0.449573755	0.255950684	298	0.99206349	0.0915	3	0.001	2	1	NA	0.9249323	0.6789757	USP47	-62753	NFR
chr11:119833994-119834292	0.346599502	0.35009411	0.870019727	0.863473169	298	0.99206349	0.2989	1	0	0	1	0	0.8783082	0.6000515	TRIM29	175018	NFR
chr11:121535135-121535433	1	1	0.633537738	0.560389674	298	0.99206349	0.0209	2	0.0034	2	0	0	0.9074875	0.7013594	SORL1	212372	NFR
chr11:121568763-121569061	0.811467711	1	1.208358629	0.817719331	298	0.99206349	0.0405	1	0.0012	3	0	0	0.6490494	0.8204647	SORL1	246000	NFR
chr11:121675737-121676035	1	1	0.823991837	0.789457633	298	0.99206349	0.0104	1	0.0036	2	0	0.001	0.7280595	0.7690242	BLID	311037	NFR
chr11:121708319-121708617	1	0.732917109	0.939020813	0.861748482	298	0.99206349	0.0104	2	0.0012	2	0	0.024	0.9056457	0.5499997	BLID	278455	NFR
chr11:121792808-121793106	1	1	0.431126454	0.304820802	298	0.99206349	0	0	8.00E-04	2	0	0.001	0.8744237	0.7480171	BLID	193966	NFR
chr11:121858302-121858600	1	1	0.42962899	0.356340156	298	0.99206349	0.0663	3	0.0048	2	0	0	0.9044318	0.7096939	BLID	128472	NFR
chr11:125598092-125598390	1	1	0.929982523	0.937518663	298	0.99206349	0.478	4	0	0	1	0.001	0.7871938	0.7170429	PATE1	-17947	NFR
chr11:125615808-125616106	0.70134158	0.482389699	0.923547267	1.427245327	298	0.99206349	0.078	2	0.009	1	1	0	0.8697687	0.6114815	PATE1	-231	NFR
chr11:127302709-127303007	1	0.964922525	0.994481231	0.96540953	298	0.99206349	0.04425	2	0.0038	3	0	0	0.84492	0.6500052	KIRREL3	-432203	NFR
chr11:127448300-127448598	1	1	0.928167999	0.377991438	298	0.99206349	0.3053	1	0.0025	2	0	0	0.8551576	0.6367515	KIRREL3	-577794	NFR
chr11:127473699-127473997	1	0.931291018	0.914563712	1.105463083	298	0.99206349	0	0	0	0	0	0.016	0.8619518	0.6265243	KIRREL3	-603193	NFR
chr11:127692532-127692830	0.470226362	1	1.645636081	0.951842127	298	0.99206349	0.0555	2	5.00E-04	2	0	0	0.920958	0.4276623	ETS1	764756	NFR
chr11:128103103-128103401	1	1	0.89461231	0.551261378	298	0.99206349	0.03325	2	0.0014	1	1	0	0.8251001	0.6748555	ETS1	354185	NFR
chr11:130497502-130497800	1	0.629278819	0.828738214	1.185196256	298	0.99206349	0	0	0.0012	1	0	0.001	0.7876089	0.7166041	C11orf44	-45200	NFR
chr11:130974241-130974539	1	0.732652554	0.946286851	1.274175913	298	0.99206349	0.2292	4	0.0019	4	0	0.001	0.823102	0.6729554	SNX19	-187986	NFR
chr11:13197436-13197734	0.306254932	0.632820004	0.990840569	1.381407472	298	0.99206349	0	0	0.0039	2	0	NA	0.890871	0.5776522	ARNTL	-101760	NFR
chr11:13267441-13267739	1	1	0.824164664	0.68047522	298	0.99206349	0.3369	3	0.001	1	0	NA	0.8032104	0.6985369	ARNTL	-31755	NFR
chr11:133413624-133413922	1	0.651859338	0.992748827	1.372420953	298	0.99206349	0.0779	1	0.001	4	0	0	0.8315299	0.6666689	SPATA19	301623	NFR
chr11:13409183-13409481	1	1	0.521160045	0.43613998	298	0.99206349	0	0	0.0049	6	0	NA	0.9580203	0.5943653	BTBD10	75495	NFR
chr11:134192264-134192562	0.490209681	1	1.590991674	0.822173569	298	0.99206349	0.0122	1	8.00E-04	1	0	0.003	0.8221514	0.5991196	GLB1L2	-9355	NFR
chr11:13763485-13763783	0.726688469	1	1.026539059	0.662388221	298	0.99206349	0	0	0.0018	1	0	NA	0.920403	0.5186552	FAR1	73417	NFR
chr11:14897958-14898256	1	1	0.402491518	0.309638755	298	0.99206349	0	0	0.0021	2	0	NA	0.8636178	0.7613861	CYP2R1	15691	NFR
chr11:15415326-15415624	0.318399887	0.297506471	1.071142254	2.091672963	298	0.99206349	0.1995	3	6.00E-04	3	0	NA	0.769629	0.7317277	INSC	281505	NFR
chr11:15498469-15498767	1	1	0.883163054	0.334357119	298	0.99206349	0.0228	1	0.0018	2	0	NA	0.8549635	0.6401981	INSC	364648	NFR
chr11:18475849-18476147	1	0.997743245	0.866463939	0.988407221	298	0.99206349	0	0	0.0011	4	0	NA	0.8275807	0.6717291	LDHAL6A	-1433	NFR
chr11:21743473-21743771	1	1	0.914915111	0.476977255	298	0.99206349	0.4609	1	0.004	2	0	NA	0.8021451	0.6997367	ANO5	-471100	NFR
chr11:21949875-21950173	0.998871621	0.94029433	0.802066394	0.529592869	298	0.99206349	0.0604	6	0.0018	5	0	NA	0.8261509	0.671195	ANO5	-264698	NFR
chr11:22162972-22163270	0.812308525	0.828361049	1.097094324	1.0451021	298	0.99206349	0	0	0.0014	2	0	NA	0.8859701	0.585211	ANO5	-51601	NFR
chr11:22446719-22447017	0.313392556	0.585810942	0.876345569	1.361412763	298	0.99206349	0.1935	3	0	0	0	NA	0.9276471	0.5064097	SLC17A6	87225	NFR
chr11:22450750-22451048	0.785890757	0.935182298	0.862356797	0.396270808	298	0.99206349	0.4417	1	0.0022	3	0	NA	0.7226778	0.8575305	SLC17A6	91256	NFR
chr11:22601130-22601428	1	0.286073641	0.798507604	1.092466872	298	0.99206349	0	0	0.0026	6	0	NA	0.9108337	0.538902	FANCF	46108	NFR
chr11:22601962-22602260	1	0.900355859	0.903361024	1.06454071	298	0.99206349	0.025	1	0.0041	2	0	NA	0.8900045	0.5842296	FANCF	45276	NFR
chr11:22624659-22624957	0.477561805	0.758911565	0.386204967	1.149905546	298	0.99206349	0.12428	2	0	0	1	NA	0.8503688	0.7763692	FANCF	22579	NFR
chr11:23048341-23048639	0.745636807	0.315567841	1.18147539	1.231100297	298	0.99206349	0.0365	1	0.0016	1	0	NA	0.8720224	0.6120896	SVIP	-197079	NFR
chr11:23186155-23186453	1	1	0.517851281	0.437193057	298	0.99206349	0	0	0.0023	4	0	NA	0.898884	0.7129484	SVIP	-334893	NFR
chr11:24314452-24314750	0.998871621	1	0.927281248	0.385782189	298	0.99206349	0.0666	4	0.002	3	0	NA	0.7488853	0.7520273	LUZP2	-204123	NFR
chr11:24358238-24358536	0.775995254	1	1.013624913	0.555764567	298	0.99206349	0.127	2	0	0	0	NA	0.8701403	0.6096469	LUZP2	-160337	NFR
chr11:24371785-24372083	1	1	0.990075301	0.397631538	298	0.99206349	0.14875	2	0.0057	2	0	NA	0.8058968	0.6954911	LUZP2	-146790	NFR
chr11:25591368-25591666	1	0.941539661	0.923179848	1.045055198	298	0.99206349	0	0	0.001	1	0	NA	0.7746585	0.7277256	ANO3	-761454	NFR
chr11:25591554-25591852	0.980102879	0.704665332	1.014140523	1.35125904	298	0.99206349	0.02616	1	7.00E-04	2	0	NA	0.859492	0.6334467	ANO3	-761268	NFR
chr11:25728986-25729284	0.863455813	1	1.01938837	0.793166769	298	0.99206349	0.33645	2	0.0048	2	0	NA	0.8564288	0.6321421	ANO3	-623836	NFR
chr11:25821672-25821970	0.406220169	0.340250304	1.365554803	1.344912753	298	0.99206349	0.048825	2	0.0033	2	0	NA	0.9067745	0.5476317	ANO3	-531150	NFR
chr11:25869990-25870288	1	0.266577842	0.740817743	1.372184341	298	0.99206349	0.1965	5	0.0038	3	0	NA	0.7386197	0.7641227	ANO3	-482832	NFR
chr11:25875518-25875816	0.853188764	0.236493654	1.092018599	1.49611399	298	0.99206349	0.4641	3	0	0	0	NA	0.849527	0.6409757	ANO3	-477304	NFR
chr11:25955025-25955323	1	0.611610765	0.683023973	1.455778784	298	0.99206349	0	0	0.0014	5	0	NA	0.9647135	0.568731	ANO3	-397797	NFR
chr11:26066230-26066528	1	1	0.899799161	0.841161371	298	0.99206349	0.1518	1	0.0034	2	0	NA	0.7844436	0.7168295	ANO3	-286592	NFR
chr11:26168792-26169090	0.274316887	0.341041585	1.117634444	1.23039491	298	0.99206349	0.0385	1	0.003	2	1	NA	0.8055884	0.6981459	ANO3	-184030	NFR
chr11:27914544-27914842	0.780386533	1	0.893151889	0.372568861	298	0.99206349	0	0	7.00E-04	2	0	NA	0.86989	0.6140251	BDNF	-192093	NFR
chr11:27969056-27969354	0.96221764	1	1.031880953	0.739150772	298	0.99206349	0.222	1	0	0	1	NA	0.8713732	0.6076445	KIF18A	160650	NFR
chr11:27969107-27969405	1	0.646485386	0.952980789	1.219301119	298	0.99206349	0	0	0	0	0	NA	0.8555405	0.6377088	KIF18A	160599	NFR
chr11:30630455-30630753	0.431071813	0.973807834	0.852928	0.958344633	298	0.99206349	0.2718	1	0.0016	9	0	NA	0.8644598	0.6241707	MPPED2	-28561	NFR
chr11:32341494-32341792	1	1	0.458852428	0.358291744	298	0.99206349	0.0203	2	0.0022	3	0	NA	0.9196179	0.685633	WT1	115533	NFR
chr11:32570378-32570676	1	1	0.498922556	0.4283183	298	0.99206349	0.041	2	8.00E-04	3	0	NA	0.837652	0.7852969	EIF3M	-34844	NFR
chr11:34867625-34867923	0.798615606	1	0.976857945	0.459340737	298	0.99206349	0.4541	1	0.007	4	1	NA	0.7589863	0.7401607	APIP	70272	NFR
chr11:35554744-35555042	1	0.365151514	1.101687527	1.482442272	298	0.99206349	0.2907	5	0.0014	3	0	NA	0.7868691	0.7162887	PAMR1	-7722	NFR
chr11:35897928-35898226	0.849982967	1	0.929686724	0.317942358	298	0.99206349	0.0335	4	0.0016	4	0	NA	0.8475864	0.6476753	LDLRAD3	-67551	NFR
chr11:36860897-36861195	1	1	0.561412747	0.585557646	298	0.99206349	0.022	3	0.003	3	0	NA	0.8825145	0.734854	RAG2	-241260	NFR
chr11:36873260-36873558	0.740162352	1	1.010546404	0.883868245	298	0.99206349	0.1419	2	0.002	3	0	NA	0.8693102	0.6149614	RAG2	-253623	NFR
chr11:36910215-36910513	1	1	0.970578616	1.075797627	298	0.99206349	0.3652	1	0.001997	4	0	NA	0.864311	0.6228772	RAG2	-290578	NFR
chr11:37050852-37051150	0.800694791	0.276944334	1.093135688	1.948426437	298	0.99206349	0.15435	2	0.0016	4	0	NA	0.7322388	0.8561466	RAG2	-431215	NFR
chr11:37050859-37051157	0.767780354	0.12697364	1.283922096	2.694833418	298	0.99206349	0.2923	1	0.0016	4	0	NA	0.7519995	0.8441321	RAG2	-431222	NFR
chr11:37178946-37179244	0.208823507	0.873993866	1.100484898	1.175350293	298	0.99206349	0.28405	4	0.002	1	0	NA	0.8958519	0.5642208	RAG2	-559309	NFR
chr11:37183438-37183736	0.486434229	0.997743245	1.29695101	0.918200439	298	0.99206349	0.4195	1	0	0	0	NA	0.7025813	0.7883153	RAG2	-563801	NFR
chr11:37187237-37187535	1	0.998871622	0.865422824	0.500821751	298	0.99206349	0.15775	4	0.0088	1	0	NA	0.685112	0.8801881	RAG2	-567600	NFR
chr11:37360220-37360518	1	1	0.919180461	0.793677371	298	0.99206349	0	0	0.001	1	0	NA	0.7451803	0.7527145	RAG2	-740583	NFR
chr11:37458362-37458660	0.701488529	0.710053019	1.331353928	1.305868688	298	0.99206349	0.0573	2	0.0048	1	0	NA	0.9387148	0.4689398	RAG2	-838725	NFR
chr11:37508147-37508445	0.748641659	1	1.009548764	0.64691443	298	0.99206349	0.013	1	0.0024	1	0	NA	0.7948298	0.7078071	RAG2	-888510	NFR
chr11:37616376-37616674	0.80177869	1	0.965303608	0.491016022	298	0.99206349	0	0	0	0	0	NA	0.8756873	0.6060166	RAG2	-996739	NFR
chr11:37777628-37777926	1	0.854231065	0.924920664	1.134658865	298	0.99206349	0.0363	2	8.00E-04	3	0	NA	0.8490654	0.6428574	RAG2	-1157991	NFR
chr11:38032768-38033066	0.784323167	1	1.186807893	0.473308493	298	0.99206349	0.0816	2	0.0042	5	0	NA	0.8542227	0.6341739	RAG2	-1413131	NFR
chr11:38053762-38054060	0.932999665	1	1.112685023	0.94933503	298	0.99206349	0	0	0	0	0	NA	0.8632705	0.6193719	RAG2	-1434125	NFR
chr11:38053804-38054102	0.969729675	1	1.086667703	0.809008859	298	0.99206349	0	0	0	0	0	NA	0.8489855	0.6395246	RAG2	-1434167	NFR
chr11:38205494-38205792	0.6626737	0.409535077	1.032909844	1.898605135	298	0.99206349	0.11653	2	0.0028	3	0	NA	0.8392297	0.654133	RAG2	-1585857	NFR
chr11:38267339-38267637	1	1	0.924668789	0.769830041	298	0.99206349	0.0998	1	8.00E-04	1	0	NA	0.8305591	0.6692191	RAG2	-1647702	NFR
chr11:38328517-38328815	1	1	0.566607767	0.469716522	298	0.99206349	0.101	1	0.0044	2	0	NA	0.8911697	0.7248374	RAG2	-1708880	NFR
chr11:38786567-38786865	0.272286827	0.142305888	1.066847023	2.768072614	298	0.99206349	0.0102	1	0.0066	1	0	NA	0.8129526	0.6862479	LRRC4C	1528948	NFR
chr11:38970096-38970394	1	1	0.44864815	0.385516908	298	0.99206349	0.0276	2	8.00E-04	1	0	NA	0.8771958	0.7399346	LRRC4C	1345419	NFR
chr11:39063769-39064067	1	1	0.479031975	0.498596559	298	0.99206349	0	0	0.001	3	0	NA	0.8697323	0.7516233	LRRC4C	1251746	NFR
chr11:39134235-39134533	1	1	0.44510494	0.391152663	298	0.99206349	0.07155	2	0.0022	2	0	NA	0.9164201	0.6823251	LRRC4C	1181280	NFR
chr11:39620094-39620392	0.764202583	1	1.054702403	0.408202159	298	0.99206349	0.085	2	6.00E-04	1	0	NA	0.8491352	0.6403869	LRRC4C	695421	NFR
chr11:39863354-39863652	1	0.886852178	0.889088507	1.089506501	298	0.99206349	0.2453	2	0.0044	1	0	NA	0.8057397	0.6992416	LRRC4C	452161	NFR
chr11:39916835-39917133	0.979318785	1	0.844267086	0.911446182	298	0.99206349	0.02	1	0.0078	1	0	NA	0.9102701	0.5454672	LRRC4C	398680	NFR
chr11:40042589-40042887	1	0.708959956	0.927619196	1.027601283	298	0.99206349	0	0	0.0032	5	0	NA	0.8755114	0.6033631	LRRC4C	272926	NFR
chr11:40092810-40093108	1	1	0.823008936	0.734604322	298	0.99206349	0	0	0	0	0	NA	0.8197697	0.6827274	LRRC4C	222705	NFR
chr11:41515133-41515431	0.830303094	0.508768072	1.159963028	1.532554411	298	0.99206349	0	0	0.0086	2	0	NA	0.6814224	0.8015832	LRRC4C	-1199618	NFR
chr11:41629155-41629453	0.635134571	1	0.566715517	0.383465802	298	0.99206349	0.06989	1	0.0014	3	0	NA	0.9120373	0.6880624	LRRC4C	-1313640	NFR
chr11:42120101-42120399	1	1	0.830693989	0.874123998	298	0.99206349	0.03875	4	0.0023	2	0	NA	0.8116898	0.6899013	API5	-1213289	NFR
chr11:42486345-42486643	1	0.189594217	0.854529554	1.63418592	298	0.99206349	0.0164	1	0.0016	2	0	NA	0.8715497	0.6162993	API5	-847045	NFR
chr11:42515189-42515487	0.738275656	1	0.895173568	0.482062691	298	0.99206349	0	0	0.002	3	0	NA	0.8517725	0.6416914	API5	-818201	NFR
chr11:42622532-42622830	0.794786653	0.8180411	1.093093147	0.954570177	298	0.99206349	0.0126	1	0.0026	1	0	NA	0.9228254	0.5145533	API5	-710858	NFR
chr11:42946831-42947129	1	1	0.494432702	0.624040253	298	0.99206349	0	0	6.00E-04	1	0	NA	0.8859566	0.7324067	API5	-386559	NFR
chr11:42958374-42958672	1	1	0.765081048	0.74175195	298	0.99206349	0.2464	2	0.0026	4	0	NA	0.792062	0.7130597	API5	-375016	NFR
chr11:43201097-43201395	0.69349673	1	0.970517488	0.405127801	298	0.99206349	0.1835	5	0.0016	2	0	NA	0.8854621	0.5890693	API5	-132293	NFR
chr11:48262865-48263163	1	1	0.50167387	0.537185839	298	0.99206349	0.1377	2	0.0013	4	2	NA	0.873506	0.7468535	OR4X2	-3594	NFR
chr11:48284838-48285136	0.923223326	1	1.121062606	0.341790467	298	0.99206349	0.3766	2	0.0017	2	2	NA	0.9284839	0.4985567	OR4X1	-426	NFR
chr11:4901773-4902071	0.684355605	1	1.140504513	0.530600451	298	0.99206349	0.0399	1	0.0026	3	0	NA	0.7764802	0.8267209	OR51T1	-1127	NFR
chr11:4959786-4960084	0.349648063	0.540370238	0.903039482	1.416936911	298	0.99206349	0.0122	4	0.0027	2	0	NA	0.8970005	0.5691302	OR51A4	8421	NFR
chr11:5017581-5017879	0.770433309	1	1.007213932	0.720098896	298	0.99206349	0	0	0.0042	2	0	NA	0.8124211	0.6879271	OR51L1	-2483	NFR
chr11:5213541-5213839	1	1	0.569494124	0.552153471	298	0.99206349	0.0202	1	0	0	0	NA	0.8003111	0.8168473	OR52A1	-6078	NFR
chr11:56815717-56816015	1	0.602287226	0.978340195	1.405658581	298	0.99206349	0.1775	2	0.0018	2	1	NA	0.8293052	0.6683206	OR5AK2	59519	NFR
chr11:6041174-6041472	1	1	0.889030823	0.412328809	298	0.99206349	0.1118	6	6.00E-04	3	0	NA	0.8247893	0.6752417	OR56A1	7648	NFR
chr11:6059149-6059447	1	1	0.844756445	0.707939582	298	0.99206349	0	0	4.00E-04	1	0	NA	0.8972298	0.5686832	OR56A1	-10327	NFR
chr11:64261666-64261964	0.682060136	0.621711055	1.119132965	1.402183767	298	0.99206349	0.10072	2	8.00E-04	2	2	NA	0.9081341	0.5418147	SLC22A11	-61283	NFR
chr11:6818719-6819017	1	1	0.895140945	0.758311459	298	0.99206349	0.1518	1	4.00E-04	1	0	NA	0.7493669	0.7474664	OR6A2	-1740	NFR
chr11:74299077-74299375	1	1	0.600406024	0.464337123	298	0.99206349	0.0612	2	0.0016	5	1	NA	0.92292	0.6753597	POLD3	-4349	NFR
chr11:7703182-7703480	0.605980317	0.580689062	0.914268536	1.379576543	298	0.99206349	0.23025	4	7.00E-04	2	3	NA	0.9158528	0.5310627	CYB5R2	-7892	NFR
chr11:79279141-79279439	0.838074116	0.222209633	0.951738056	1.545803474	298	0.99206349	0.0347	1	0	0	0	NA	0.7419692	0.7572145	TENM4	-127595	NFR
chr11:79325821-79326119	1	0.821683918	0.860589318	1.164142096	298	0.99206349	0.0681	1	0.0016	3	0	NA	0.8138172	0.6873968	TENM4	-174275	NFR
chr11:79769767-79770065	1	1	1.014089394	0.3832815	298	0.99206349	0	0	0.0038	3	0	NA	0.8174972	0.6841974	TENM4	-618221	NFR
chr11:79839714-79840012	0.93010284	0.580685342	0.892863959	0.841403096	298	0.99206349	0	0	0.0017	4	0	NA	0.7713984	0.8331617	TENM4	-688168	NFR
chr11:80067015-80067313	0.722084712	0.921102188	0.834153569	1.238448795	298	0.99206349	0	0	0.0022	1	0	NA	0.7953702	0.7072183	TENM4	-915469	NFR
chr11:80067029-80067327	0.669788177	0.702964786	0.989737466	1.41548773	298	0.99206349	0	0	0.0018	2	0	NA	0.8806657	0.594579	TENM4	-915483	NFR
chr11:80199295-80199593	1	1	0.856936523	0.848236711	298	0.99206349	0.0252	1	0	0	0	NA	0.8030921	0.6986706	TENM4	-1047749	NFR
chr11:80225325-80225623	1	0.240868125	0.951479877	1.488044764	298	0.99206349	0	0	0.002	3	0	NA	0.5026416	0.9402044	TENM4	-1073779	NFR
chr11:80225353-80225651	1	0.310279422	0.944092	1.184692479	298	0.99206349	0	0	0.0022	4	0	NA	0.8256253	0.6729896	TENM4	-1073807	NFR
chr11:80403792-80404090	1	1	0.437926474	0.73116178	298	0.99206349	0.4215	1	0.0018	5	0	NA	0.9185691	0.6918619	TENM4	-1252246	NFR
chr11:80528543-80528841	1	1	0.45615552	0.320923895	298	0.99206349	0.1859	1	9.00E-04	6	0	NA	0.9050787	0.7086039	TENM4	-1376997	NFR
chr11:80622468-80622766	0.985073817	1	0.946766581	0.431153648	298	0.99206349	0.0343	1	0.0011	2	0	NA	0.9370112	0.4832303	TENM4	-1470922	NFR
chr11:80761277-80761575	1	1	0.910843491	0.80388838	298	0.99206349	0.0208	2	8.00E-04	3	0	NA	0.8868062	0.5882998	TENM4	-1609731	NFR
chr11:80761449-80761747	1	1	0.529885679	0.747261255	298	0.99206349	0.0208	2	0.0012	4	0	NA	0.7627765	0.8354338	TENM4	-1609903	NFR
chr11:80899859-80900157	0.78499828	1	1.171937847	0.933274296	298	0.99206349	0.0329	1	0.0014	6	0	NA	0.8078571	0.687805	PRCP	1711464	NFR
chr11:80958941-80959239	1	1	0.883400802	0.81451359	298	0.99206349	0.0655	1	6.00E-04	4	0	NA	0.7263263	0.7680584	PRCP	1652382	NFR
chr11:80968916-80969214	1	1	0.957587118	0.384877337	298	0.99206349	0.0677	3	0.0035	6	0	NA	0.8817945	0.592613	PRCP	1642407	NFR
chr11:81113434-81113732	0.733535588	1	0.925960147	1.023893621	298	0.99206349	0	0	0.0024	3	0	NA	0.9148828	0.535201	PRCP	1497889	NFR
chr11:81117921-81118219	0.97271347	1	0.657653074	0.950975831	298	0.99206349	0.02365	2	4.00E-04	3	0	NA	0.8492543	0.6453102	PRCP	1493402	NFR
chr11:81153467-81153765	0.744851799	0.040956302	1.155845824	2.085624792	298	0.99206349	0.17335	6	0.0018	3	0	NA	0.8303159	0.6638253	PRCP	1457856	NFR
chr11:81183226-81183524	1	1	0.595944795	0.595185102	298	0.99206349	0	0	0.0028	3	0	NA	0.7470901	0.8490966	PRCP	1428097	NFR
chr11:81183245-81183543	1	0.757399087	0.780306921	1.058288776	298	0.99206349	0	0	0.0022	5	0	NA	0.781179	0.8261943	PRCP	1428078	NFR
chr11:81186077-81186375	0.340723286	0.293877115	1.403477272	1.706670858	298	0.99206349	0.0689	4	0.0041	2	0	NA	0.8555557	0.628966	PRCP	1425246	NFR
chr11:81298441-81298739	0.988660312	0.206243942	0.887406933	1.597042613	298	0.99206349	0.09225	1	0.0032	1	0	NA	0.8255567	0.6755744	PRCP	1312882	NFR
chr11:81514913-81515211	1	1	0.44578164	0.313588847	298	0.99206349	0.1807	4	0.0034	2	0	NA	0.8885329	0.7287103	PRCP	1096410	NFR
chr11:82151693-82151991	0.442661291	0.187706712	1.637135169	1.989904705	298	0.99206349	0.0569	3	0.0041	2	0	NA	0.7038092	0.7845393	PRCP	459630	NFR
chr11:82166246-82166544	0.975723922	0.843424891	0.914484873	1.160824485	298	0.99206349	0.1124	1	0.0024	3	0	NA	0.8542542	0.6396023	PRCP	445077	NFR
chr11:82166274-82166572	0.749594622	1	0.861469155	1.018262375	298	0.99206349	0.1124	1	0.0024	3	0	NA	0.8624834	0.6272327	PRCP	445049	NFR
chr11:82287930-82288228	1	0.84984629	0.841364455	0.836900201	298	0.99206349	0.11125	4	0.0023	2	0	NA	0.8520607	0.6398681	PRCP	323393	NFR
chr11:87202817-87203115	0.763608387	0.949094794	1.110538752	0.991830566	298	0.99206349	0.0226	1	0.0043	2	0	NA	0.919351	0.5195378	TMEM135	453917	NFR
chr11:87202854-87203152	0.571313322	0.970110269	1.274348027	0.942549899	298	0.99206349	0.0226	1	0.0043	2	0	NA	0.8912359	0.5755534	TMEM135	453954	NFR
chr11:87273968-87274266	1	1	0.408851648	0.429333802	298	0.99206349	0	0	0.0013	4	0	NA	0.8705485	0.755566	TMEM135	525068	NFR
chr11:87547463-87547761	1	1	0.938038475	0.668013022	298	0.99206349	0.0377	3	0.0016	3	0	NA	0.6417932	0.8974347	RAB38	361023	NFR
chr11:91012068-91012366	1	1	1.005952032	0.481491942	298	0.99206349	0.1715	3	0.0015	2	0	NA	0.8152305	0.6869149	CHORDC1	-1055685	NFR
chr11:91194197-91194495	0.950319391	1	1.035605364	0.847501138	298	0.99206349	0.0478	2	0.0014	7	0	NA	0.7386121	0.8542368	FAT3	-890916	NFR
chr11:91367396-91367694	1	1	0.431865051	0.822894155	298	0.99206349	0	0	0	0	0	NA	0.854528	0.7718214	FAT3	-717717	NFR
chr11:91367441-91367739	0.363090391	0.882348101	0.44709904	0.734830375	298	0.99206349	0	0	0	0	0	NA	0.9309194	0.6580367	FAT3	-717672	NFR
chr11:91450755-91451053	1	1	0.903364958	0.428748906	298	0.99206349	0.0186	1	0.0022	5	0	NA	0.7957671	0.7078891	FAT3	-634358	NFR
chr11:91493020-91493318	0.830201249	0.711368394	1.130270737	1.215297399	298	0.99206349	0	0	0	0	0	NA	0.8078771	0.6932213	FAT3	-592093	NFR
chr11:91595380-91595678	0.253849318	1	1.487630419	0.928243515	298	0.99206349	0.0284	1	8.00E-04	1	0	NA	0.8828391	0.5058444	FAT3	-489733	NFR
chr11:91682988-91683286	0.998871621	1	0.900813865	0.362618771	298	0.99206349	0	0	0.0021	2	0	NA	0.8052008	0.6952401	FAT3	-402125	NFR
chr11:91688194-91688492	0.983571712	1	0.94087225	0.480267153	298	0.99206349	0.0667	1	0	0	0	NA	0.7437339	0.8492888	FAT3	-396919	NFR
chr11:91943252-91943550	0.924763485	0.923968648	1.046480448	1.056226855	298	0.99206349	0.0599	2	0.0048	2	0	NA	0.8144573	0.6866373	FAT3	-141861	NFR
chr11:92862123-92862421	0.600787367	1	1.387273972	0.421869333	298	0.99206349	0.0327	1	0.006	3	0	NA	0.8253488	0.5971103	SLC36A4	68857	NFR
chr11:92862162-92862460	0.586269488	1	1.436855806	0.487086352	298	0.99206349	0.0327	1	0.006	3	0	NA	0.8803162	0.5134274	SLC36A4	68818	NFR
chr11:92862239-92862537	0.583977727	1	1.430493587	0.843941126	298	0.99206349	0.0327	1	0.0034	4	0	NA	0.9062335	0.4596763	SLC36A4	68741	NFR
chr11:92993365-92993663	1	0.69593244	0.914492924	0.993488357	298	0.99206349	0	0	0	0	0	NA	0.8511744	0.6425563	SLC36A4	-62385	NFR
chr11:93713470-93713768	1	0.596244087	0.499081122	0.722878692	298	0.99206349	0.0929	1	0.0051	2	1	NA	0.923365	0.6744391	HEPHL1	-40908	NFR
chr11:95090370-95090668	1	1	0.951013798	0.599409372	298	0.99206349	0	0	5.00E-04	2	0	NA	0.6715359	0.8852016	SESN3	-126158	NFR
chr11:95110629-95110927	0.259189294	0.5062434	0.997778967	1.376284451	298	0.99206349	0.223	3	8.00E-04	3	0	NA	0.9048651	0.5550551	SESN3	-146417	NFR
chr11:95292732-95293030	0.782637138	1	0.730922081	0.338885266	298	0.99206349	0.3513	2	0.002	1	2	NA	0.8534605	0.6392437	FAM76B	230074	NFR
chr11:97384027-97384325	1	1	0.923758608	0.663254448	298	0.99206349	0	0	0.0013	4	0	NA	0.8751247	0.6040094	JRKL	1261018	NFR
chr11:97536405-97536703	1	0.883441185	0.461213778	1.085168316	298	0.99206349	0.0186	1	0.002	1	0	NA	0.843443	0.7794163	CNTN5	-1355366	NFR
chr11:97578949-97579247	0.271351135	0.213100604	1.054071465	1.856811719	298	0.99206349	0	0	0.0024	5	0	NA	0.8678329	0.615909	CNTN5	-1312822	NFR
chr11:97589687-97589985	0.835808144	1	1.080143084	0.817311292	298	0.99206349	0	0	0.0054	1	0	NA	0.8801528	0.592909	CNTN5	-1302084	NFR
chr11:97803218-97803516	0.483896081	0.771752935	1.5789951	1.186328825	298	0.99206349	0.36	3	0.0014	7	0	NA	0.8917173	0.4917078	CNTN5	-1088553	NFR
chr11:97858747-97859045	1	0.983226673	0.783016043	0.855358536	298	0.99206349	0	0	0.0034	1	0	NA	0.8367202	0.6625575	CNTN5	-1033024	NFR
chr11:97960569-97960867	1	1	0.441255747	0.362982745	298	0.99206349	0.0335	1	0.0028	1	0	NA	0.8677613	0.7540667	CNTN5	-931202	NFR
chr11:98005410-98005708	0.290435392	0.511715273	1.118181367	1.397386428	298	0.99206349	0.0333	5	8.00E-04	3	0	NA	0.852386	0.6380839	CNTN5	-886361	NFR
chr11:98236622-98236920	0.89357976	0.128063092	0.862832355	1.289401896	298	0.99206349	0.0126	2	0.002	2	0	NA	0.8656428	0.6223194	CNTN5	-655149	NFR
chr11:98236633-98236931	0.762641966	0.092240333	0.976136689	1.439033974	298	0.99206349	0.0126	2	0.002	2	0	NA	0.8563415	0.6322687	CNTN5	-655138	NFR
chr11:98435344-98435642	1	1	0.495616271	0.428344511	298	0.99206349	0.2145	3	8.00E-04	3	0	NA	0.8639076	0.7566562	CNTN5	-456427	NFR
chr11:98649249-98649547	1	0.797357582	0.959092385	0.98540231	298	0.99206349	0.018	3	0.0066	1	0	NA	0.84727	0.6454021	CNTN5	-242522	NFR
chr11:98735711-98736009	0.967795549	0.983150958	1.021488396	0.553092292	298	0.99206349	0	0	0.0024	3	0	NA	0.9102221	0.5387224	CNTN5	-156060	NFR
chr11:98862214-98862512	0.428326076	0.311124532	1.355534318	1.816958132	298	0.99206349	0.1558	1	0.0038	3	0	NA	0.8158451	0.6100304	CNTN5	-29557	NFR
chr12:100962287-100962585	0.912966324	0.919279764	0.816458472	1.073604655	298	0.99206349	0.0176	1	6.00E-04	3	0	0	0.8120757	0.6906461	GAS2L3	-24960	NFR
chr12:101094206-101094504	1	1	0.348343135	0.452679937	298	0.99206349	0	0	0.0026	2	0	0.006	0.796193	0.8217672	ANO4	-94230	NFR
chr12:102908384-102908682	1	1	0.471382045	0.640395263	298	0.99206349	0	0	0.0011	4	0	0.01	0.843411	0.7794508	IGF1	-34192	NFR
chr12:102945534-102945832	1	1	0.960562433	0.810725245	298	0.99206349	0.02795	4	0.0012	3	0	0	0.8557448	0.6358852	IGF1	-71342	NFR
chr12:103002885-103003183	0.577828724	1	1.318994991	0.495535439	298	0.99206349	0	0	9.00E-04	2	0	0.011	0.7292265	0.8543557	IGF1	-128693	NFR
chr12:107587569-107587867	1	1	0.947591944	0.683157116	298	0.99206349	0	0	6.00E-04	3	0	0.009	0.8709559	0.6154791	CRY1	-100111	NFR
chr12:108520084-108520382	0.987135056	1	1.075653199	0.460473267	298	0.99206349	0.0112	1	0.0026	3	0	0	0.8850188	0.5883357	WSCD2	-5295	NFR
chr12:108796172-108796470	0.662593885	1	0.991785744	0.411244109	298	0.99206349	0.2039	1	0.0026	5	0	0.001	0.9348782	0.4849894	CMKLR1	-63227	NFR
chr12:114513665-114513963	1	1	0.8616518	0.693497416	298	0.99206349	0.0399	3	0.001	4	0	0	0.8149582	0.6849173	RBM19	-109703	NFR
chr12:115271184-115271482	1	0.764854576	0.881836135	0.980976673	298	0.99206349	0.0205	2	0.0016	4	0	0.001	0.8221877	0.6797655	TBX3	-149938	NFR
chr12:115343272-115343570	1	1	0.776698078	0.357024428	298	0.99206349	0.3143	1	0.0018	1	0	0	0.8816132	0.5943486	TBX3	-222026	NFR
chr12:115709156-115709454	0.692108754	0.878097136	1.547639431	1.006087178	298	0.99206349	0	0	0.0022	3	0	0.0085	0.6642992	0.8110128	TBX3	-587910	NFR
chr12:115806450-115806748	1	1	1.002750471	0.47554865	298	0.99206349	0	0	0.0034	3	0	0	0.8239504	0.6750849	TBX3	-685204	NFR
chr12:116324141-116324439	0.723622735	1	1.048872034	0.936527141	298	0.99206349	0	0	0.0017	4	0	0	0.8215139	0.6739855	MED13L	390853	NFR
chr12:119089425-119089723	1	1	0.446302761	0.315730591	298	0.99206349	0.0142	1	0.0012	3	0	0.001	0.899213	0.7151471	SUDS3	275389	NFR
chr12:119089437-119089735	1	1	0.421019596	0.457842439	298	0.99206349	0.0142	1	0.0012	3	0	0	0.9111359	0.7016155	SUDS3	275401	NFR
chr12:119089511-119089809	1	1	0.416584916	0.368129061	298	0.99206349	0	0	0	0	0	0	0.9434351	0.6347364	SUDS3	275475	NFR
chr12:126292625-126292923	0.67498861	1	1.118933838	0.992274567	298	0.99206349	0.3893	2	0.005	3	0	0.004	0.8064921	0.6909857	TMEM132B	481612	NFR
chr12:126538929-126539227	1	1	0.989589413	0.311952796	298	0.99206349	0.269	5	0	0	1	0.075	0.8756135	0.6061433	TMEM132B	727916	NFR
chr12:126879093-126879391	1	1	0.879852073	0.639031045	298	0.99206349	0.04395	2	8.00E-04	5	0	0	0.8143628	0.6892257	TMEM132B	1068080	NFR
chr12:130411306-130411604	1	0.757310449	0.762432808	1.263696967	298	0.99206349	0.02715	4	0.0014	1	0	0	0.8480364	0.6470364	TMEM132D	-23244	NFR
chr12:130484427-130484725	1	1	0.803931317	0.328044833	298	0.99206349	0.1571	1	0	0	0	0	0.8043043	0.7008697	TMEM132D	-96365	NFR
chr12:130713986-130714284	1	1	0.963899299	0.932079988	298	0.99206349	0	0	0.003	7	0	0.007	0.8368194	0.6562984	FZD10	67131	NFR
chr12:14162861-14163159	0.799684232	0.296800249	1.001931876	1.382930407	298	0.99206349	0.0128	3	0.0014	1	0	NA	0.861017	0.6294841	GRIN2B	-29957	NFR
chr12:14289422-14289720	1	1	0.415497171	0.367206808	298	0.99206349	0.0327	3	0	0	0	NA	0.822738	0.7994732	GRIN2B	-156518	NFR
chr12:15471394-15471692	1	1	0.867304625	0.517700323	298	0.99206349	0	0	0.0012	5	0	NA	0.6765576	0.8842	PTPRO	-3788	NFR
chr12:16685332-16685630	0.256888894	1	0.961195953	0.589126804	298	0.99206349	0.04072	2	0.0012	1	0	NA	0.9137894	0.5323454	LMO3	74603	NFR
chr12:17234667-17234965	0.934870145	1	1.047591097	0.795576402	298	0.99206349	0.2668	1	0.0034	3	0	NA	0.9002693	0.5594913	LMO3	-474732	NFR
chr12:17653555-17653853	0.8332705	1	1.070791042	0.503384439	298	0.99206349	0.3712	2	0.0056	1	0	NA	0.8757412	0.6059271	RERGL	589423	NFR
chr12:17721300-17721598	1	0.458182888	0.800590886	1.618488245	298	0.99206349	0.0148	1	0.0056	5	0	NA	0.7795804	0.7248797	RERGL	521678	NFR
chr12:17782243-17782541	0.336589057	1	0.720282525	0.809110957	298	0.99206349	0	0	8.00E-04	3	0	NA	0.8250034	0.7940583	RERGL	460735	NFR
chr12:18097936-18098234	0.684285141	1	1.075295702	0.850121515	298	0.99206349	0	0	0.0040955	4	0	NA	0.8579604	0.6325872	RERGL	145042	NFR
chr12:18160904-18161202	1	1	0.819111277	0.869005864	298	0.99206349	0.0793	2	0.0014	4	0	NA	0.8735995	0.6111438	RERGL	82074	NFR
chr12:19075501-19075799	1	1	0.563801417	0.425535721	298	0.99206349	0	0	0.001	4	0	NA	0.8881372	0.7292841	CAPZA3	184605	NFR
chr12:2155426-2155724	1	0.456596888	0.386558572	0.593507125	298	0.99206349	0.2489	2	0.0044	3	0	NA	0.8413964	0.7835219	CACNA1C	-7154	NFR
chr12:21688212-21688510	0.763684472	0.692285796	1.032668437	1.303355428	298	0.99206349	0.0256	1	0	0	0	NA	0.8815995	0.5916295	C12orf39	9120	NFR
chr12:22996374-22996672	1	1	0.853766448	0.689388207	298	0.99206349	0.1671	2	0.0045	2	0	NA	0.7473657	0.7554027	ETNK1	218514	NFR
chr12:22999771-23000069	0.538104594	0.460390141	0.753404786	1.131775703	298	0.99206349	0	0	0.0022	1	0	NA	0.8295621	0.7913816	ETNK1	221911	NFR
chr12:23573785-23574083	1	1	0.767100447	0.713213611	298	0.99206349	0.2905	3	0	0	0	NA	0.8053586	0.6984048	SOX5	528703	NFR
chr12:23580310-23580608	1	1	1.022838346	0.453524026	298	0.99206349	0.0148	3	0.0039	2	0	NA	0.6242727	0.9043396	SOX5	522178	NFR
chr12:24833299-24833597	0.576596068	1	1.116740039	0.836902016	298	0.99206349	0.0335	1	0.0011	4	0	NA	0.8879704	0.5815836	BCAT1	222561	NFR
chr12:24833313-24833611	0.840754992	0.998871621	1.019475806	0.856497134	298	0.99206349	0.0335	1	0.0011	4	0	NA	0.8819287	0.5937988	BCAT1	222547	NFR
chr12:25440607-25440905	0.997743245	0.518392661	0.489913355	0.398548169	298	0.99206349	0.03485	2	0	0	1	NA	0.9398485	0.6400375	KRAS	-37019	NFR
chr12:25440730-25441028	1	0.499088549	0.48387287	0.78845433	298	0.99206349	0.0423	1	0.0024	1	0	NA	0.8979747	0.7202005	KRAS	-37142	NFR
chr12:25628073-25628371	1	0.95578501	0.999230331	1.092606643	298	0.99206349	0	0	0.0016	2	0	NA	0.8864998	0.584253	IFLTD1	77995	NFR
chr12:26002929-26003227	0.949269705	0.998871621	1.065207403	0.920571934	298	0.99206349	0	0	0.0021	4	0	NA	0.8575942	0.6280214	RASSF8	-108913	NFR
chr12:30348165-30348463	0.705063364	0.566916009	0.904789987	1.102127757	298	0.99206349	0.35745	2	0	0	0	NA	0.8313812	0.6710533	TMTC1	-411571	NFR
chr12:30655649-30655947	1	1	0.839903235	0.612280414	298	0.99206349	0.0284	7	0.0014	3	0	NA	0.7540001	0.8447555	IPO8	193122	NFR
chr12:33119295-33119593	1	0.351496827	0.925248826	1.878798967	298	0.99206349	0.27975	4	4.00E-04	1	0	NA	0.8191532	0.6821912	PKP2	-69754	NFR
chr12:33238881-33239179	1	1	0.851369804	0.352446175	298	0.99206349	0	0	0.009	3	0	NA	0.8486232	0.6447954	PKP2	-189340	NFR
chr12:33313596-33313894	0.72721088	0.744487027	0.970294932	1.22754165	298	0.99206349	0.0531	1	0.0036	2	0	NA	0.8754081	0.6049538	PKP2	-264055	NFR
chr12:33505454-33505752	0.375988178	0.269251172	0.886295175	1.141222681	298	0.99206349	0.0122	1	0.0016	1	0	NA	0.8800238	0.5986408	SYT10	87151	NFR
chr12:33773885-33774183	1	1	1.122548117	0.389715892	298	0.99206349	0.1496	1	0.0014	4	1	NA	0.909966	0.5407908	SYT10	-181280	NFR
chr12:33886239-33886537	1	1	0.927230554	0.416606628	298	0.99206349	0.0756	4	0.0018	1	1	NA	0.846828	0.6460234	ALG10	-288828	NFR
chr12:33903326-33903624	1	1	0.824582448	0.847459051	298	0.99206349	0.0252	3	0.0036	1	3	NA	0.8620201	0.6295933	ALG10	-271741	NFR
chr12:33970123-33970421	1	0.088735766	0.984975789	2.026977652	298	0.99206349	0.2115	3	0.0018	3	1	NA	0.9154647	0.5359645	ALG10	-204944	NFR
chr12:33970154-33970452	1	0.274343793	0.965203772	1.21707637	298	0.99206349	0.2115	3	0.0022	2	1	NA	0.9477784	0.4502247	ALG10	-204913	NFR
chr12:38706282-38706580	1	1	1.080142353	0.540166563	298	0.99206349	0.0425	4	0.003	1	1	NA	0.949255	0.4412014	ALG10B	-3949	NFR
chr12:38892275-38892573	0.234714391	0.956058868	1.033033707	0.963095812	298	0.99206349	0.1494	3	0.0013	2	2	NA	0.9222301	0.514251	ALG10B	182044	NFR
chr12:39885660-39885958	1	1	0.386709901	0.575766871	298	0.99206349	0.0144	1	8.00E-04	1	0	NA	0.868056	0.7560309	KIF21A	-49021	NFR
chr12:41051818-41052116	0.261158764	1	1.219246086	0.89359371	298	0.99206349	0.0148	3	4.00E-04	1	1	NA	0.7722626	0.7266141	CNTN1	-34387	NFR
chr12:41983596-41983894	0.476123176	1	0.942389199	0.318308297	298	0.99206349	0.0357	3	0.0057	2	0	NA	0.8570633	0.6299667	PDZRN4	401495	NFR
chr12:42221616-42221914	0.747224599	1	1.077085136	0.423873299	298	0.99206349	0.0152	1	0	0	0	NA	0.8375554	0.657526	GXYLT1	316916	NFR
chr12:42227345-42227643	1	1	1.000575698	0.454579944	298	0.99206349	0.116	1	0.0016	1	0	NA	0.7461659	0.8461812	GXYLT1	311187	NFR
chr12:42347953-42348251	0.886292943	0.787831013	0.923385834	1.273032415	298	0.99206349	0.1056	7	9.00E-04	2	0	NA	0.833812	0.6649939	GXYLT1	190579	NFR
chr12:45374026-45374324	1	1	0.772361477	0.578119801	298	0.99206349	0.263	3	0.0021	2	2	NA	0.781194	0.7211365	DBX2	70707	NFR
chr12:45954278-45954576	0.671991006	0.650179417	0.997076591	1.022616876	298	0.99206349	0.0503	1	0.0094	1	0	NA	0.8804997	0.593538	ARID2	-169021	NFR
chr12:4897502-4897800	1	1	0.920949712	0.499076335	298	0.99206349	0.1573	1	0.0072	1	1	NA	0.7277878	0.8587072	KCNA6	-20691	NFR
chr12:5270245-5270543	1	1	0.825701321	0.397351369	298	0.99206349	0.4605	1	0.0051	4	0	NA	0.694698	0.8755215	KCNA5	117309	NFR
chr12:55709362-55709660	0.963137389	0.641129496	0.898207785	1.323485531	298	0.99206349	0.0449	2	9.00E-04	4	1	NA	0.8443245	0.6482993	OR6C1	-4835	NFR
chr12:55714038-55714336	1	1	0.93528658	0.898569143	298	0.99206349	0.11515	2	0.0026	3	0	NA	0.8425534	0.6507436	OR6C1	-159	NFR
chr12:56774994-56775292	1	0.075851344	0.882397641	1.919932397	298	0.99206349	0	0	9.00E-04	2	0	NA	0.7986155	0.7059501	APOF	-18536	NFR
chr12:58575778-58576076	0.659312333	1	0.573556687	0.682953901	298	0.99206349	0	0	0.0016	1	1	NA	0.7963085	0.8200102	XRCC6BP1	240567	NFR
chr12:58764116-58764414	0.855182293	1	1.166886941	0.871140511	298	0.99206349	0.0946	1	4.00E-04	3	0	NA	0.7622907	0.6733543	XRCC6BP1	428905	NFR
chr12:58764138-58764436	1	1	0.998481946	1.002719448	298	0.99206349	0	0	8.00E-04	4	0	NA	0.7596919	0.7387136	XRCC6BP1	428927	NFR
chr12:59576877-59577175	0.593200346	1	1.154818449	0.949424756	298	0.99206349	0.0184	3	8.00E-04	2	0	NA	0.8083444	0.6906511	LRIG3	-262723	NFR
chr12:59623570-59623868	1	0.506444619	0.948460159	1.320304074	298	0.99206349	0.0982	3	0.0012	3	0	NA	0.8853995	0.5908374	LRIG3	-309416	NFR
chr12:59763826-59764124	1	1	0.60674502	0.504729957	298	0.99206349	0.21205	2	0	0	0	NA	0.9236052	0.6655319	SLC16A7	-319143	NFR
chr12:60385570-60385868	1	1	0.845243675	0.382212056	298	0.99206349	0	0	0.0025	2	0	NA	0.8064945	0.69711	SLC16A7	302601	NFR
chr12:60455445-60455743	0.635843132	0.462415321	1.118745915	1.403140086	298	0.99206349	0	0	0.0026	1	0	NA	0.9051623	0.5494945	SLC16A7	372476	NFR
chr12:60756828-60757126	0.63598024	0.302461918	0.995422393	1.188570299	298	0.99206349	0	0	0.001	1	0	NA	0.746646	0.8466572	SLC16A7	673859	NFR
chr12:60824171-60824469	0.779724262	0.692845691	0.899456591	1.279625653	298	0.99206349	0.2588	1	0.0023	2	0	NA	0.8892677	0.5838026	SLC16A7	741202	NFR
chr12:60901333-60901631	0.929471427	1	1.130407939	0.523465382	298	0.99206349	0	0	0.0018	5	0	NA	0.8863116	0.5860153	SLC16A7	818364	NFR
chr12:60926269-60926567	1	1	0.892021375	0.693422929	298	0.99206349	0.0172	1	0	0	0	NA	0.8044178	0.6982842	SLC16A7	843300	NFR
chr12:61079554-61079852	1	1	0.977953396	0.988957697	298	0.99206349	0	0	0.0047	2	0	NA	0.8038429	0.6967823	SLC16A7	996585	NFR
chr12:61079643-61079941	1	1	0.994940941	0.755903778	298	0.99206349	0	0	0.0047	2	0	NA	0.8471635	0.6443284	SLC16A7	996674	NFR
chr12:61093684-61093982	1	1	0.920329381	0.344227978	298	0.99206349	0.0193	4	0.0032	3	0	NA	0.8369147	0.6561693	SLC16A7	1010715	NFR
chr12:61151126-61151424	1	1	0.954566407	0.591805894	298	0.99206349	0.0248	1	0.0054	1	0	NA	0.6349979	0.9001657	SLC16A7	1068157	NFR
chr12:61268868-61269166	1	1	0.884154365	0.392389922	298	0.99206349	0	0	0.0011	2	0	NA	0.8108717	0.6933312	SLC16A7	1185899	NFR
chr12:61268893-61269191	0.332044437	1	1.039618818	0.477218753	298	0.99206349	0	0	0.0011	2	0	NA	0.81595	0.6860566	SLC16A7	1185924	NFR
chr12:61890796-61891094	0.708657085	1	0.995115961	0.492973805	298	0.99206349	0.17575	2	0.0022	1	0	NA	0.8803413	0.5951414	FAM19A2	695678	NFR
chr12:61900980-61901278	1	0.797156246	0.988856365	1.241537138	298	0.99206349	0.0421	1	6.00E-04	1	0	NA	0.8414703	0.6547595	FAM19A2	685494	NFR
chr12:61994167-61994465	1	1	1.036206878	0.356786477	298	0.99206349	0.4123	1	4.00E-04	1	0	NA	0.9058725	0.5465997	FAM19A2	592307	NFR
chr12:62036636-62036934	1	1	0.892036296	0.947121558	298	0.99206349	0	0	0.0026	2	0	NA	0.7791939	0.7241908	FAM19A2	549838	NFR
chr12:62068281-62068579	1	1	0.995672951	0.463818128	298	0.99206349	0.1846	2	0.004	2	0	NA	0.8820181	0.593642	FAM19A2	518193	NFR
chr12:63395798-63396096	1	0.842835781	0.763794764	1.002682737	298	0.99206349	0.0162	4	0.0051	2	0	NA	0.7414831	0.7567739	PPM1H	-67130	NFR
chr12:63551910-63552208	0.725469754	0.332202244	0.750336926	0.702562273	298	0.99206349	0.022	1	0.002	3	1	NA	0.8767482	0.6058816	AVPR1A	-7337	NFR
chr12:63844339-63844637	0.703564788	0.771297204	1.070453505	0.984822633	298	0.99206349	0.2802	3	0.0024	1	2	NA	0.8935305	0.5726439	DPY19L2	217869	NFR
chr12:67213221-67213519	0.99680847	1	0.856853543	0.573471422	298	0.99206349	0.0112	1	9.00E-04	4	0	NA	0.8913408	0.5836856	GRIP1	-140617	NFR
chr12:67399152-67399450	1	1	0.980267924	0.770453192	298	0.99206349	0.0189	2	5.00E-04	2	0	NA	0.838102	0.65801	CAND1	-263760	NFR
chr12:67519673-67519971	0.740248901	0.249008839	0.99916451	2.050708994	298	0.99206349	0.0206	3	0.0022	4	0	NA	0.891358	0.5782707	CAND1	-143239	NFR
chr12:67758555-67758853	1	1	0.54020301	0.558834748	298	0.99206349	0.4135	1	6.00E-04	3	1	NA	0.8779119	0.7410934	CAND1	95643	NFR
chr12:67872480-67872778	0.335058928	1	0.907773564	0.630477708	298	0.99206349	0.0202	3	0.007	1	0	NA	0.9033476	0.5547702	DYRK2	-169872	NFR
chr12:69589422-69589720	0.78703777	1	0.883106611	0.381261325	298	0.99206349	0	0	4.00E-04	2	0	NA	0.8730367	0.6074716	CPSF6	-43746	NFR
chr12:70365058-70365356	0.339331849	0.84717216	0.978550845	0.328127087	298	0.99206349	0.0485	5	9.00E-04	6	3	NA	0.8491843	0.6426887	MYRFL	38891	NFR
chr12:70556952-70557250	1	0.663053148	0.683572503	1.121831757	298	0.99206349	0.0194	1	0	0	0	NA	0.6130675	0.9095872	CNOT2	-79676	NFR
chr12:70561603-70561901	0.506799252	1	0.402007716	0.982946074	298	0.99206349	0.2748	3	0.0038	4	2	NA	0.9253579	0.6738838	CNOT2	-75025	NFR
chr12:70580120-70580418	1	1	0.526449619	0.342853875	298	0.99206349	0	0	6.00E-04	3	0	NA	0.9380373	0.6410114	CNOT2	-56508	NFR
chr12:71318601-71318899	1	1	0.903273147	0.34668455	298	0.99206349	0.04895	4	0.0032	1	0	NA	0.8451256	0.6484102	PTPRR	-4127	NFR
chr12:71507533-71507831	1	1	0.378294133	0.453673816	298	0.99206349	0.258	1	0.0026	5	0	NA	0.8457617	0.7812597	PTPRR	-193059	NFR
chr12:72434483-72434781	1	1	0.960080719	0.79709537	298	0.99206349	0.0244	1	0.0015	2	0	NA	0.835774	0.6598961	TPH2	102006	NFR
chr12:72552387-72552685	1	1	0.495855801	0.366514077	298	0.99206349	0	0	6.00E-04	1	0	NA	0.9222487	0.6735761	TRHDE	-113927	NFR
chr12:73123146-73123444	0.782815401	1	0.985248666	0.705978088	298	0.99206349	0	0	0	0	0	NA	0.8632939	0.6204878	TRHDE	456832	NFR
chr12:73123677-73123975	1	0.496763436	1.019318027	1.226053086	298	0.99206349	0.0158	1	0.0012	1	0	NA	0.9560241	0.4237423	TRHDE	457363	NFR
chr12:73128755-73129053	1	1	0.484691808	0.531667492	298	0.99206349	0.1803	2	0.0012	1	0	NA	0.9343942	0.6499386	TRHDE	462441	NFR
chr12:73299923-73300221	0.966727246	0.630827707	0.927883107	1.368869611	298	0.99206349	0	0	0.002	3	0	NA	0.7963059	0.7061984	TRHDE	633609	NFR
chr12:73994861-73995159	1	0.525496724	0.465657026	0.484211872	298	0.99206349	0.3492	1	0.0026	1	0	NA	0.8987888	0.7189081	TRHDE	1328547	NFR
chr12:74177505-74177803	1	0.889983013	0.837959144	1.087996152	298	0.99206349	0	0	0.0011	4	0	NA	0.7872737	0.7181225	KCNC2	1425994	NFR
chr12:74281995-74282293	1	1	0.955677416	0.575376476	298	0.99206349	0.0707	2	0.002	3	0	NA	0.7728516	0.8293023	KCNC2	1321504	NFR
chr12:74769285-74769583	0.620063733	0.142291433	1.14061548	2.337156259	298	0.99206349	0.0759	3	0.0023	2	0	NA	0.8680549	0.6201512	KCNC2	834214	NFR
chr12:74801624-74801922	0.871495578	0.63248051	1.044012517	1.089695952	298	0.99206349	0.3169	1	0.0024	1	0	NA	0.9002291	0.559571	KCNC2	801875	NFR
chr12:75295695-75295993	0.734886563	0.829526351	1.017671502	1.178030359	298	0.99206349	0	0	0.001	3	0	NA	0.7916568	0.7101944	KCNC2	307804	NFR
chr12:75658526-75658824	1	0.671675918	0.973776226	1.112798297	298	0.99206349	0.2467	2	0.0028	1	2	NA	0.8532501	0.639551	KCNC2	-55027	NFR
chr12:77044262-77044560	1	0.484545325	0.907354863	1.109703231	298	0.99206349	0	0	0.001	3	0	NA	0.8467663	0.6488328	OSBPL8	-90822	NFR
chr12:77382673-77382971	1	1	0.47201322	0.647250142	298	0.99206349	0.0232	3	0	0	0	NA	0.8923757	0.7257342	E2F7	76538	NFR
chr12:77597056-77597354	1	0.732091383	0.927312446	1.075391178	298	0.99206349	0.1328	2	0.0022	2	0	NA	0.8089008	0.6920362	E2F7	-137845	NFR
chr12:77714943-77715241	0.865701264	0.669090359	1.073621883	1.288659923	298	0.99206349	0	0	0.003	1	0	NA	0.9129069	0.5359552	E2F7	-255732	NFR
chr12:78653463-78653761	0.231441247	0.953831103	1.13191815	0.889726454	298	0.99206349	0.1188	2	0.003	3	0	NA	0.9269319	0.4994547	NAV3	428543	NFR
chr12:78658599-78658897	0.627570329	0.434111633	0.868709504	1.665311289	298	0.99206349	0.0186	2	0.0024	2	0	NA	0.8906619	0.5849521	NAV3	433679	NFR
chr12:79058269-79058567	0.746670624	1	1.293756272	0.804083145	298	0.99206349	0.0118	1	8.00E-04	3	0	NA	0.7627018	0.6745843	SYT1	-200031	NFR
chr12:79194560-79194858	1	1	0.59500802	0.559574346	298	0.99206349	0.3313	1	0.0034	3	0	NA	0.8527533	0.7676331	SYT1	-63740	NFR
chr12:79877861-79878159	0.943470665	0.513777505	1.102949918	1.615400893	298	0.99206349	0	0	0.0034	1	0	NA	0.8710083	0.6082385	PAWR	206867	NFR
chr12:81419127-81419425	0.729979997	0.540288134	1.001414784	1.397135462	298	0.984127	0.3492	1	0.0012	3	1	NA	0.8771916	0.6051355	ACSS3	-51714	NFR
chr12:82243994-82244292	0.998871621	1	0.914621813	0.44804299	298	0.99206349	0.14	1	0.0024	2	0	NA	0.8604245	0.6320303	PPFIA2	-91034	NFR
chr12:82387959-82388257	1	1	0.872075635	0.641992527	298	0.99206349	0.144	3	0.0016	1	1	NA	0.8649991	0.6233274	PPFIA2	-234999	NFR
chr12:82484458-82484756	0.371544021	0.995778011	0.922066031	0.848458199	298	0.99206349	0	0	0	0	0	NA	0.8762029	0.6051502	METTL25	-267669	NFR
chr12:82581721-82582019	0.766632377	1	1.023417301	0.912978256	298	0.99206349	0	0	0.0039	4	0	NA	0.8647255	0.6182602	METTL25	-170406	NFR
chr12:82656297-82656595	0.776545346	0.284014776	0.900740962	1.275422655	298	0.99206349	0.02286	6	0	0	1	NA	0.8875446	0.58696	METTL25	-95830	NFR
chr12:82710549-82710847	0.583636776	1	0.437012091	0.434117421	298	0.99206349	0	0	0	0	0	NA	0.9136132	0.6935139	METTL25	-41578	NFR
chr12:82968416-82968714	1	1	0.967745294	0.739241541	298	0.99206349	0	0	0.0022	3	0	NA	0.8553448	0.6350651	TMTC2	-112094	NFR
chr12:83007714-83008012	0.88850772	0.472640519	1.150828664	1.593282558	298	0.99206349	0.0585	1	0	0	0	NA	0.8768702	0.5985193	TMTC2	-72796	NFR
chr12:83606680-83606978	0.694852845	1	1.268584259	0.606786089	298	0.99206349	0.3165	2	0.0014	3	0	NA	0.8675773	0.6149952	TMTC2	526170	NFR
chr12:83753233-83753531	1	1	0.80931429	0.481348414	298	0.99206349	0.1757	1	6.00E-04	3	0	NA	0.6538634	0.8924083	TMTC2	672723	NFR
chr12:83960189-83960487	0.775914484	0.01647539	1.16201626	3.06827236	298	0.99206349	0.03025	4	0.0014	5	0	NA	0.8668449	0.6149247	TMTC2	879679	NFR
chr12:84174265-84174563	0.37207945	1	0.961199187	0.957263469	298	0.99206349	0.02705	6	0.0018	1	0	NA	0.8063132	0.6973183	TMTC2	1093755	NFR
chr12:84210770-84211068	1	1	0.459872666	0.357488877	298	0.99206349	0.0102	1	8.00E-04	1	0	NA	0.8508765	0.7696941	SLC6A15	1095736	NFR
chr12:84371146-84371444	1	0.998871622	0.913976769	0.783186016	298	0.99206349	0	0	0.0016	4	0	NA	0.8586654	0.6301109	SLC6A15	935360	NFR
chr12:84420907-84421205	0.627389097	1	1.281468512	0.395178189	298	0.99206349	0	0	0.0022	3	0	NA	0.8930708	0.5721015	SLC6A15	885599	NFR
chr12:84521352-84521650	0.452003081	0.551208855	1.002481263	1.100330365	298	0.99206349	0	0	0.002	2	0	NA	0.847627	0.6449005	SLC6A15	785154	NFR
chr12:84562706-84563004	1	0.616764024	0.468455392	0.515828003	298	0.99206349	0	0	0.001	3	0	NA	0.9087167	0.6992164	SLC6A15	743800	NFR
chr12:84669075-84669373	1	1	0.979139429	0.377975598	298	0.99206349	0.3069	1	0.0033	2	0	NA	0.8270895	0.6689471	SLC6A15	637431	NFR
chr12:84929438-84929736	0.837440695	0.40176677	0.969275146	1.158384682	298	0.99206349	0.1843	3	0.0034	1	0	NA	0.8872266	0.5843572	SLC6A15	377068	NFR
chr12:85392905-85393203	0.874317236	1	1.117556121	0.554571167	298	0.99206349	0	0	8.00E-04	1	0	NA	0.8271811	0.6698958	TSPAN19	36981	NFR
chr12:85660947-85661245	0.659399385	0.732928138	1.032171824	0.93400639	298	0.99206349	0.23605	2	0.0013	6	1	NA	0.8300163	0.6674099	ALX1	-12789	NFR
chr12:85697734-85698032	0.938515161	0.428332701	0.922584041	1.67279394	298	0.99206349	0.0248	3	0.0056	1	1	NA	0.7977671	0.7057014	ALX1	23998	NFR
chr12:85717553-85717851	1	1	0.421391874	0.476797368	298	0.99206349	0.1945	3	0.0049	2	1	NA	0.8758634	0.7461484	ALX1	43817	NFR
chr12:86165977-86166275	1	1	0.474956484	0.420315957	298	0.99206349	0.2064	2	0.0022	1	2	NA	0.8168203	0.8047472	RASSF9	64222	NFR
chr12:86354904-86355202	1	1	0.468290561	0.526312873	298	0.99206349	0	0	0.0035	4	0	NA	0.8913467	0.724572	NTS	86978	NFR
chr12:87539002-87539300	1	1	0.705944999	0.263231161	298	0.99206349	0	0	0.0022	3	0	NA	0.7606545	0.7432981	MGAT4C	-889106	NFR
chr12:87552155-87552453	1	1	0.86874584	0.822363704	298	0.99206349	0.0485	1	0.0028	1	0	NA	0.8060411	0.6976276	MGAT4C	-902259	NFR
chr12:87679658-87679956	1	1	1.001301463	0.936119371	298	0.99206349	0	0	0.0018	2	0	NA	0.8529865	0.6385215	CEP290	856186	NFR
chr12:88841658-88841956	0.861378557	1	1.117044813	0.817075664	298	0.99206349	0.3103	1	0.0044	2	0	NA	0.9129628	0.5358325	KITLG	132431	NFR
chr12:89130705-89131003	0.937380952	0.934928558	1.061914145	1.048509945	298	0.99206349	0	0	0	0	0	NA	0.8229294	0.6741658	KITLG	-156616	NFR
chr12:89299385-89299683	0.61628334	1	0.432500042	0.41451196	298	0.99206349	0	0	0.0036	2	0	NA	0.912977	0.698276	KITLG	-325296	NFR
chr12:89391695-89391993	0.81931242	1	0.979344754	0.529937847	298	0.99206349	0.1569	3	0	0	1	NA	0.7104949	0.8681977	DUSP6	355204	NFR
chr12:89391699-89391997	0.649371046	1	1.088720939	0.37243213	298	0.99206349	0.1569	3	0	0	1	NA	0.7735118	0.8297157	DUSP6	355200	NFR
chr12:89442763-89443061	0.932275422	1	1.015530411	0.447927966	298	0.99206349	0.029	1	8.00E-04	1	0	NA	0.8504908	0.6408186	DUSP6	304136	NFR
chr12:89697997-89698295	0.979318785	1	1.030142233	0.706212032	298	0.99206349	0	0	0.0041	2	0	NA	0.9214088	0.5146226	DUSP6	48902	NFR
chr12:89755397-89755695	1	1	0.823545565	0.491822735	298	0.99206349	0.2522	2	0	0	1	NA	0.7985091	0.708682	DUSP6	-8498	NFR
chr12:89760145-89760443	1	1	0.953304114	0.60020951	298	0.99206349	0	0	0.0022	2	0	NA	0.761991	0.8385498	DUSP6	-13246	NFR
chr12:90483223-90483521	1	0.598146813	0.867230354	1.345981256	298	0.99206349	0.0226	3	0.0038	4	1	NA	0.7885058	0.7156632	ATP2B1	-380764	NFR
chr12:90565502-90565800	1	0.609412042	0.570762584	0.748693136	298	0.99206349	0.0154	1	0	0	0	NA	0.9144619	0.6888004	ATP2B1	-463043	NFR
chr12:91848103-91848401	0.405729346	0.464844753	0.501285784	0.428578822	298	0.99206349	0.3525	2	0.0014	3	0	NA	0.9535181	0.6096776	DCN	-271352	NFR
chr12:91864451-91864749	0.838024416	0.927794471	1.06089493	0.798773684	298	0.99206349	0.3157	2	0.0012	1	0	NA	0.8573119	0.7593175	DCN	-287700	NFR
chr12:92324345-92324643	1	1	0.981084837	0.485988871	298	0.99206349	0	0	8.00E-04	4	0	NA	0.8545734	0.634883	BTG1	215179	NFR
chr12:92640797-92641095	0.83566503	0.254779153	1.08558663	0.996427323	298	0.99206349	0.3063	5	0.0034	1	0	NA	0.817019	0.6794713	BTG1	-101273	NFR
chr12:92677267-92677565	1	1	0.463034617	0.788532683	298	0.99206349	0	0	0.0026	2	0	NA	0.9144268	0.6920028	BTG1	-137743	NFR
chr12:92677285-92677583	1	1	1.64E-14	0.776318524	298	0.99206349	0	0	0.0026	2	0	NA	0.8266873	1	BTG1	-137761	NFR
chr12:92914667-92914965	0.950884997	0.460555623	0.990217797	1.005447279	298	0.99206349	0.0288	1	8.00E-04	3	1	NA	0.7511606	0.8465559	CLLU1	97081	NFR
chr12:92930451-92930749	1	1	0.446633047	0.828994578	298	0.99206349	0.1725	1	0.0012	3	0	NA	0.678319	0.8820749	CLLU1	112865	NFR
chr12:9361554-9361852	0.791263994	0.800970531	1.018943431	1.220071763	298	0.99206349	0.0623	5	0.001	1	2	NA	0.7473453	0.75248	PZP	-737	NFR
chr12:94415726-94416024	1	1	1.076002795	0.384256058	298	0.99206349	0	0	0.0021	6	0	NA	0.7716519	0.8310221	PLXNC1	-126624	NFR
chr12:97679605-97679903	0.303292288	1	0.836244229	0.633167843	298	0.99206349	0.04405	2	0.0046	1	0	NA	0.8797417	0.5975936	NEDD1	378510	NFR
chr12:97679824-97680122	0.315249505	0.624531318	0.966661667	1.173840018	298	0.99206349	0.1231	2	0.0055	4	0	NA	0.8749651	0.6106658	NEDD1	378729	NFR
chr12:97750567-97750865	1	1	0.425696952	0.393920846	298	0.99206349	0	0	0.0021	2	0	NA	0.9136917	0.6933673	NEDD1	449472	NFR
chr12:97750580-97750878	1	0.345258983	0.411766084	0.585033825	298	0.99206349	0	0	0.002	3	0	NA	0.9054987	0.7078929	NEDD1	449485	NFR
chr12:97758326-97758624	0.686502294	0.943257811	1.326434227	1.065125356	298	0.99206349	0.0381	1	0.0018	3	0	NA	0.8420529	0.5768571	NEDD1	457231	NFR
chr12:97815700-97815998	0.739864242	1	0.854361774	0.353739261	298	0.99206349	0	0	7.00E-04	2	0	NA	0.8934735	0.5759306	NEDD1	514605	NFR
chr12:9816809-9817107	0.675410687	1	0.989783648	0.763238406	298	0.99206349	0.1156	1	0.004	2	1	NA	0.8861359	0.5878596	CLEC2D	-5351	NFR
chr12:9816867-9817165	0.610758421	0.787431132	1.091725289	0.894721525	298	0.99206349	0.1156	1	0.0026	3	1	NA	0.9433749	0.4600827	CLEC2D	-5293	NFR
chr12:98322545-98322843	0.852049	0.277474918	0.926217631	1.194209132	298	0.99206349	0.09545	1	0.0026	5	0	NA	0.8874322	0.588953	TMPO	-586714	NFR
chr12:98364947-98365245	0.756163925	1	0.991624129	0.497866534	298	0.99206349	0.0186	1	0.0025	4	0	NA	0.9210604	0.5228302	TMPO	-544312	NFR
chr12:98392701-98392999	0.964133888	0.314114035	1.091555234	0.812377786	298	0.99206349	0.4219	2	0.0017	2	0	NA	0.5531976	0.9271158	TMPO	-516558	NFR
chr12:98473594-98473892	1	1	1.018237008	0.627288156	298	0.99206349	0.02775	2	0.0042	3	0	NA	0.879696	0.5976752	TMPO	-435665	NFR
chr12:98689836-98690134	1	1	0.45392525	0.353939018	298	0.99206349	0.02577	2	0.002	5	0	NA	0.8717045	0.7514814	TMPO	-219423	NFR
chr13:103074107-103074405	1	1	0.956106063	0.370480094	298	0.99206349	0.14725	2	4.00E-04	3	0	0.073	0.8670709	0.6157969	FGF14	-20132	NFR
chr13:103188042-103188340	0.216183598	1	1.466740865	0.951214649	298	0.99206349	0.0367	3	0.002	1	0	0	0.8549755	0.551377	TPP2	-61162	NFR
chr13:103239830-103240128	0.871407977	0.963658446	1.063117769	0.973327552	298	0.99206349	0.0144	4	6.00E-04	1	0	0	0.7719352	0.7294706	TPP2	-9374	NFR
chr13:103239889-103240187	0.9512093	0.498212489	0.972174341	1.448331954	298	0.99206349	0.0182	1	6.00E-04	1	0	0.001	0.8236649	0.6754403	TPP2	-9315	NFR
chr13:103859038-103859336	0.998871622	1	0.894812758	0.809791465	298	0.99206349	0.0252	1	0.0016	4	0	0.002	0.7937775	0.7051623	SLC10A2	-139991	NFR
chr13:104126738-104127036	1	0.932556661	0.901965458	0.992719039	298	0.99206349	0.4461	1	0.0074	2	0	0	0.8467502	0.6474462	SLC10A2	-407691	NFR
chr13:104332060-104332358	1	1	0.896414476	0.32742757	298	0.99206349	0.07288	1	0.0045	2	0	0	0.7779124	0.7254846	SLC10A2	-613013	NFR
chr13:104721961-104722259	0.592133963	0.306827216	1.290220884	1.33270076	298	0.99206349	0.1456	3	0.001	1	0	0	0.7579032	0.6751746	SLC10A2	-1002914	NFR
chr13:104752972-104753270	1	0.52621261	0.985898975	1.470845401	298	0.99206349	0.02	1	0.0022	3	0	0	0.8476427	0.6461872	SLC10A2	-1033925	NFR
chr13:104937117-104937415	0.998871622	1	0.969847562	0.929776214	298	0.99206349	0	0	7.00E-04	2	0	0	0.8490417	0.6405183	DAOA	-1181326	NFR
chr13:105039108-105039406	1	1	0.868768284	0.423332388	298	0.99206349	0.0457	3	0.0052	2	0	0	0.6693747	0.8874665	DAOA	-1079335	NFR
chr13:105127180-105127478	0.957275862	0.64528538	0.883090577	1.018168897	298	0.99206349	0.1577	8	0.0025	2	0	0.002	0.8543964	0.6393926	DAOA	-991263	NFR
chr13:105228632-105228930	0.429825842	1	0.544048567	0.580241191	298	0.99206349	0.2542	4	8.00E-04	4	0	0.022	0.963375	0.574176	DAOA	-889811	NFR
chr13:105276124-105276422	1	0.921964711	0.924136855	1.038490961	298	0.99206349	0.1298	6	0.0025	2	0	0	0.8087412	0.6911727	DAOA	-842319	NFR
chr13:105276158-105276456	0.667373329	1	1.113788332	0.868751756	298	0.99206349	0.1298	5	0.0025	2	0	0	0.7817354	0.7170644	DAOA	-842285	NFR
chr13:105487527-105487825	0.81011397	0.402607007	0.937900649	1.660768235	298	0.99206349	0.3399	1	0.0072	3	0	0	0.7585937	0.7389943	DAOA	-630916	NFR
chr13:105598103-105598401	0.683637415	0.145936963	1.181853283	2.063335636	298	0.99206349	0	0	0.0029	2	0	0	0.7790279	0.7223888	DAOA	-520340	NFR
chr13:106555285-106555583	0.662344617	0.789260207	1.04236058	1.136212413	298	0.99206349	0.0331	1	0.0024	6	0	0	0.9083006	0.5477975	DAOA	436842	NFR
chr13:106575497-106575795	0.678794515	1	1.169514425	0.878428968	298	0.99206349	0.206	4	8.00E-04	3	0	0	0.8880984	0.5813516	DAOA	457054	NFR
chr13:106587518-106587816	0.35349031	0.30605586	0.909377177	1.493712501	298	0.99206349	0.2977	2	0.0018	5	0	0	0.8598741	0.6296964	DAOA	469075	NFR
chr13:106591325-106591623	0.592113321	1	1.399899015	0.881942829	298	0.99206349	0.21445	4	0.0012	1	0	0	0.7458298	0.686533	DAOA	472882	NFR
chr13:106958222-106958520	1	1	0.562043897	0.70543072	298	0.99206349	0.038	2	9.00E-04	4	0	0	0.7407741	0.8539887	EFNB2	229091	NFR
chr13:106988261-106988559	0.66421483	0.343491118	0.939801127	1.548761598	298	0.99206349	0	0	0.002	1	0	0.001	0.8078924	0.6902448	EFNB2	199052	NFR
chr13:107356587-107356885	0.903419766	0.432211305	1.155267723	1.770810573	298	0.99206349	0.018	1	0.0057	2	0	0	0.8447399	0.6435475	ARGLU1	-136224	NFR
chr13:107426853-107427151	0.826655383	0.34362721	0.89614877	0.902305283	298	0.99206349	0.20445	2	0.0015	2	0	0.003	0.8875018	0.5907744	ARGLU1	-206490	NFR
chr13:107444816-107445114	1	0.958345222	1.114582524	0.804721042	298	0.99206349	0.1082	1	0.0022	4	0	0.004	0.289726	0.9784145	ARGLU1	-224453	NFR
chr13:107627406-107627704	0.82659848	0.284090725	1.249777978	1.223117813	298	0.99206349	0.0224	1	0.003	5	0	0	0.7950925	0.7064859	ARGLU1	-407043	NFR
chr13:107643237-107643535	0.932509705	1	1.040767117	0.903356518	298	0.99206349	0.071675	2	0.0016	4	0	0	0.918029	0.5242658	ARGLU1	-422874	NFR
chr13:108681244-108681542	0.713372198	0.539886587	1.049962434	1.560309754	298	0.99206349	0.2366	2	0.001	5	0	0	0.8764322	0.6032351	FAM155A	-162310	NFR
chr13:108719543-108719841	0.760369898	1	1.022795488	0.635277294	298	0.99206349	0	0	0.0052	5	0	0	0.8128903	0.6863221	LIG4	147438	NFR
chr13:109182306-109182604	0.663890517	1	1.067957262	0.439310468	298	0.99206349	0.1887	1	6.00E-04	3	0	0	0.9206006	0.5239364	MYO16	-66045	NFR
chr13:109231497-109231795	0.867697925	0.839994147	0.862168726	0.889661747	298	0.99206349	0.2256	4	0	0	0	0	0.8657387	0.6221664	MYO16	-16854	NFR
chr13:109232136-109232434	1	1	0.438087133	0.340713952	298	0.99206349	0.04175	2	0.005	1	0	0.001	0.830739	0.7920308	MYO16	-16215	NFR
chr13:112096046-112096344	1	1	0.886627577	0.483691271	298	0.99206349	0.0237	2	0.002	4	0	0	0.8884275	0.5871385	TEX29	123180	NFR
chr13:19478726-19479024	1	1	0.855453285	0.957065975	298	0.99206349	0.09505	3	0.0024	7	5	NA	0.7480695	0.7509631	TUBA3C	277117	NFR
chr13:19744871-19745169	0.224826693	1	2.128350207	0.891393329	298	0.99206349	0.07548	6	0.0012	3	2	NA	0.9005271	0.4175709	TUBA3C	10972	NFR
chr13:22216731-22217029	1	1	0.527809805	0.366078092	298	0.99206349	0.0114	1	0.0025	2	0	NA	0.9285551	0.6633441	FGF9	-28642	NFR
chr13:22972404-22972702	0.670777505	1	1.076682432	0.396853226	298	0.99206349	0.2316	1	0.002	1	0	NA	0.9220248	0.5165054	FGF9	727031	NFR
chr13:23004952-23005250	1	0.799876146	0.881477623	1.081629443	298	0.99206349	0	0	0.0018	3	0	NA	0.8121861	0.6893213	SGCG	-749990	NFR
chr13:23071507-23071805	1	1	0.917295564	0.395186822	298	0.99206349	0	0	0.0015985	2	0	NA	0.7253005	0.7704516	SGCG	-683435	NFR
chr13:23071536-23071834	1	1	0.9296314	0.387102637	298	0.99206349	0.1294	1	0.001797	1	0	NA	0.7969404	0.704469	SGCG	-683406	NFR
chr13:23202555-23202853	0.748774163	1	1.004846531	0.856437225	298	0.99206349	0	0	0.003	3	0	NA	0.8685532	0.6177046	SGCG	-552387	NFR
chr13:23202582-23202880	0.775575605	1	0.76806347	0.525195676	298	0.99206349	0	0	0.003	3	0	NA	0.9061486	0.554302	SGCG	-552360	NFR
chr13:23578160-23578458	1	1	0.876240443	0.700758841	298	0.99206349	0.1536	3	0.0022	1	0	NA	0.8410737	0.6539906	SGCG	-176782	NFR
chr13:27362725-27363023	0.710939864	1	1.015809891	0.971286598	298	0.99206349	0	0	0	0	0	NA	0.8618287	0.6227499	GPR12	-27952	NFR
chr13:27460141-27460439	0.716933341	1	1.063723807	0.441983367	298	0.99206349	0	0	0.0034	3	0	NA	0.8123194	0.6869964	GPR12	-125368	NFR
chr13:28689116-28689414	0.614243252	1	1.18315546	0.777100983	298	0.99206349	0.0162	1	0.0014	1	0	NA	0.7988749	0.7013671	FLT3	-14536	NFR
chr13:29093094-29093392	0.733958437	0.903419766	0.881052899	0.828311536	298	0.99206349	0.04381	2	0.007	1	0	NA	0.8580915	0.6339118	FLT1	-24011	NFR
chr13:31660590-31660888	1	1	0.753442745	0.487481374	298	0.99206349	0.0699	4	0.0015	2	0	NA	0.8463431	0.7745672	HSPH1	75325	NFR
chr13:31681029-31681327	0.565736825	1	1.174214873	0.814811091	298	0.99206349	0.3183	5	0.0016	2	0	NA	0.8974313	0.5623812	HSPH1	54886	NFR
chr13:31933909-31934207	0.788782629	1	0.792355195	0.70938229	298	0.99206349	0.3991	2	0.0038	2	2	NA	0.8317292	0.6691031	B3GALTL	159985	NFR
chr13:31933919-31934217	0.682572858	1	1.096030622	0.837084489	298	0.99206349	0.3991	2	0.0038	2	2	NA	0.9105648	0.5379749	B3GALTL	159995	NFR
chr13:31985421-31985719	0.375947375	0.266269653	1.137429552	2.054984332	298	0.99206349	0.0276	1	0.0016	1	0	NA	0.783928	0.7193484	B3GALTL	211497	NFR
chr13:32270463-32270761	0.640307676	1	1.06093013	0.774298532	298	0.99206349	0.04972	1	0	0	0	NA	0.7802682	0.8258223	RXFP2	-43067	NFR
chr13:32270525-32270823	1	1	0.776993566	0.300287504	298	0.99206349	0	0	0	0	0	NA	0.690352	0.8784059	RXFP2	-43005	NFR
chr13:32270526-32270824	1	1	0.809304004	0.34089634	298	0.99206349	0	0	0	0	0	NA	0.7122054	0.8681326	RXFP2	-43004	NFR
chr13:34359321-34359619	0.837585465	0.330173305	0.876874256	1.204306504	298	0.99206349	0	0	0.0065	2	0	NA	0.8959924	0.5710895	RFC3	-32716	NFR
chr13:34724426-34724724	0.804768848	1	1.042816646	0.679700286	298	0.99206349	0.232	2	0.0016	2	0	NA	0.8390512	0.6543745	RFC3	332389	NFR
chr13:34794651-34794949	0.612353482	1	1.03439201	0.817704166	298	0.99206349	0.0128	1	0.0024	3	0	NA	0.8970807	0.5643818	RFC3	402614	NFR
chr13:35499296-35499594	1	1	0.921525689	0.846302236	298	0.99206349	0	0	8.00E-04	3	0	NA	0.8230184	0.6774494	NBEA	-16979	NFR
chr13:37306980-37307278	0.717011661	0.941021139	0.834814853	1.022974107	298	0.99206349	0.0196	1	0.0016	6	0	NA	0.8680937	0.616906	SERTM1	59080	NFR
chr13:37307001-37307299	0.745051864	1	1.036356222	0.868762336	298	0.99206349	0.0196	1	0.0016	6	0	NA	0.8294234	0.6670367	SERTM1	59101	NFR
chr13:37342866-37343164	1	1	0.504234501	0.483948272	298	0.99206349	0	0	0.001	2	0	NA	0.9419713	0.6386847	RFXAP	-50346	NFR
chr13:37994897-37995195	1	1	0.959701844	0.508907629	298	0.99206349	0.4922	1	0.0043	2	0	NA	0.7832014	0.8258416	POSTN	177935	NFR
chr13:38501824-38502122	0.30313446	0.67692497	0.720211194	0.869475261	298	0.99206349	0.1506	3	0.0014	5	2	NA	0.9197998	0.6732764	TRPC4	-58034	NFR
chr13:38721905-38722203	0.795333113	1	0.87672747	0.564784026	298	0.99206349	0	0	0.0014	3	0	NA	0.8719478	0.6106813	UFM1	-201964	NFR
chr13:39049690-39049988	1	1	1.029180655	0.84958024	298	0.99206349	0	0	0.0016	4	0	NA	0.7955092	0.7041468	UFM1	125821	NFR
chr13:39049698-39049996	1	1	0.894252016	0.947897464	298	0.99206349	0	0	0.0016	4	0	NA	0.7264053	0.7695438	UFM1	125829	NFR
chr13:39770663-39770961	1	1	0.980577774	0.448672071	298	0.99206349	0.0552	6	0	0	1	NA	0.7331004	0.8565226	NHLRC3	158357	NFR
chr13:39840925-39841223	1	0.767392686	0.769213717	0.805180505	298	0.99206349	0.1416	2	0.0036	2	0	NA	0.8476703	0.6490699	NHLRC3	228619	NFR
chr13:39850381-39850679	1	1	0.849627805	0.765078625	298	0.99206349	0.101	3	8.00E-04	1	0	NA	0.7764294	0.7269718	NHLRC3	238075	NFR
chr13:43201672-43201970	1	0.494581401	1.006761233	1.668943292	298	0.99206349	0.4292	2	0.0014	1	0	NA	0.7551839	0.7463217	TNFSF11	53532	NFR
chr13:44364787-44365085	1	0.536199055	0.934598527	1.577701622	298	0.99206349	0.0224	1	0.0012	3	0	NA	0.8162924	0.6822677	ENOX1	-3892	NFR
chr13:44364846-44365144	0.785226659	1	0.896168352	1.041200524	298	0.99206349	0.0733	2	0.0012	3	0	NA	0.8677588	0.6134697	ENOX1	-3951	NFR
chr13:44566581-44566879	1	1	0.493284403	0.44313741	298	0.99206349	0	0	0.0014	2	0	NA	0.952473	0.6130409	SMIM2	168663	NFR
chr13:44869520-44869818	0.7504587	0.757800877	0.731579116	1.122113276	298	0.99206349	0.4722	5	0.0018	1	0	NA	0.7979363	0.7044091	SERP2	-78309	NFR
chr13:47489015-47489313	0.617339955	0.759627041	1.155550615	0.95531176	298	0.99206349	0.1182	3	0.001	1	1	NA	0.8784905	0.5997448	HTR2A	-18991	NFR
chr13:47531105-47531403	1	1	0.429050774	0.374337566	298	0.99206349	0.0102	1	0.0041	2	0	NA	0.8926541	0.7253143	HTR2A	-61081	NFR
chr13:48116405-48116703	1	1	0.802207949	0.846773452	298	0.99206349	0.2292	5	0.002	1	0	NA	0.8022556	0.7045316	SUCLA2	458908	NFR
chr13:48203408-48203706	0.278663999	0.092544748	1.674298301	2.330759552	298	0.99206349	0.09415	2	0.0012	1	0	NA	0.8157861	0.6119227	SUCLA2	371905	NFR
chr13:48390195-48390493	1	0.557593546	0.658865642	1.036648822	298	0.99206349	0	0	0	0	0	NA	0.5507161	0.9290234	SUCLA2	185118	NFR
chr13:49172306-49172604	1	1	0.843070025	0.672827928	298	0.99206349	0.2015	1	8.00E-04	2	1	NA	0.8512689	0.6384689	RCBTB2	-65086	NFR
chr13:52065774-52066072	0.701604603	0.36494929	1.19718573	1.443401756	298	0.99206349	0.028	1	0.0018	1	1	NA	0.7540313	0.7447463	INTS6	-38789	NFR
chr13:52069104-52069402	1	1	0.469107496	0.370637276	298	0.99206349	0.0381	1	0.002	3	0	NA	0.880999	0.7369322	INTS6	-42119	NFR
chr13:53445313-53445611	0.686750241	1	1.050314357	0.960882936	298	0.99206349	0.0403	3	0.0015	4	0	NA	0.914927	0.5331799	PCDH8	-22687	NFR
chr13:53896274-53896572	1	0.820830157	0.86994354	1.133142307	298	0.99206349	0.38125	2	0.0014	3	0	NA	0.8469318	0.6501115	OLFM4	293529	NFR
chr13:54092578-54092876	1	1	0.931845283	0.775698912	298	0.99206349	0.3131	1	0.0012	1	0	NA	0.8840317	0.591624	OLFM4	489833	NFR
chr13:54092586-54092884	0.997476872	0.418720346	1.009480885	0.936670424	298	0.99206349	0.3131	1	0.0012	1	0	NA	0.9132271	0.5352417	OLFM4	489841	NFR
chr13:54285275-54285573	1	1	0.846471893	0.74571331	298	0.99206349	0	0	0.0038	5	0	NA	0.7821831	0.7211448	OLFM4	682530	NFR
chr13:54285294-54285592	1	1	0.990112312	0.829756028	298	0.99206349	0	0	0.0041	4	0	NA	0.8468434	0.6447794	OLFM4	682549	NFR
chr13:54373461-54373759	1	1	0.974899335	0.475987928	298	0.99206349	0.111	3	0	0	0	NA	0.8512555	0.6384904	OLFM4	770716	NFR
chr13:54450810-54451108	1	1	0.495705072	0.332677835	298	0.99206349	0	0	0.005	1	0	NA	0.9139448	0.6929015	OLFM4	848065	NFR
chr13:54453672-54453970	1	1	0.495561968	0.469582875	298	0.99206349	0.2981	1	0.0013	2	0	NA	0.9057973	0.7042722	OLFM4	850927	NFR
chr13:54493075-54493373	1	1	0.422449031	0.417998339	298	0.99206349	0.0158	1	0.001	5	0	NA	0.86904	0.7524894	OLFM4	890330	NFR
chr13:54624670-54624968	1	0.664064326	0.477389594	1.082893211	298	0.99206349	0	0	0.0032	4	0	NA	0.8858399	0.7301897	OLFM4	1021925	NFR
chr13:54830633-54830931	1	1	0.884463817	0.316519394	298	0.99206349	0.0218	1	0.0022	3	0	NA	0.7275552	0.8572822	OLFM4	1227888	NFR
chr13:54954965-54955263	1	0.700299966	0.780090724	0.838804082	298	0.99206349	0.1058	1	9.00E-04	2	0	NA	0.8309483	0.6732248	OLFM4	1352220	NFR
chr13:55148326-55148624	0.669282969	0.772474165	1.117520605	0.983692412	298	0.99206349	0	0	0.0012	4	0	NA	0.8674186	0.615246	OLFM4	1545581	NFR
chr13:55387749-55388047	1	1	0.926810093	0.410402287	298	0.99206349	0.34265	2	0.001	3	0	NA	0.8448701	0.6487656	OLFM4	1785004	NFR
chr13:55429517-55429815	1	1	0.855566281	0.854477696	298	0.99206349	0	0	0	0	0	NA	0.6705453	0.8091051	OLFM4	1826772	NFR
chr13:55440161-55440459	1	1	0.943460585	0.901214577	298	0.99206349	0.0262	1	0.005	1	0	NA	0.7301857	0.7664118	OLFM4	1837416	NFR
chr13:55440169-55440467	0.720952397	1	1.030204243	0.871869574	298	0.99206349	0.0262	1	0.005	1	0	NA	0.7907556	0.7092772	OLFM4	1837424	NFR
chr13:55445994-55446292	0.332503743	1	1.136494255	0.44368548	298	0.99206349	0	0	0.0015	4	0	NA	0.8821365	0.5894563	OLFM4	1843249	NFR
chr13:55472208-55472506	1	1	0.550785339	0.375647063	298	0.99206349	0	0	0.0032	1	0	NA	0.8784338	0.7427604	OLFM4	1869463	NFR
chr13:55474315-55474613	0.673775029	1	0.946322787	0.808386354	298	0.99206349	0.0264	1	0.0014	3	0	NA	0.8939953	0.5767215	OLFM4	1871570	NFR
chr13:55610403-55610701	1	0.160836248	0.946750575	1.146753376	298	0.99206349	0.02855	3	0.0096	1	0	NA	0.8337082	0.6584627	OLFM4	2007658	NFR
chr13:55618770-55619068	0.629140577	0.558779412	0.962031872	1.097137818	298	0.99206349	0.2356	2	0.0024	2	0	NA	0.8705056	0.6116083	OLFM4	2016025	NFR
chr13:55990633-55990931	0.94026247	0.5237401	0.930251217	1.329647588	298	0.99206349	0.4047	2	0.0026	3	0	NA	0.8185255	0.6829531	PCDH17	-2215873	NFR
chr13:56121773-56122071	1	1	0.472384708	0.28683242	298	0.99206349	0.1144	1	8.00E-04	1	0	NA	0.921658	0.6779353	PCDH17	-2084733	NFR
chr13:56944639-56944937	1	0.671060611	0.880520233	1.346742098	298	0.99206349	0.4966	1	0.0034	2	0	NA	0.81016	0.692883	PCDH17	-1261867	NFR
chr13:57081967-57082265	1	1	0.907729683	0.597058875	298	0.99206349	0	0	0	0	0	NA	0.867075	0.6185289	PCDH17	-1124539	NFR
chr13:57101971-57102269	1	1	0.707550122	0.358963061	298	0.99206349	0.4437	1	0.0016	3	0	NA	0.7464024	0.757365	PCDH17	-1104535	NFR
chr13:57323322-57323620	1	1	0.863005534	0.288148129	298	0.99206349	0	0	0.002	6	0	NA	0.8135729	0.6915346	PCDH17	-883184	NFR
chr13:57476915-57477213	0.33416335	0.431367791	1.397759838	1.533222249	298	0.99206349	0	0	8.00E-04	1	0	NA	0.7300457	0.7629258	PCDH17	-729591	NFR
chr13:57477042-57477340	0.711469098	0.579865585	1.018552633	1.394633978	298	0.99206349	0	0	0.0033	2	0	NA	0.8421036	0.650222	PCDH17	-729464	NFR
chr13:57477053-57477351	1	0.714546596	0.830444902	1.238715897	298	0.99206349	0	0	0.0033	2	0	NA	0.7592441	0.7425647	PCDH17	-729453	NFR
chr13:57575169-57575467	1	1	0.544594914	0.524932288	298	0.99206349	0.15155	2	0.0014	3	0	NA	0.6741786	0.8885431	PCDH17	-631337	NFR
chr13:58191393-58191691	1	1	0.400800822	0.893857041	298	0.99206349	0	0	0.0013	4	0	NA	0.8890976	0.7371213	PCDH17	-15113	NFR
chr13:58195599-58195897	1	0.420371647	0.477306278	0.592208081	298	0.99206349	0.1314	1	0	0	0	NA	0.8761068	0.7484786	PCDH17	-10907	NFR
chr13:58408936-58409234	0.59887764	1	0.544014195	0.46316663	298	0.99206349	0.0134	1	0.0024	1	0	NA	0.9198708	0.6755951	PCDH17	202430	NFR
chr13:58408937-58409235	1	1	0.473948086	0.49498753	298	0.99206349	0.0134	1	0.0024	1	0	NA	0.8941912	0.7202797	PCDH17	202431	NFR
chr13:58431861-58432159	1	1	0.927164518	0.401972008	298	0.99206349	0.110825	2	0.0018	4	1	NA	0.7952284	0.7053679	PCDH17	225355	NFR
chr13:58448199-58448497	0.507279844	0.102702853	0.980463603	2.103788877	298	0.99206349	0.4907	4	6.00E-04	3	1	NA	0.8314008	0.6656191	PCDH17	241693	NFR
chr13:58623791-58624089	1	1	0.813112415	0.699185229	298	0.99206349	0	0	0.001	5	0	NA	0.758918	0.7438618	PCDH17	417285	NFR
chr13:58894963-58895261	1	0.706632343	0.912916543	1.291204201	298	0.99206349	0.0383	1	0.002	2	0	NA	0.8272271	0.6721765	PCDH17	688457	NFR
chr13:58935651-58935949	1	1	0.562541101	0.64876237	298	0.99206349	0	0	9.00E-04	2	0	NA	0.77695	0.8282197	PCDH17	729145	NFR
chr13:58961723-58962021	1	0.636573151	0.657753935	1.039347171	298	0.99206349	0	0	0.0036	3	0	NA	0.7103123	0.8667896	PCDH17	755217	NFR
chr13:59004087-59004385	1	1	0.456388787	0.374122401	298	0.99206349	0	0	0.0034	2	0	NA	0.8659521	0.7562745	PCDH17	797581	NFR
chr13:59216978-59217276	0.337810757	1	1.078006666	0.850682705	298	0.99206349	0.22335	2	0.0058	2	0	NA	0.8913739	0.5816812	PCDH17	1010472	NFR
chr13:59240972-59241270	1	0.60606835	0.364308919	0.676557866	298	0.99206349	0	0	0	0	0	NA	0.8686134	0.7579659	PCDH17	1034466	NFR
chr13:59333983-59334281	1	1	0.862804902	0.432375364	298	0.99206349	0.4605	3	0.0024	1	0	NA	0.7939611	0.7110199	PCDH17	1127477	NFR
chr13:59375160-59375458	0.777056336	0.45240394	1.011333202	1.563224292	298	0.99206349	0	0	0	0	0	NA	0.876101	0.6037915	PCDH17	1168654	NFR
chr13:59665814-59666112	1	1	0.428001973	0.43061078	298	0.99206349	0	0	0.0044	3	0	NA	0.8764529	0.7430222	DIAPH3	1072158	NFR
chr13:59727183-59727481	1	1	0.442281685	0.376655036	298	0.99206349	0	0	0.001	2	0	NA	0.8395584	0.7853821	DIAPH3	1010789	NFR
chr13:60065089-60065387	1	0.202920645	0.965605013	1.149320608	298	0.99206349	0.0192	1	0.0024	1	0	NA	0.9082306	0.5445286	DIAPH3	672883	NFR
chr13:60747733-60748031	1	0.443585433	0.579420383	0.519571682	298	0.99206349	0	0	0.0024	2	0	NA	0.9615772	0.5812256	DIAPH3	-9761	NFR
chr13:61587051-61587349	0.639450153	1	1.112375413	0.953781719	298	0.99206349	0.2406	2	5.00E-04	2	0	NA	0.8570167	0.6300363	PCDH20	414782	NFR
chr13:61587112-61587410	1	1	0.920789299	0.832251145	298	0.99206349	0.2406	2	6.00E-04	3	0	NA	0.8194542	0.6806223	PCDH20	414721	NFR
chr13:61729269-61729567	1	1	0.970581134	0.607660377	298	0.99206349	0.0289	2	0.0037	2	0	NA	0.7735632	0.7298239	PCDH20	272564	NFR
chr13:61925361-61925659	1	1	0.876663154	0.771225288	298	0.99206349	0.2616	1	0.0021	2	0	NA	0.835582	0.6626645	PCDH20	76472	NFR
chr13:61959283-61959581	0.726463096	1	0.934323727	0.430104971	298	0.99206349	0	0	0.0017	2	0	NA	0.8719887	0.6121412	PCDH20	42550	NFR
chr13:62042069-62042367	0.716459848	0.308391962	0.97914839	0.960200561	298	0.99206349	0.0237	2	6.00E-04	1	0	NA	0.8527389	0.6351924	PCDH20	-40236	NFR
chr13:62250129-62250427	0.18590741	1	1.049282297	0.673685043	298	0.99206349	0	0	0.0013	2	0	NA	0.7414551	0.759545	PCDH20	-248296	NFR
chr13:62415713-62416011	0.715280187	1	1.019349758	0.673053588	298	0.99206349	0.02845	2	0.0014	1	0	NA	0.9221881	0.5161049	PCDH20	-413880	NFR
chr13:62424717-62425015	0.821752961	1	1.179699831	0.791480457	298	0.99206349	0.3808	1	0.0018	3	0	NA	0.9127556	0.5380638	PCDH20	-422884	NFR
chr13:62681363-62681661	0.742416597	1	1.163537426	0.467734485	298	0.99206349	0.0198	1	0	0	0	NA	0.8991748	0.5602595	PCDH20	-679530	NFR
chr13:62935710-62936008	1	1	0.593206514	0.63671036	298	0.99206349	0.18175	2	0.0028	2	0	NA	0.8455471	0.7737618	PCDH20	-933877	NFR
chr13:63063642-63063940	0.758391371	1	0.827605288	0.372279553	298	0.99206349	0.15665	2	0.0048	2	0	NA	0.8718251	0.610878	PCDH20	-1061809	NFR
chr13:63680449-63680747	0.989475485	1	0.419331574	0.422195596	298	0.99206349	0.2738	3	7.00E-04	2	0	NA	0.8947956	0.7251391	PCDH20	-1678616	NFR
chr13:63680461-63680759	0.986745156	1	0.454295376	0.567829313	298	0.99206349	0.2738	3	7.00E-04	2	0	NA	0.9046493	0.7062219	PCDH20	-1678628	NFR
chr13:64057427-64057725	1	1	0.897697279	0.47156743	298	0.99206349	0.0116	1	0	0	0	NA	0.6865325	0.8781718	PCDH20	-2055594	NFR
chr13:64400149-64400447	1	1	1.028180433	0.367636943	298	0.99206349	0	0	0	0	0	NA	0.8352712	0.6555131	PCDH20	-2398316	NFR
chr13:64429290-64429588	0.911213643	1	1.050525099	0.464808873	298	0.99206349	0	0	0.0025	4	0	NA	0.8801016	0.600158	PCDH20	-2427457	NFR
chr13:64468327-64468625	1	1	1.081704908	0.404702787	298	0.99206349	0.02795	6	0.004	4	0	NA	0.5926854	0.9152693	PCDH20	-2466494	NFR
chr13:64524394-64524692	0.930438927	1	1.080486069	0.403642146	298	0.99206349	0.03925	2	0	0	0	NA	0.8301437	0.6631041	PCDH20	-2522561	NFR
chr13:64889123-64889421	0.702622581	1	1.053470342	0.716295117	298	0.99206349	0.0911	1	0	0	0	NA	0.8835573	0.5881911	PCDH20	-2887290	NFR
chr13:64895669-64895967	0.931079295	0.884083716	0.942634412	0.882619197	298	0.99206349	0.1246	2	0.0024	2	0	NA	0.8049954	0.6976289	PCDH20	-2893836	NFR
chr13:64929920-64930218	1	1	0.907145376	0.317976564	298	0.99206349	0	0	0.0031	2	0	NA	0.7544818	0.745159	PCDH9	2874399	NFR
chr13:64995924-64996222	1	0.102827401	0.724849899	1.448928434	298	0.99206349	0.0393	3	0.0016	3	0	NA	0.7740153	0.830306	PCDH9	2808395	NFR
chr13:65072765-65073063	1	1	0.910208385	0.772424874	298	0.99206349	0.2403	2	0.0022	4	0	NA	0.7949142	0.7088155	PCDH9	2731554	NFR
chr13:65082618-65082916	0.761072764	0.148294606	1.016988052	2.150334203	298	0.99206349	0.1184	1	0.0018	1	0	NA	0.7433047	0.7579384	PCDH9	2721701	NFR
chr13:65483432-65483730	1	1	0.485244316	0.444534953	298	0.99206349	0	0	0.003	4	0	NA	0.9290804	0.6590102	PCDH9	2320887	NFR
chr13:65511906-65512204	0.85575963	0.635355519	0.954199435	0.930351346	298	0.99206349	0.3904	1	0.0034	1	0	NA	0.8797646	0.6007382	PCDH9	2292413	NFR
chr13:65615938-65616236	1	1	0.84082499	0.870267341	298	0.99206349	0.0164	1	0.0014	5	0	NA	0.7851478	0.7191725	PCDH9	2188381	NFR
chr13:66276721-66277019	0.745377937	0.752382352	0.987791028	0.973609705	298	0.99206349	0	0	0.002	3	0	NA	0.8740124	0.608811	PCDH9	1527598	NFR
chr13:66282597-66282895	0.765373032	1	1.057852182	0.394248817	298	0.99206349	0.0445	2	0.0022	2	0	NA	0.8453385	0.6508304	PCDH9	1521722	NFR
chr13:66678290-66678588	1	1	0.929489691	0.842187121	298	0.99206349	0.1068	4	6.00E-04	1	0	NA	0.8395572	0.6573572	PCDH9	1126029	NFR
chr13:66679183-66679481	0.474527386	0.67433939	1.568854185	1.282786833	298	0.99206349	0.21795	2	0.0014	1	0	NA	0.88355	0.5028203	PCDH9	1125136	NFR
chr13:66707407-66707705	0.839083062	1	1.027069274	0.389912133	298	0.99206349	0	0	0.0037	2	0	NA	0.8604212	0.6261342	PCDH9	1096912	NFR
chr13:66811153-66811451	0.620753461	1	1.099560125	0.446960527	298	0.99206349	0.0206	1	0.0023	4	0	NA	0.8952447	0.566624	PCDH9	993166	NFR
chr13:66874544-66874842	0.898037748	1	0.994998513	0.781882601	298	0.99206349	0.0284	1	0.007	2	0	NA	0.7541448	0.7431214	PCDH9	929775	NFR
chr13:67962520-67962818	1	0.798177195	0.940886081	1.0320957	298	0.99206349	0.1657	3	0.001	3	0	NA	0.8319544	0.6649036	PCDH9	-158201	NFR
chr13:68031848-68032146	0.739627854	1	1.476931258	0.617909699	298	0.99206349	0.0724	6	0.0032	1	0	NA	0.7034877	0.7841613	PCDH9	-227529	NFR
chr13:68045130-68045428	1	1	1.229622397	0.517242952	298	0.99206349	0.0121	2	6.00E-04	2	0	NA	0.6613997	0.8165502	PCDH9	-240811	NFR
chr13:68120767-68121065	0.812449055	0.944914687	0.919158217	0.92619937	298	0.99206349	0.40905	4	0.0012	3	0	NA	0.8816228	0.5958629	PCDH9	-316448	NFR
chr13:68428723-68429021	1	0.763311918	0.904767185	0.935289435	298	0.99206349	0.1194	2	6.00E-04	3	0	NA	0.8364108	0.6629692	PCDH9	-624404	NFR
chr13:68591367-68591665	0.775814913	1	1.182209135	0.828814367	298	0.99206349	0.3331	3	0.0031	2	0	NA	0.9048911	0.5500606	PCDH9	-787048	NFR
chr13:68636168-68636466	1	1	0.965727097	0.94592786	298	0.99206349	0.23665	2	0.0028	3	0	NA	0.7995757	0.7015645	PCDH9	-831849	NFR
chr13:68636208-68636506	1	0.852575522	0.782869135	0.984197573	298	0.99206349	0.23665	2	0.0021	4	0	NA	0.7702844	0.733039	PCDH9	-831889	NFR
chr13:68636219-68636517	0.98763972	1	0.900162611	0.67930668	298	0.99206349	0.23665	2	0.0021	4	0	NA	0.8428169	0.6492395	PCDH9	-831900	NFR
chr13:69007003-69007301	1	0.124925618	0.765858376	2.066564097	298	0.99206349	0	0	0	0	0	NA	0.8069823	0.6978206	PCDH9	-1202684	NFR
chr13:69011277-69011575	0.390688527	1	0.654781338	0.54440067	298	0.99206349	0.016	1	0.002	1	0	NA	0.9328765	0.6503491	PCDH9	-1206958	NFR
chr13:69015108-69015406	0.881107004	1	0.911953524	0.629170651	298	0.99206349	0.116	2	0.001	2	0	NA	0.8301139	0.665083	PCDH9	-1210789	NFR
chr13:69015122-69015420	1	0.439430139	0.980193606	0.901831522	298	0.99206349	0.116	2	0.0016	3	0	NA	0.8108328	0.6877549	PCDH9	-1210803	NFR
chr13:69015201-69015499	0.543220201	1	1.462924496	0.536868796	298	0.99206349	0.116	2	0.0025	4	0	NA	0.8445079	0.5711334	PCDH9	-1210882	NFR
chr13:69058062-69058360	1	0.721231297	0.896564907	1.028179879	298	0.99206349	0.3998	1	0.002	1	0	NA	0.849467	0.6422839	PCDH9	-1253743	NFR
chr13:69092987-69093285	0.441517221	1	0.606805219	0.885978812	298	0.99206349	0.3792	1	0.002	2	0	NA	0.9097999	0.6972998	PCDH9	-1288668	NFR
chr13:69121099-69121397	0.816357326	1	1.001002368	0.350531293	298	0.99206349	0.0146	2	0.006	3	0	NA	0.8576874	0.629032	PCDH9	-1316780	NFR
chr13:69186554-69186852	0.410281792	0.476466515	1.267881032	1.628050511	298	0.99206349	0.0122	2	0.0018	1	0	NA	0.8176299	0.6085255	PCDH9	-1382235	NFR
chr13:69460783-69461081	0.81537026	1	1.086503524	0.943229909	298	0.99206349	0.1164	2	0.002	2	0	NA	0.9373893	0.4799205	KLHL1	1221659	NFR
chr13:69578062-69578360	1	1	0.875522792	0.336044341	298	0.99206349	0.0399	7	0.0028	7	0	NA	0.8376474	0.6586166	KLHL1	1104380	NFR
chr13:69618205-69618503	1	0.722738415	0.875692365	1.181133178	298	0.99206349	0.0501	1	0.0016	5	0	NA	0.8489057	0.647322	KLHL1	1064237	NFR
chr13:69703360-69703658	0.453275584	0.270444709	1.540362219	1.80674777	298	0.99206349	0	0	8.00E-04	3	0	NA	0.8787474	0.5163007	KLHL1	979082	NFR
chr13:69792555-69792853	0.863565572	1	1.130848191	0.51523422	298	0.99206349	0.3722	1	0.0064	1	0	NA	0.747861	0.8451215	KLHL1	889887	NFR
chr13:69937130-69937428	0.744577583	1	1.046166029	0.986633475	298	0.99206349	0	0	0.0034	1	0	NA	0.8475727	0.644976	KLHL1	745312	NFR
chr13:70129845-70130143	0.233650783	1	1.515556889	0.445961545	298	0.99206349	0	0	0.0012	5	0	NA	0.8359719	0.5828911	KLHL1	552597	NFR
chr13:70781830-70782128	1	1	0.818642614	0.755800294	298	0.99206349	0.1386	1	0.001	3	0	NA	0.7502576	0.74987	KLHL1	-99388	NFR
chr13:70839480-70839778	0.408645495	1	0.975054379	0.891176516	298	0.99206349	0	0	9.00E-04	4	0	NA	0.8711	0.6170295	KLHL1	-157038	NFR
chr13:70841623-70841921	0.998871622	0.998871622	0.946349516	0.643169584	298	0.99206349	0	0	0	0	0	NA	0.7450067	0.8494056	KLHL1	-159181	NFR
chr13:71270234-71270532	0.227374561	1	0.951735759	0.771345157	298	0.99206349	0.09395	2	0.0035	6	0	NA	0.7685212	0.7337488	KLHL1	-587792	NFR
chr13:71323776-71324074	0.768703329	0.963623476	1.007810738	0.83865265	298	0.99206349	0	0	0.0038	3	0	NA	0.8660074	0.6162465	KLHL1	-641334	NFR
chr13:71392718-71393016	0.287337641	0.852360464	1.023807756	1.090603181	298	0.99206349	0.406	1	6.00E-04	3	0	NA	0.8538107	0.6347766	KLHL1	-710276	NFR
chr13:71507389-71507687	1	0.290472947	0.73648574	1.239932014	298	0.99206349	0.09825	2	0.0012	1	0	NA	0.7940126	0.7122225	KLHL1	-824947	NFR
chr13:72523979-72524277	0.774495528	1	1.248964973	0.71035834	298	0.99206349	0	0	0.0014	3	0	NA	0.8379206	0.5829906	DACH1	-82798	NFR
chr13:72528488-72528786	0.641641311	1	1.013393489	0.760019317	298	0.99206349	0.0198	2	8.00E-04	1	0	NA	0.8906492	0.5849797	DACH1	-87307	NFR
chr13:72548502-72548800	1	1	0.987362935	1.036788374	298	0.99206349	0.2003	2	0.003	2	0	NA	0.8863414	0.5845409	DACH1	-107321	NFR
chr13:72602680-72602978	1	1	0.753794501	0.578731369	298	0.99206349	0.1843	1	0.0016	3	0	NA	0.7206476	0.7759552	DACH1	-161499	NFR
chr13:72651091-72651389	1	0.625311901	0.899512739	1.328929407	298	0.99206349	0.08848	2	6.00E-04	3	0	NA	0.854377	0.6394198	DACH1	-209910	NFR
chr13:72761779-72762077	0.770265678	1	1.003737902	0.838635509	298	0.99206349	0.08505	6	0.003	1	1	NA	0.8187965	0.6782506	DACH1	-320598	NFR
chr13:72993328-72993626	1	0.301541163	0.846318417	1.062916477	298	0.99206349	0.4157	3	0.0018	1	0	NA	0.7747223	0.7297498	MZT1	308348	NFR
chr13:73020854-73021152	0.758983501	0.225597359	1.306276332	1.723037215	298	0.99206349	0.08855	2	0.0012	4	1	NA	0.8226742	0.6755424	MZT1	280822	NFR
chr13:73042231-73042529	1	0.970690444	0.542361755	1.076120593	298	0.99206349	0	0	0.0026	3	0	NA	0.9036202	0.7052101	MZT1	259445	NFR
chr13:73150778-73151076	1	0.183841888	0.445250801	0.847543929	298	0.99206349	0	0	0.0011	2	0	NA	0.8757863	0.7488935	MZT1	150898	NFR
chr13:73195986-73196284	0.677573643	1	0.862484306	0.372573253	298	0.99206349	0.4403	1	8.00E-04	3	0	NA	0.891655	0.5777137	MZT1	105690	NFR
chr13:73261374-73261672	1	1	0.44819988	0.34738666	298	0.99206349	0	0	0.0021	4	0	NA	0.9120694	0.696341	MZT1	40302	NFR
chr13:73732409-73732707	1	1	1.062238545	0.751854048	298	0.99206349	0.4768	1	0.0015	6	0	NA	0.8906171	0.5767062	KLF5	99628	NFR
chr13:73733731-73734029	1	1	0.975932511	0.629873345	298	0.99206349	0.25465	2	0.0019	4	0	NA	0.9021856	0.5605726	KLF5	100950	NFR
chr13:73733758-73734056	1	0.807526257	0.918090662	0.812857341	298	0.99206349	0.25465	2	0.0019	4	0	NA	0.9107694	0.5424529	KLF5	100977	NFR
chr13:73824807-73825105	1	0.553803084	0.808418423	1.353111641	298	0.99206349	0.4351	3	0.0033	2	0	NA	0.6958781	0.8756916	KLF5	192026	NFR
chr13:73948194-73948492	0.683432073	0.290870459	0.972929574	1.838984941	298	0.99206349	0.1574	2	0.0068	2	0	NA	0.9123069	0.5372891	KLF5	315413	NFR
chr13:74856851-74857149	1	1	0.785731488	0.734485244	298	0.99206349	0.0385	3	8.00E-04	2	0	NA	0.8314937	0.6709068	KLF12	-287814	NFR
chr13:75178366-75178664	1	1	0.585882783	0.552885657	298	0.99206349	0.012	1	0.0088	1	0	NA	0.9655704	0.5602931	KLF12	-609329	NFR
chr13:75407388-75407686	0.723512543	0.990293555	0.583238	0.615165837	298	0.99206349	0.083	4	0.001	1	0	NA	0.9395579	0.6371464	TBC1D4	648713	NFR
chr13:76494682-76494980	1	0.542932326	0.444907233	0.885662497	298	0.99206349	0	0	0.0028	1	0	NA	0.9017867	0.7140791	LMO7	160034	NFR
chr13:76853093-76853391	0.275792772	0.648114149	1.593754101	1.383780646	298	0.99206349	0.0224	1	0.0019	2	0	NA	0.8595569	0.546491	LMO7	518445	NFR
chr13:76914485-76914783	0.715366158	1	1.218097383	0.715142747	298	0.99206349	0.2049	1	0.0029	4	0	NA	0.8843	0.5911484	KCTD12	545891	NFR
chr13:77051136-77051434	0.998404232	0.879973104	0.989206536	0.808206993	298	0.99206349	0.0349	3	0.0014	3	0	NA	0.8177183	0.6786247	KCTD12	409240	NFR
chr13:77425360-77425658	1	1	1.025991115	0.848335401	298	0.99206349	0	0	6.00E-04	2	0	NA	0.66935	0.8856108	KCTD12	35016	NFR
chr13:79296442-79296740	1	1	0.464756848	0.421030958	298	0.99206349	0	0	0.0018	3	0	NA	0.9110442	0.6982004	RNF219	-63277	NFR
chr13:79309818-79310116	0.88546209	0.706719255	0.914079488	1.295407524	298	0.99206349	0.1328	2	0	0	2	NA	0.8852998	0.5893626	RNF219	-76653	NFR
chr13:79322765-79323063	1	1	0.847165184	0.870723583	298	0.99206349	0.0286	3	0.0044	6	1	NA	0.8675926	0.6226713	RNF219	-89600	NFR
chr13:79424927-79425225	1	0.754182379	0.897567714	1.202000926	298	0.99206349	0.0796	2	0.0012	2	0	NA	0.8565644	0.6319394	RNF219	-191762	NFR
chr13:81117802-81118100	0.698711257	0.768984149	1.287144748	1.274091578	298	0.99206349	0.3762	1	0.0018	3	0	NA	0.8528225	0.5582524	SPRY2	-204157	NFR
chr13:81299519-81299817	0.860700762	1	0.951202684	0.77887017	298	0.99206349	0.0581	1	0.001	3	0	NA	0.7380031	0.8527527	SPRY2	-385874	NFR
chr13:81362858-81363156	0.699186039	1	1.034033746	0.398588073	298	0.99206349	0.1655	1	0	0	1	NA	0.9315733	0.4921467	SPRY2	-449213	NFR
chr13:81470071-81470369	1	0.240615892	0.565254468	1.287056486	298	0.99206349	0	0	0.0016	2	0	NA	0.9413228	0.6361843	SPRY2	-556426	NFR
chr13:81659623-81659921	1	1	0.882364325	0.411109437	298	0.99206349	0.0531	2	8.00E-04	2	0	NA	0.8391064	0.6593661	SPRY2	-745978	NFR
chr13:81659655-81659953	0.760597262	1	0.956340899	0.377229815	298	0.99206349	0.0531	2	8.00E-04	3	0	NA	0.8781135	0.601913	SPRY2	-746010	NFR
chr13:81812417-81812715	0.964151618	0.79302741	0.967694548	1.100892672	298	0.99206349	0.03425	6	8.00E-04	1	0	NA	0.8290396	0.6711686	SPRY2	-898772	NFR
chr13:82139013-82139311	1	0.774829923	0.835240306	1.124030113	298	0.99206349	0.0128	1	0.0035	2	0	NA	0.8706756	0.6142833	SPRY2	-1225368	NFR
chr13:82775601-82775899	0.967657619	0.89784032	0.999207786	1.090990323	298	0.99206349	0.0156	3	0	0	0	NA	0.920324	0.5206009	SLITRK1	1680778	NFR
chr13:82869983-82870281	0.745440878	1	0.883031695	0.2722538	298	0.99206349	0	0	4.00E-04	1	0	NA	0.86666	0.6177615	SLITRK1	1586396	NFR
chr13:82870933-82871231	1	0.246672418	0.873962846	1.800112857	298	0.99206349	0.22345	2	0.0042	1	0	NA	0.8381261	0.6579767	SLITRK1	1585446	NFR
chr13:83324341-83324639	0.692386485	0.289981769	1.142020883	1.138807504	298	0.99206349	0.0636	2	0.001	1	0	NA	0.7840037	0.718252	SLITRK1	1132038	NFR
chr13:83464496-83464794	0.569791196	0.390881523	1.078887493	1.511075356	298	0.99206349	0	0	0.0016	3	0	NA	0.7768376	0.7255523	SLITRK1	991883	NFR
chr13:83612524-83612822	0.839002254	1	0.948875261	0.559387781	298	0.99206349	0	0	0.0033	2	0	NA	0.5573526	0.9255104	SLITRK1	843855	NFR
chr13:83612553-83612851	0.681417988	1	1.156147622	0.532709136	298	0.99206349	0	0	0.0033	2	0	NA	0.6146986	0.9061645	SLITRK1	843826	NFR
chr13:83934277-83934575	0.606856443	0.610697834	1.135491599	1.133983832	298	0.99206349	0	0	0.0014	5	0	NA	0.8877679	0.5833731	SLITRK1	522102	NFR
chr13:84233991-84234289	1	1	0.380149359	0.505284349	298	0.99206349	0.3235	1	0.0022	1	0	NA	0.88814	0.7350161	SLITRK1	222388	NFR
chr13:84234018-84234316	0.551844033	1	0.497638548	0.470560673	298	0.99206349	0.3235	1	0.0022	1	0	NA	0.9236958	0.6773737	SLITRK1	222361	NFR
chr13:84360990-84361288	0.345728911	0.384259578	1.245669309	1.68941254	298	0.99206349	0.0639	2	0.0026	4	0	NA	0.8240458	0.6727772	SLITRK1	95389	NFR
chr13:85245285-85245583	0.857427617	1	0.793048728	0.528889635	298	0.99206349	0	0	4.00E-04	3	0	NA	0.853309	0.6380453	SLITRK1	-788906	NFR
chr13:85255021-85255319	0.875282503	1	1.068723497	0.465597822	298	0.99206349	0.3033	2	0.0021	2	0	NA	0.8672929	0.6142113	SLITRK1	-798642	NFR
chr13:85434355-85434653	0.453249084	1	0.912415018	0.416450286	298	0.99206349	0.0491	3	0	0	0	NA	0.8044155	0.7007443	SLITRK6	939119	NFR
chr13:85434360-85434658	0.412446317	1	0.953119184	0.330359988	298	0.99206349	0.0491	3	0	0	0	NA	0.802331	0.7006359	SLITRK6	939114	NFR
chr13:85579521-85579819	0.89232237	1	0.990757965	0.567969781	298	0.99206349	0.1635	3	0.0018	5	0	NA	0.7898449	0.714251	SLITRK6	793953	NFR
chr13:86185257-86185555	0.877109033	1	1.107675602	0.494688147	298	0.99206349	0	0	9.00E-04	2	0	NA	0.909935	0.5424963	SLITRK6	188217	NFR
chr13:86221330-86221628	1	1	0.817660507	0.658946731	298	0.99206349	0	0	0.0014	4	0	NA	0.7061351	0.7841096	SLITRK6	152144	NFR
chr13:86355974-86356272	1	1	0.880306494	0.783043399	298	0.99206349	0.3586	5	0.0027	4	0	NA	0.8036522	0.6991501	SLITRK6	17500	NFR
chr13:86357835-86358133	0.764296691	1	1.086864677	0.44649492	298	0.99206349	0.359	4	0.004	3	0	NA	0.9079358	0.5468012	SLITRK6	15639	NFR
chr13:86376179-86376477	1	1	0.981936361	0.357757859	298	0.99206349	0	0	0.0046	5	0	NA	0.8042914	0.6973167	SLITRK6	-2705	NFR
chr13:86704688-86704986	1	1	0.755393498	0.532540969	298	0.99206349	0.4503	3	0.0044	3	0	NA	0.7122041	0.7801453	SLITRK6	-331214	NFR
chr13:86932335-86932633	1	1	0.822825184	0.281800995	298	0.99206349	0.3083	1	0.0033	4	0	NA	0.8430096	0.6526459	SLITRK6	-558861	NFR
chr13:87027126-87027424	0.820209784	0.824233251	0.789470415	0.788365048	298	0.99206349	0.359	3	0	0	0	NA	0.7095759	0.8714077	SLITRK6	-653652	NFR
chr13:87829700-87829998	0.819349857	1	0.928051818	0.857253462	298	0.99206349	0.0457	1	0.0016	4	0	NA	0.8218242	0.6830874	SLITRK5	-495021	NFR
chr13:87829727-87830025	0.846782559	1	0.85641025	0.777038867	298	0.99206349	0.0457	1	0.0016	4	0	NA	0.8128984	0.6909546	SLITRK5	-494994	NFR
chr13:88397799-88398097	1	1	0.799453016	0.349367784	298	0.99206349	0	0	0.0012	3	0	NA	0.6787051	0.8818923	SLITRK5	73078	NFR
chr13:88678896-88679194	0.51745744	0.004458922	1.414013391	3.229542039	298	0.99206349	0.4886	1	0.0011	2	1	NA	0.8218078	0.604783	SLITRK5	354175	NFR
chr13:88701624-88701922	0.404921585	1	0.522071118	0.391982696	298	0.99206349	0.1154	1	0.0068	2	0	NA	0.9564877	0.5948119	SLITRK5	376903	NFR
chr13:88717797-88718095	0.769445208	0.425896981	1.058002497	1.779137213	298	0.99206349	0.0453	3	0.004	1	0	NA	0.8348947	0.6599181	SLITRK5	393076	NFR
chr13:88774847-88775145	1	1	0.877517568	0.516197775	298	0.99206349	0.3049	1	0.0028	2	0	NA	0.7792796	0.7263445	SLITRK5	450126	NFR
chr13:88908904-88909202	0.788926353	1	0.972057458	0.654459333	298	0.99206349	0	0	6.00E-04	3	0	NA	0.8543298	0.6365593	SLITRK5	584183	NFR
chr13:88908976-88909274	0.909446648	1	1.048501234	0.522658849	298	0.99206349	0	0	0.0034	2	0	NA	0.87216	0.6103366	SLITRK5	584255	NFR
chr13:88964984-88965282	0.379927031	0.130157921	1.797300304	2.540925359	298	0.99206349	0	0	8.00E-04	3	0	NA	0.8519645	0.5577962	SLITRK5	640263	NFR
chr13:88983047-88983345	0.598630744	1	1.461691391	0.857686378	298	0.99206349	0	0	0.0054	3	0	NA	0.7549829	0.6796453	SLITRK5	658326	NFR
chr13:89095339-89095637	1	1	0.794018222	0.489926739	298	0.99206349	0.4151	1	0.0018	3	0	NA	0.5918465	0.9164987	SLITRK5	770618	NFR
chr13:89325418-89325716	0.892293172	1	0.890140052	0.330308283	298	0.99206349	0.2304	4	0	0	0	NA	0.8880586	0.5843706	SLITRK5	1000697	NFR
chr13:89390901-89391199	0.812648607	1	1.183340017	0.427196452	298	0.99206349	0.0629	1	8.00E-04	1	0	NA	0.8968725	0.5693836	SLITRK5	1066180	NFR
chr13:90027393-90027691	0.569738645	1	1.220652457	0.709844449	298	0.99206349	0.02	1	0	0	0	NA	0.8640094	0.6193776	SLITRK5	1702672	NFR
chr13:90281516-90281814	1	0.675381014	0.91596987	1.251470341	298	0.99206349	0	0	0.0014	3	0	NA	0.7512069	0.7490142	GPC5	-1769264	NFR
chr13:90441926-90442224	0.353540639	0.867962727	0.961101063	1.096304541	298	0.99206349	0	0	0.0014	5	0	NA	0.8281624	0.672287	GPC5	-1608854	NFR
chr13:91065978-91066276	0.29991232	0.19996336	1.129089479	1.446090581	298	0.99206349	0.01917	3	0	0	0	NA	0.8100505	0.6896543	GPC5	-984802	NFR
chr13:91065989-91066287	0.274351826	0.365055058	1.048655684	0.874536475	298	0.99206349	0.01917	3	0	0	0	NA	0.813343	0.6868377	GPC5	-984791	NFR
chr13:91201830-91202128	1	1	0.455084668	0.392188672	298	0.99206349	0	0	0.0018	1	0	NA	0.8918505	0.7265215	GPC5	-848950	NFR
chr13:91231582-91231880	0.74315153	1	1.200048776	0.816181518	298	0.99206349	0.4303	1	0	0	0	NA	0.9344677	0.4825437	GPC5	-819198	NFR
chr13:91608908-91609206	0.855418968	0.818155974	1.07527629	1.115895424	298	0.99206349	0.34295	2	0.005	1	0	NA	0.8490371	0.6394509	GPC5	-441872	NFR
chr13:91974415-91974713	0.738628215	0.366497979	1.266835475	1.79834535	298	0.99206349	0.07405	2	0.0019	4	1	NA	0.9649324	0.3836319	GPC5	-76365	NFR
chr13:93575107-93575405	1	0.770090335	1.041424117	1.336172066	298	0.99206349	0.4048	1	6.00E-04	2	0	NA	0.8698017	0.6156972	GPC6	-303839	NFR
chr13:93575112-93575410	0.988058803	1	0.895475322	0.89689454	298	0.99206349	0.4048	1	6.00E-04	2	0	NA	0.8273001	0.673378	GPC6	-303834	NFR
chr13:93755231-93755529	0.578825037	1	0.340694701	0.359136377	298	0.99206349	0.0749	4	0.0016	1	0	NA	0.8785899	0.7482157	GPC6	-123715	NFR
chr13:98072154-98072452	0.315458321	0.386083923	0.846789236	0.950824147	298	0.99206349	0.03495	2	0.0028	1	2	NA	0.8654618	0.6242479	RAP2A	-14173	NFR
chr13:98160316-98160614	0.910568916	0.925686053	1.108482678	1.08611726	298	0.99206349	0.0811	1	0.0056	1	1	NA	0.7995427	0.6997066	RAP2A	73989	NFR
chr14:101386270-101386568	1	0.811519737	0.887278193	1.073472128	298	0.99206349	0.2972	2	0.0032	1	2	0.001	0.8053656	0.6960956	ENSG00000269375	27154	NFR
chr14:101386304-101386602	0.686008939	0.679623467	1.143863897	1.158811637	298	0.99206349	0.1034	1	0.004	2	1	0.001	0.9009099	0.5582064	ENSG00000269375	27188	NFR
chr14:20606291-20606589	0.863840373	0.472212484	1.024038795	1.451914434	298	0.99206349	0	0	0.0013	2	0	NA	0.8967782	0.5732933	OR4N5	-5455	NFR
chr14:20607416-20607714	1	1	0.851990969	0.668009559	298	0.99206349	0.0162	1	4.00E-04	3	0	NA	0.8469356	0.6485943	OR4N5	-4330	NFR
chr14:24255242-24255540	0.876331507	0.134562239	0.970182031	2.019297232	298	0.99206349	0.21705	4	0.0012	1	0	NA	0.8425357	0.6485542	DHRS2	149809	NFR
chr14:24359380-24359678	1	0.212704298	0.915235098	2.135336174	298	0.99206349	0	0	0.0036	2	0	NA	0.8560921	0.6353712	DHRS4	-63266	NFR
chr14:25661351-25661649	1	1	0.473989746	0.383332019	298	0.99206349	0.016	3	0.0017	4	0	NA	0.8223106	0.7981138	STXBP6	-141997	NFR
chr14:25868717-25869015	1	0.66782231	0.895126559	1.273506636	298	0.99206349	0.21365	2	0.0028	4	0	NA	0.7922997	0.8178345	STXBP6	-349363	NFR
chr14:25918264-25918562	1	1	0.524025288	0.454015935	298	0.99206349	0.2075	1	0.0018	1	0	NA	0.9079129	0.7006252	STXBP6	-398910	NFR
chr14:25960328-25960626	1	0.244313676	0.941062435	1.827881548	298	0.99206349	0.2558	1	0.0018	3	0	NA	0.8862003	0.5847924	STXBP6	-440974	NFR
chr14:26016863-26017161	1	1	0.879479116	0.393469881	298	0.99206349	0.02465	2	0.0044	4	0	NA	0.8144474	0.6844754	STXBP6	-497509	NFR
chr14:26021654-26021952	1	0.718398863	0.43814508	0.881507107	298	0.99206349	0	0	0.0026	5	0	NA	0.9405387	0.6424643	STXBP6	-502300	NFR
chr14:26101297-26101595	1	1	0.96692493	0.473398817	298	0.99206349	0.22465	2	0.0011	4	0	NA	0.8210697	0.6775208	STXBP6	-581943	NFR
chr14:26112352-26112650	1	0.467039373	0.419080838	0.447923398	298	0.99206349	0	0	0.0048	3	0	NA	0.9093914	0.7011452	STXBP6	-592998	NFR
chr14:26155635-26155933	0.820912589	0.830244889	1.132669374	1.171068992	298	0.99206349	0.0889	1	0.0031	2	0	NA	0.8604644	0.6273838	STXBP6	-636281	NFR
chr14:26168149-26168447	0.991043956	1	0.907520108	0.460359573	298	0.99206349	0.262	1	0.005	3	0	NA	0.8368061	0.6597386	STXBP6	-648795	NFR
chr14:26309251-26309549	1	1	0.735993074	0.356514568	298	0.99206349	0.0948	1	0.0014	2	0	NA	0.8271236	0.6749873	NOVA1	757560	NFR
chr14:26343787-26344085	0.642081653	1	1.093855347	0.878382531	298	0.99206349	0.1861	1	0.0026	1	0	NA	0.9212427	0.5166446	NOVA1	723024	NFR
chr14:26348859-26349157	0.246369511	0.617197623	1.574236416	0.986445395	298	0.99206349	0.3804	3	0.001	1	0	NA	0.8291064	0.6644372	NOVA1	717952	NFR
chr14:26490067-26490365	0.78634421	0.225482694	1.048937367	1.575155481	298	0.99206349	0.0389	2	0.0035	2	0	NA	0.8655039	0.6210101	NOVA1	576744	NFR
chr14:26527444-26527742	1	0.992182485	0.839860014	0.397725933	298	0.99206349	0.112	3	4.00E-04	3	0	NA	0.795068	0.7086477	NOVA1	539367	NFR
chr14:26570999-26571297	0.719183891	1	0.994316769	0.704124732	298	0.99206349	0.0258	1	0.0062	1	0	NA	0.9122507	0.541112	NOVA1	495812	NFR
chr14:26652289-26652587	0.774963836	1	1.234661936	0.476834787	298	0.99206349	0.1849	1	0.0038	1	0	NA	0.717736	0.8635211	NOVA1	414522	NFR
chr14:26819356-26819654	0.987691325	0.077767779	0.439538535	2.043594886	298	0.99206349	0.0146	1	0.001	4	0	NA	0.6015545	0.9126581	NOVA1	247455	NFR
chr14:27439354-27439652	0.693903548	0.528895086	0.966320756	1.375301358	298	0.99206349	0.1014	1	0.0094	1	0	NA	0.8445035	0.6492754	NOVA1	-372543	NFR
chr14:27553005-27553303	0.686991126	1	1.015718584	0.665497451	298	0.99206349	0.0319	5	0.001	3	0	NA	0.8936691	0.5773461	NOVA1	-486194	NFR
chr14:27553008-27553306	0.673480311	1	0.989983727	0.719446141	298	0.99206349	0.0319	5	0.001	3	0	NA	0.9241478	0.5095426	NOVA1	-486197	NFR
chr14:27657738-27658036	0.748431237	0.503024342	1.103654081	1.461144609	298	0.99206349	0.0202	1	0.0054	2	0	NA	0.7493378	0.7482275	NOVA1	-590927	NFR
chr14:27676414-27676712	0.850206902	1	1.167175533	0.504937394	298	0.99206349	0.0296	1	5.00E-04	2	0	NA	0.8918326	0.5790334	NOVA1	-609603	NFR
chr14:28333011-28333309	1	1	0.780476451	0.670840906	298	0.99206349	0	0	0.005	5	0	NA	0.7424344	0.7577229	FOXG1	-901890	NFR
chr14:28476834-28477132	0.688556944	1	0.960168437	0.915888028	298	0.99206349	0.4401	1	0.0032	5	0	NA	0.8815407	0.5944761	FOXG1	-758067	NFR
chr14:28621179-28621477	1	0.771779308	0.413188918	0.349770726	298	0.99206349	0	0	0.0038	2	0	NA	0.8783667	0.7428474	FOXG1	-613722	NFR
chr14:29090059-29090357	0.860647044	1	1.141908223	0.81406839	298	0.99206349	0	0	0.0027	2	0	NA	0.8653488	0.6185151	FOXG1	-144842	NFR
chr14:30632717-30633015	1	0.831343442	0.962764788	1.173453332	298	0.99206349	0.0769	3	0.002	2	0	NA	0.7393859	0.8519247	PRKD1	-235918	NFR
chr14:30822896-30823194	1	0.996091195	0.441982779	0.384167324	298	0.99206349	0.0783	1	0.0066	3	0	NA	0.9431535	0.6404476	G2E3	-205284	NFR
chr14:31266239-31266537	0.276515594	1	0.895481446	0.296407512	298	0.99206349	0.0379	3	0	0	0	NA	0.8774069	0.6031152	COCH	-77377	NFR
chr14:33302622-33302920	1	1	0.66862015	0.624859129	298	0.99206349	0.23225	2	0.0018	2	0	NA	0.7347743	0.856497	NPAS3	-105752	NFR
chr14:36416765-36417063	1	0.800275849	1.021178507	1.230564782	298	0.99206349	0.0206	1	0.0043	4	0	NA	0.8529551	0.6360258	BRMS1L	121390	NFR
chr14:36494493-36494791	1	0.128236989	0.861971285	1.618152796	298	0.99206349	0.0501	3	0.002	3	0	NA	0.8510252	0.6459305	BRMS1L	199118	NFR
chr14:36501386-36501684	1	1	0.461594161	0.464923722	298	0.99206349	0	0	8.00E-04	3	0	NA	0.8969949	0.7186543	BRMS1L	206011	NFR
chr14:38685112-38685410	0.843464513	0.715673447	0.937646463	1.154190733	298	0.99206349	0.3028	4	0.0029	2	0	NA	0.8723086	0.6132673	SSTR1	8057	NFR
chr14:39118972-39119270	0.773059889	0.9242605	0.942512106	0.663421756	298	0.99206349	0.4142	2	0.0044	2	0	NA	0.8800564	0.5985854	CLEC14A	-393547	NFR
chr14:40376257-40376555	0.878550424	0.52797266	0.820095079	1.379474966	298	0.99206349	0.0523	2	0	0	0	NA	0.8701546	0.6167772	FBXO33	-474702	NFR
chr14:40401361-40401659	0.273849968	1	0.988243964	0.637028084	298	0.99206349	0.0342	2	6.00E-04	6	0	NA	0.8818204	0.5955194	FBXO33	-499806	NFR
chr14:40462253-40462551	0.84924728	0.268239452	1.070924275	1.100798035	298	0.99206349	0.2965	1	0.0012	3	0	NA	0.8917531	0.5760031	FBXO33	-560698	NFR
chr14:41291238-41291536	0.688641461	1	1.011040414	0.703201933	298	0.99206349	0.0846	4	0	0	0	NA	0.909733	0.5429348	LRFN5	-785386	NFR
chr14:41291245-41291543	0.898626177	1	1.024950058	0.636056048	298	0.99206349	0.0846	4	0	0	0	NA	0.9064257	0.5500071	LRFN5	-785379	NFR
chr14:41728611-41728909	0.962420077	1	1.026007179	0.426009739	298	0.99206349	0	0	0.0018	5	0	NA	0.8973016	0.5685415	LRFN5	-348013	NFR
chr14:41745050-41745348	1	1	0.708258631	0.232094012	298	0.99206349	0.3634	1	0.0044	2	0	NA	0.8042951	0.6996095	LRFN5	-331574	NFR
chr14:41752098-41752396	1	1	0.837784975	0.40932854	298	0.99206349	0.1298	2	0.0016	1	0	NA	0.7216407	0.774268	LRFN5	-324526	NFR
chr14:41752180-41752478	0.745961402	1	1.055668478	0.256441045	298	0.99206349	0.099	3	0.0013	2	0	NA	0.7844093	0.7151077	LRFN5	-324444	NFR
chr14:41852944-41853242	0.578800395	1	1.420414546	0.369254263	298	0.99206349	0.4609	1	8.00E-04	2	0	NA	0.8791981	0.5125609	LRFN5	-223680	NFR
chr14:41920538-41920836	0.710943884	1	1.040403893	0.446894053	298	0.99206349	0.2061	2	0.009	1	0	NA	0.8041051	0.6964861	LRFN5	-156086	NFR
chr14:41992126-41992424	1	1	0.433182981	0.717985319	298	0.99206349	0.0148	1	0.0024	2	0	NA	0.626393	0.9046202	LRFN5	-84498	NFR
chr14:42399063-42399361	1	1	0.497956107	0.397413075	298	0.99206349	0.0132	1	0	0	0	NA	0.841723	0.7793825	LRFN5	322439	NFR
chr14:42446554-42446852	0.748221015	1	0.935002975	0.778884194	298	0.99206349	0.02775	4	0.0039	2	0	NA	0.8750669	0.607054	LRFN5	369930	NFR
chr14:42564684-42564982	1	1	0.827661172	0.445160974	298	0.99206349	0.3502	1	0.0076	1	0	NA	0.6941249	0.7938406	LRFN5	488060	NFR
chr14:42653798-42654096	1	0.474700232	0.473820549	0.575982596	298	0.99206349	0	0	0.0052	1	0	NA	0.8882243	0.7291561	LRFN5	577174	NFR
chr14:42797271-42797569	0.871461504	1	1.281127369	0.65185014	298	0.99206349	0.2534	3	0.0016	4	0	NA	0.8760459	0.5999078	LRFN5	720647	NFR
chr14:42861145-42861443	0.868251801	0.757394161	1.034856551	1.179505286	298	0.99206349	0.0148	5	0.0014	3	0	NA	0.6539975	0.8194307	LRFN5	784521	NFR
chr14:43337536-43337834	0.780659227	1	0.901713702	0.307200176	298	0.99206349	0.44855	2	0.004	3	0	NA	0.9108406	0.5422919	LRFN5	1260912	NFR
chr14:43400084-43400382	0.621917294	0.826851141	0.983548683	1.18069902	298	0.99206349	0.20405	4	0.0034	1	0	NA	0.8906305	0.5830646	LRFN5	1323460	NFR
chr14:43508474-43508772	0.535681783	0.406662788	1.06780092	1.486526283	298	0.99206349	0.0335	3	6.00E-04	1	0	NA	0.8768589	0.6040452	LRFN5	1431850	NFR
chr14:43781087-43781385	0.722567434	1	0.852321776	0.543348142	298	0.99206349	0	0	0.003	2	0	NA	0.8673491	0.6212698	FSCB	1195246	NFR
chr14:43792122-43792420	1	1	0.96555594	0.368774235	298	0.99206349	0.0218	1	0.0037	2	0	NA	0.823593	0.6767354	FSCB	1184211	NFR
chr14:43801067-43801365	1	1	0.484616989	0.405769942	298	0.99206349	0	0	0	0	0	NA	0.8466103	0.7761025	FSCB	1175266	NFR
chr14:44128116-44128414	0.708201494	1	0.896009932	0.764047157	298	0.99206349	0.2314	1	0.0018	3	0	NA	0.8830068	0.5950865	FSCB	848217	NFR
chr14:44239023-44239321	0.300633042	0.255434077	1.612312797	1.858626564	298	0.99206349	0	0	0.0016	2	0	NA	0.9123119	0.4480642	FSCB	737310	NFR
chr14:44325502-44325800	1	1	0.829526824	0.518134028	298	0.99206349	0	0	0.0014	3	0	NA	0.838856	0.6596998	FSCB	650831	NFR
chr14:44335098-44335396	0.691143733	1	0.854281512	0.392125173	298	0.984127	0.2454	1	0.0034	3	0	NA	0.897623	0.5679078	FSCB	641235	NFR
chr14:44353521-44353819	1	1	0.45813956	0.467890747	298	0.99206349	0.0168	1	0.0013	4	0	NA	0.8799308	0.7407511	FSCB	622812	NFR
chr14:44458543-44458841	0.822649652	1	1.027324321	0.461222948	298	0.99206349	0	0	8.00E-04	1	0	NA	0.845203	0.6483027	FSCB	517790	NFR
chr14:44676009-44676307	1	0.276208357	0.857100505	1.511346733	298	0.99206349	0	0	0.0014	3	0	NA	0.7600765	0.7438404	FSCB	300324	NFR
chr14:44751263-44751561	1	0.763089207	0.876609953	1.084310714	298	0.99206349	0.04195	2	0.0034	2	0	NA	0.7684145	0.7359254	FSCB	225070	NFR
chr14:45034665-45034963	1	1	0.507829961	0.371412144	298	0.99206349	0.0194	1	0.0018	3	0	NA	0.9041819	0.7042662	FSCB	-58332	NFR
chr14:46423301-46423599	0.791648619	1	0.959374355	0.482087348	298	0.99206349	0.3575	2	0.0014	3	2	NA	0.8267307	0.6715953	RPL10L	697578	NFR
chr14:46987894-46988192	1	1	0.857359193	0.480764269	298	0.99206349	0.1964	2	0.0022	3	0	NA	0.6745414	0.8851268	RPL10L	132985	NFR
chr14:47275875-47276173	1	0.391329799	0.981044462	1.457843056	298	0.99206349	0.1036	2	0.0015	2	0	NA	0.8396523	0.6559235	RPL10L	-154996	NFR
chr14:47299037-47299335	1	1	0.477083187	0.322261649	298	0.99206349	0.1938	2	0.0012	4	0	NA	0.9158687	0.6861491	RPL10L	-178158	NFR
chr14:49164166-49164464	0.180257962	0.349647512	1.399511385	1.727717101	298	0.99206349	0.0465	1	0.0033	6	0	NA	0.8561721	0.5519807	RPS29	888779	NFR
chr14:49177620-49177918	0.720765948	0.395280612	0.822667214	1.842289209	298	0.99206349	0.0304	1	0.0018	5	0	NA	0.8956082	0.5755608	RPS29	875325	NFR
chr14:49302036-49302334	1	1	0.958084034	0.392306166	298	0.99206349	0.33955	2	0.001	5	0	NA	0.819706	0.679191	RPS29	750909	NFR
chr14:49352526-49352824	0.333255992	0.456032036	1.19315223	1.536036464	298	0.99206349	0.0383	5	0.0039	2	1	NA	0.880039	0.5956648	RPS29	700419	NFR
chr14:49430063-49430361	0.998045592	1	1.096986782	0.403777165	298	0.99206349	0	0	0.0014	3	0	NA	0.791421	0.8174537	RPS29	622882	NFR
chr14:49539087-49539385	0.615887602	0.094605737	0.882325159	2.826241382	298	0.99206349	0.1939	1	0.0016	3	0	NA	0.9005266	0.4812694	RPS29	513858	NFR
chr14:49843704-49844002	0.732247493	1	1.048274194	0.349772115	298	0.99206349	0	0	0.0022	3	0	NA	0.8030105	0.6949503	RPS29	209241	NFR
chr14:49927007-49927305	0.650258799	1	1.076784449	0.905886083	298	0.99206349	0.14815	2	0.0048	2	0	NA	0.8822497	0.5932397	RPS29	125938	NFR
chr14:51697606-51697904	1	1	0.409898509	0.350119025	298	0.99206349	0.03454	3	0.0016	2	1	NA	0.8652501	0.7571207	TMX1	-9131	NFR
chr14:52882689-52882987	1	0.803303319	0.813137435	0.881259654	298	0.99206349	0.0527	2	0.0034	2	0	NA	0.8663481	0.6196796	PTGER2	101725	NFR
chr14:54335904-54336202	0.555241788	1	1.156325107	0.779123305	298	0.99206349	0.1287	2	0.0018	2	0	NA	0.8937079	0.567185	BMP4	87476	NFR
chr14:54523210-54523508	0.777875545	0.377748605	0.898443353	1.848352987	298	0.99206349	0	0	0.0024	3	0	NA	0.8639875	0.6233804	BMP4	-99830	NFR
chr14:54597758-54598056	0.739142217	0.120772975	1.121899392	1.745555398	298	0.99206349	0.1182	1	0.0017	4	0	NA	0.8409821	0.6506841	BMP4	-174378	NFR
chr14:56833512-56833810	1	1	0.426460643	0.358977685	298	0.99206349	0.0214	1	8.00E-04	1	0	NA	0.8792453	0.7443285	TMEM260	-212850	NFR
chr14:56893662-56893960	1	0.716098153	0.790326781	1.133412589	298	0.99206349	0	0	0.0025	2	0	NA	0.867003	0.6218189	TMEM260	-152700	NFR
chr14:59501356-59501654	0.705792469	0.998871621	0.991936281	0.709825051	298	0.99206349	0.019	1	0.0064	1	0	NA	0.8696993	0.6175128	DAAM1	-228668	NFR
chr14:61044830-61045128	0.78302172	0.119852147	0.966152749	2.44312661	298	0.99206349	0	0	0.0038	1	0	NA	0.8880118	0.5844544	SIX6	69310	NFR
chr14:63823627-63823925	1	1	0.889690494	0.423543691	298	0.99206349	0.1961	3	4.00E-04	1	2	NA	0.8320433	0.667301	RHOJ	152650	NFR
chr14:70298886-70299184	0.869582427	0.931254149	1.015025658	1.040883582	298	0.99206349	0.0176	2	0.0044	3	0	NA	0.8760987	0.6023755	SLC10A1	-35029	NFR
chr14:73499734-73500032	1	0.961336255	0.372223395	0.706730077	298	0.99206349	0	0	0	0	0	NA	0.8556439	0.7731472	ZFYVE1	-5963	NFR
chr14:80415536-80415834	1	1	0.868687626	0.474407183	298	0.99206349	0.4211	1	0.001	2	1	NA	0.7561321	0.7445171	DIO2	262158	NFR
chr14:80430895-80431193	0.522189869	0.421977974	1.116525549	1.813324949	298	0.99206349	0.0116	1	0.005	3	0	NA	0.8970014	0.5659546	DIO2	246799	NFR
chr14:80461833-80462131	1	1	0.452568417	0.325063213	298	0.99206349	0	0	0	0	0	NA	0.9329345	0.6570249	DIO2	215861	NFR
chr14:80548521-80548819	1	0.483851481	0.961289458	1.640791052	298	0.99206349	0	0	0	0	0	NA	0.7737489	0.7296384	DIO2	129173	NFR
chr14:80604326-80604624	1	0.915171689	0.834189179	0.301544739	298	0.99206349	0.2368	3	0.0033	4	1	NA	0.7930684	0.7119821	DIO2	73368	NFR
chr14:82051819-82052117	0.695979731	0.678806895	0.977098423	1.014720238	298	0.99206349	0.4852	1	0.0011	2	0	NA	0.8917884	0.5791121	SEL1L	-51763	NFR
chr14:82120968-82121266	0.70847793	1	0.940698668	0.762595449	298	0.99206349	0.1847	1	0.002	1	0	NA	0.8708387	0.612491	SEL1L	-120912	NFR
chr14:82186133-82186431	1	0.685061316	0.483215321	1.242510932	298	0.99206349	0	0	4.00E-04	1	0	NA	0.6778426	0.8836075	SEL1L	-186077	NFR
chr14:82219993-82220291	1	1	0.505586555	0.336368964	298	0.99206349	0.014	1	0.006	1	0	NA	0.9150766	0.6907827	SEL1L	-219937	NFR
chr14:82304776-82305074	1	1	0.413504105	0.440913696	298	0.99206349	0	0	4.00E-04	1	0	NA	0.9036821	0.7078433	SEL1L	-304720	NFR
chr14:82333670-82333968	1	0.288417434	0.801403767	2.105300458	298	0.99206349	0.0684	2	0.0022	3	0	NA	0.781902	0.7204123	SEL1L	-333614	NFR
chr14:82551416-82551714	0.699061513	1	1.042022554	0.492131795	298	0.99206349	0.0232	1	0.0038	1	0	NA	0.9056384	0.5484999	SEL1L	-551360	NFR
chr14:82551433-82551731	0.771241953	1	1.04934858	0.404334968	298	0.99206349	0.0232	1	0.0038	1	0	NA	0.8653986	0.6211758	SEL1L	-551377	NFR
chr14:82566792-82567090	0.266946236	0.736720546	1.086042442	1.205620366	298	0.99206349	0	0	0.0082	1	0	NA	0.8873917	0.5826346	SEL1L	-566736	NFR
chr14:82581404-82581702	1	1	0.481224535	0.436465322	298	0.99206349	0.0178	1	0.0029	4	0	NA	0.824066	0.7965117	SEL1L	-581348	NFR
chr14:82594597-82594895	0.900008738	1	1.113420051	0.390623491	298	0.99206349	0	0	0.0042	2	0	NA	0.7585409	0.8408244	SEL1L	-594541	NFR
chr14:82851973-82852271	1	1	0.931248433	0.402060852	298	0.99206349	0.3001	1	0.001	3	0	NA	0.8277635	0.6714959	SEL1L	-851917	NFR
chr14:82942183-82942481	0.818833282	0.756242293	1.194696875	1.129482044	298	0.99206349	0.23205	2	9.00E-04	4	0	NA	0.8687819	0.6143897	SEL1L	-942127	NFR
chr14:82942300-82942598	0.678808663	0.54147004	1.269915748	1.391468089	298	0.99206349	0.3902	1	0.0012	4	0	NA	0.7720897	0.6625781	SEL1L	-942244	NFR
chr14:82952707-82953005	1	1	0.833708274	0.234486007	298	0.99206349	0	0	0.0053	2	0	NA	0.6524396	0.8935723	SEL1L	-952651	NFR
chr14:83012880-83013178	1	1	0.868086676	0.373541263	298	0.99206349	0.2547	2	0.0012	3	0	NA	0.8456522	0.6453056	SEL1L	-1012824	NFR
chr14:83017671-83017969	1	1	0.558190632	0.549732184	298	0.99206349	0.0978	3	0.0028	3	0	NA	0.7746287	0.8289239	SEL1L	-1017615	NFR
chr14:83069477-83069775	1	1	0.825280166	0.497576875	298	0.99206349	0.0226	3	0.002	3	0	NA	0.7419398	0.7601617	SEL1L	-1069421	NFR
chr14:83075628-83075926	0.754267312	1	1.531157986	0.4971917	298	0.99206349	0.15435	4	8.00E-04	3	0	NA	0.7562642	0.7397968	SEL1L	-1075572	NFR
chr14:83201072-83201370	0.199482109	1	1.691099537	0.924289785	298	0.99206349	0.0705	1	0.0014	1	0	NA	0.8458783	0.567232	SEL1L	-1201016	NFR
chr14:83275045-83275343	0.979074084	0.338841397	0.994809183	1.880441007	298	0.99206349	0.0568	4	0.0019	2	0	NA	0.7954853	0.7081974	SEL1L	-1274989	NFR
chr14:83581997-83582295	1	0.616768244	0.890716991	1.412663323	298	0.99206349	0.1074	1	0.0038	1	0	NA	0.8267391	0.6704513	SEL1L	-1581941	NFR
chr14:83603156-83603454	0.594519071	1	1.256694855	0.503947988	298	0.99206349	0.0707	5	0.0011	2	0	NA	0.9298706	0.4985572	SEL1L	-1603100	NFR
chr14:83783001-83783299	0.277297779	1	1.396549442	0.640348723	298	0.99206349	0.0124	1	0.0092	1	0	NA	0.7274995	0.765696	SEL1L	-1782945	NFR
chr14:83866909-83867207	1	1	0.83351591	0.321797941	298	0.99206349	0	0	0.0074	1	0	NA	0.7866469	0.7154957	SEL1L	-1866853	NFR
chr14:83964639-83964937	0.799392174	1	1.156958313	0.513575564	298	0.99206349	0.0152	1	0.0011	2	0	NA	0.8651597	0.6201345	SEL1L	-1964583	NFR
chr14:84004472-84004770	1	0.938391529	0.90287903	0.585693109	298	0.99206349	0	0	0.0032	4	0	NA	0.8250298	0.6791158	FLRT2	-1991867	NFR
chr14:84235758-84236056	0.944857116	0.524897376	0.983308968	1.412222548	298	0.99206349	0	0	4.00E-04	2	0	NA	0.8626075	0.624101	FLRT2	-1760581	NFR
chr14:84544007-84544305	1	0.9864601	1.025419278	0.462338708	298	0.99206349	0.1376	1	0.0016	5	0	NA	0.856664	0.6317887	FLRT2	-1452332	NFR
chr14:84552287-84552585	1	1	1.009799955	0.847489084	298	0.99206349	0.07915	4	6.00E-04	2	0	NA	0.6483231	0.8942243	FLRT2	-1444052	NFR
chr14:84591629-84591927	1	0.967208514	1.014167547	1.057290018	298	0.99206349	0.0654	2	0.0036	3	0	NA	0.9007576	0.5634633	FLRT2	-1404710	NFR
chr14:84624247-84624545	0.887241438	1	1.083633716	0.592669629	298	0.99206349	0.3606	3	9.00E-04	4	0	NA	0.8971506	0.5642486	FLRT2	-1372092	NFR
chr14:84801703-84802001	0.734561958	1	1.223199631	0.451135283	298	0.99206349	0.03705	2	0	0	0	NA	0.8841747	0.5884211	FLRT2	-1194636	NFR
chr14:84826519-84826817	0.708762649	0.95448235	1.224678407	0.971038266	298	0.99206349	0.0499	1	0.0022	1	1	NA	0.6568594	0.8154249	FLRT2	-1169820	NFR
chr14:85007941-85008239	0.886138407	0.908097727	1.108973789	1.085160315	298	0.99206349	0.10665	2	0.0059	2	0	NA	0.8709273	0.6083713	FLRT2	-988398	NFR
chr14:85078447-85078745	0.557929418	0.668345108	1.458929742	1.299221337	298	0.99206349	0.0112	1	0.003	1	0	NA	0.8405221	0.5753049	FLRT2	-917892	NFR
chr14:85168173-85168471	1	1	0.851418201	0.383564106	298	0.99206349	0.0403	3	0.0035	4	0	NA	0.4894297	0.9443437	FLRT2	-828166	NFR
chr14:85217899-85218197	0.983038019	1	0.931598227	0.317804823	298	0.99206349	0.124	3	0.0026	3	0	NA	0.7026484	0.7890812	FLRT2	-778440	NFR
chr14:85357449-85357747	0.987135056	0.728386813	0.813212687	1.19798678	298	0.99206349	0.27125	2	0.003	1	0	NA	0.8619819	0.6333713	FLRT2	-638890	NFR
chr14:85540929-85541227	0.344505763	1	0.997245986	0.556815476	298	0.99206349	0.03855	2	0.0048	2	0	NA	0.8420989	0.6525932	FLRT2	-455410	NFR
chr14:85549125-85549423	1	1	0.865295072	0.438003766	298	0.99206349	0.016	2	0.0011	2	0	NA	0.8511327	0.6441344	FLRT2	-447214	NFR
chr14:85549127-85549425	1	1	0.852160907	0.416386472	298	0.99206349	0.016	2	0.0011	2	0	NA	0.8803338	0.5997523	FLRT2	-447212	NFR
chr14:85620774-85621072	1	0.239598614	0.966315317	1.684890279	298	0.99206349	0.22155	2	0.003	2	0	NA	0.8162994	0.6869216	FLRT2	-375565	NFR
chr14:85682775-85683073	0.99170829	0.664254979	0.943003362	1.120546223	298	0.99206349	0.356	2	0.002	4	0	NA	0.7848084	0.7184375	FLRT2	-313564	NFR
chr14:85736969-85737267	0.664626644	0.725745498	1.177512846	1.258059945	298	0.99206349	0.4513	5	0.0015	2	0	NA	0.8880021	0.5829474	FLRT2	-259370	NFR
chr14:85888648-85888946	0.380972946	0.639711254	1.028287621	1.257220915	298	0.99206349	0.1088	3	6.00E-04	5	0	NA	0.8743114	0.6067856	FLRT2	-107691	NFR
chr14:86118722-86119020	1	0.866662911	0.937359196	1.040136656	298	0.99206349	0.2155	3	4.00E-04	1	0	NA	0.7982259	0.7030562	FLRT2	122383	NFR
chr14:86118731-86119029	1	0.457466606	0.869496498	1.501271926	298	0.99206349	0.2155	3	4.00E-04	1	0	NA	0.7602247	0.7426445	FLRT2	122392	NFR
chr14:86118780-86119078	1	0.683255681	0.84528678	1.197849777	298	0.99206349	0.2155	3	0	0	0	NA	0.7673522	0.7358805	FLRT2	122441	NFR
chr14:86149239-86149537	0.947826071	1	0.969710766	0.370543979	298	0.99206349	0.13548	2	0.0012	2	0	NA	0.833704	0.6665356	FLRT2	152900	NFR
chr14:86723509-86723807	1	0.338981882	0.788765091	1.865728992	298	0.99206349	0.1199	6	0.0016	3	0	NA	0.8272273	0.6721726	FLRT2	727170	NFR
chr14:86866648-86866946	0.191218558	0.041948473	1.732916938	2.808806665	298	0.99206349	0.2169	1	0.002	4	0	NA	0.8273639	0.594302	FLRT2	870309	NFR
chr14:87186787-87187085	1	1	0.453389808	0.363557598	298	0.99206349	0.1362	1	4.00E-04	1	0	NA	0.6654184	1	FLRT2	1190448	NFR
chr14:87749984-87750282	0.265961136	1	1.546294398	0.890319751	298	0.99206349	0	0	0.002	1	0	NA	0.8656318	0.5373134	GALC	709482	NFR
chr14:87829810-87830108	1	1	0.96836474	0.384033839	298	0.99206349	0	0	0.009	1	0	NA	0.8264261	0.6731866	GALC	629656	NFR
chr14:87860845-87861143	0.458437847	0.464482256	0.601901157	0.600975234	298	0.99206349	0	0	4.00E-04	1	0	NA	0.9132448	0.6858469	GALC	598621	NFR
chr14:88632161-88632459	1	1	1.025821307	0.945441794	298	0.99206349	0.4651	1	0.0017	4	1	NA	0.8336739	0.6604571	KCNK10	157283	NFR
chr14:88904971-88905269	0.688874946	1	0.889634583	0.477704799	298	0.99206349	0.0282	2	0.0015	2	0	NA	0.888493	0.587015	SPATA7	53246	NFR
chr14:90683262-90683560	0.728289493	0.252233579	1.088169222	1.540044705	298	0.99206349	0.0477	1	0.0012	3	0	NA	0.8314614	0.6644094	PSMC1	-39428	NFR
chr14:94457274-94457572	1	1	0.833155846	0.344644123	298	0.99206349	0	0	0.0064	1	0	NA	0.8045311	0.7019771	ASB2	-14286	NFR
chr14:97444111-97444409	1	1	0.894732144	0.600335303	298	0.99206349	0	0	0.0012	5	0	NA	0.7375272	0.7610551	VRK1	180619	NFR
chr14:97641350-97641648	1	1	0.924062306	0.524072635	298	0.99206349	0.0196	3	0.0046	1	0	NA	0.8235996	0.6794057	VRK1	377858	NFR
chr14:97654981-97655279	1	1	0.444713134	0.47935118	298	0.99206349	0	0	0.0022	5	0	NA	0.8346371	0.7902511	VRK1	391489	NFR
chr14:98257389-98257687	1	1	0.866959805	0.537849085	298	0.99206349	0.3718	2	0.0069	2	0	NA	0.8354302	0.6628682	VRK1	993897	NFR
chr14:98804135-98804433	0.904173397	1	1.066829599	0.485654642	298	0.99206349	0.03894	6	0.0036	2	0	NA	0.8663723	0.6182265	BCL11B	933281	NFR
chr14:98996246-98996544	1	0.083586396	0.874253897	2.779972365	298	0.99206349	0.012	1	0.0026	3	0	NA	0.7403207	0.7569745	BCL11B	741170	NFR
chr14:99096245-99096543	1	1	0.708906127	0.558744419	298	0.99206349	0.0157	6	8.00E-04	2	0	NA	0.8402046	0.7792988	BCL11B	641171	NFR
chr14:99193608-99193906	1	1	0.922368353	0.484597031	298	0.99206349	0.0387	1	6.00E-04	3	0	NA	0.8474009	0.6417714	BCL11B	543808	NFR
chr14:99251394-99251692	1	1	0.77435255	0.630175765	298	0.99206349	0.08445	4	9.00E-04	2	0	NA	0.7585126	0.7432459	BCL11B	486022	NFR
chr15:24051734-24052032	1	1	0.920599301	0.469942319	298	0.99206349	0	0	0.0035	6	0	0	0.7216256	0.7734421	NDN	-119433	NFR
chr15:24205415-24205713	0.710700779	1	1.011510925	0.454931865	298	0.99206349	0.1775	7	0.002	1	0	0.0505	0.8202721	0.6764494	NDN	-273114	NFR
chr15:26508131-26508429	0.981289664	1	1.075101371	0.885544983	298	0.99206349	0.0351	1	0.0015	2	0	0	0.8025368	0.6992979	ATP10A	-399925	NFR
chr15:26636285-26636583	1	1	0.896680124	0.85319937	298	0.99206349	0.1122	3	6.00E-04	3	1	0	0.657767	0.8175994	GABRB3	381787	NFR
chr15:26773456-26773754	0.97412551	1	0.822500464	0.870857319	298	0.99206349	0.022	2	0.0012	5	0	0	0.8606341	0.6285382	GABRB3	244616	NFR
chr15:27836388-27836686	0.843599304	0.267996331	0.990401443	2.148691994	298	0.99206349	0.02625	2	0.0046	4	0	0.001	0.7569641	0.7437474	OCA2	507967	NFR
chr15:27843696-27843994	0.580514265	0.762710128	1.494686681	1.264840909	298	0.99206349	0.3051	1	0.0012	2	0	0	0.8999596	0.4730312	OCA2	500659	NFR
chr15:27961272-27961570	0.466632927	0.057870499	1.131975859	2.854787615	298	0.99206349	0.12395	4	0.0016	3	0	0.006	0.8044535	0.6941867	OCA2	383083	NFR
chr15:32259821-32260119	1	1	0.621024865	0.544895901	298	0.99206349	0.0142	1	0.004	3	0	0.002	0.7343476	0.8601299	CHRNA7	-62721	NFR
chr15:32299762-32300060	1	1	0.48393716	0.410674197	298	0.99206349	0.4227	1	0.0018	4	0	0.9225	0.8865913	0.7341922	CHRNA7	-22780	NFR
chr15:33553467-33553765	1	1	0.751691131	0.44419739	298	0.99206349	0.1739	4	0.0058	1	0	0.016	0.8420909	0.7790014	RYR3	-49561	NFR
chr15:35023829-35024127	1	0.709139465	0.925564443	0.975318581	298	0.99206349	0.0119	2	0.0011	4	0	0.003	0.8966578	0.5715849	GJD2	23188	NFR
chr15:36151758-36152056	1	1	0.482078893	0.394204326	298	0.99206349	0.0707	1	0.0022	5	0	0	0.7426563	1	DPH6	-313538	NFR
chr15:36151779-36152077	1	1	0.552838303	0.431732234	298	0.99206349	0.0707	1	0.0022	7	0	0	0.8017293	1	DPH6	-313559	NFR
chr15:36167633-36167931	1	1	0.933173652	0.623983533	298	0.99206349	0.2316	1	0	0	0	0	0.9158053	0.5294098	DPH6	-329413	NFR
chr15:36176321-36176619	0.673964171	1	1.320155142	0.919334639	298	0.99206349	0.0381	1	0.0028	3	0	0.005	0.8443832	0.5678617	DPH6	-338101	NFR
chr15:36217487-36217785	1	0.636801301	0.874470857	1.402695551	298	0.99206349	0.0292	1	4.00E-04	3	0	0.001	0.7372633	0.7631546	DPH6	-379267	NFR
chr15:37128244-37128542	0.848794518	1	1.121686144	0.486659316	298	0.99206349	0.2175	1	0.0011	4	0	0.006	0.936036	0.4798767	MEIS2	263693	NFR
chr15:37140026-37140324	0.249147075	0.775790701	0.896315412	1.200225388	298	0.99206349	0	0	0	0	0	0.001	0.7720389	0.8316947	MEIS2	251911	NFR
chr15:37407399-37407697	0.678762685	0.10637716	1.167133624	2.281853256	298	0.99206349	0	0	0.003	2	0	0.032	0.8584613	0.6246258	MEIS2	-15462	NFR
chr15:37555778-37556076	0.747031959	1	0.994547887	0.814420846	298	0.99206349	0.1659	1	0.0022	1	0	0	0.8571678	0.6310411	MEIS2	-163841	NFR
chr15:37624485-37624783	1	1	0.60284856	0.710521573	298	0.99206349	0	0	0.006	1	0	0	0.8616151	0.7593772	MEIS2	-232548	NFR
chr15:37690740-37691038	1	0.331187242	0.873610237	1.129966597	298	0.99206349	0.0302	6	0.0031	2	0	0	0.907288	0.5499595	MEIS2	-298803	NFR
chr15:37746139-37746437	0.755257421	0.562636375	0.841737743	1.202270422	298	0.99206349	0.4069	1	0	0	1	0.001	0.8259971	0.6750221	MEIS2	-354202	NFR
chr15:37746189-37746487	0.62558613	1	1.037979197	0.787340498	298	0.99206349	0	0	0.002	1	0	0.001	0.8983036	0.5649231	MEIS2	-354252	NFR
chr15:37870091-37870389	0.948746773	0.951917296	0.972065988	0.69120294	298	0.99206349	0.04125	2	0	0	0	0.001	0.8714203	0.6075624	TMCO5A	-357218	NFR
chr15:38115586-38115884	1	1	0.847829513	0.407683467	298	0.99206349	0.0323	1	0.0011	2	0	0.0115	0.7502501	0.750801	TMCO5A	-111723	NFR
chr15:38522769-38523067	1	1	0.498609722	0.963138995	298	0.99206349	0.23475	2	0.0028	2	0	0.001	0.8939951	0.723283	SPRED1	-21609	NFR
chr15:39117773-39118071	0.270773161	1	1.100826928	0.863162193	298	0.99206349	0	0	0.0086	3	0	0	0.8638685	0.620829	RASGRP1	-260915	NFR
chr15:39216550-39216848	0.303016386	1	1.971270145	0.875714824	298	0.99206349	0.0557	8	0.001	1	0	0	0.8499681	0.5577969	RASGRP1	-359692	NFR
chr15:39433866-39434164	1	0.925677537	0.823713628	1.138245743	298	0.99206349	0.053	6	0	0	0	0	0.800366	0.701723	THBS1	-439279	NFR
chr15:45377029-45377327	0.968474098	0.237895418	0.937778317	2.042963909	298	0.99206349	0	0	0.006	1	0	0.003	0.8629755	0.6235302	DUOX2	29181	NFR
chr15:46499869-46500167	0.827758261	0.022321285	1.190785794	2.494941538	298	0.99206349	0.17595	2	0.002	1	0	0.008	0.7581093	0.6795052	SQRDL	573080	NFR
chr15:46653101-46653399	1	1	0.845239985	0.586073249	298	0.99206349	0.0781	3	0.0022	5	0	0.002	0.8159501	0.684852	SQRDL	726312	NFR
chr15:46825530-46825828	0.429140665	1	0.984278084	0.539379014	298	0.99206349	0.1689	7	0.0026	1	0	0.0775	0.8096288	0.8037632	SQRDL	898741	NFR
chr15:47076164-47076462	0.876417649	0.757924277	0.628207978	1.09878391	298	0.99206349	0.0497	2	0.0033	2	0	0.001	0.8820974	0.737798	SEMA6D	-934373	NFR
chr15:47122235-47122533	1	1	0.373918033	0.887686475	298	0.99206349	0.2144	2	0.0014	2	0	0.0715	0.8864064	0.7374918	SEMA6D	-888302	NFR
chr15:47152634-47152932	1	0.319087265	0.918609515	1.388864232	298	0.99206349	0.08645	4	0.002	1	0	0.0065	0.7030616	0.870585	SEMA6D	-857903	NFR
chr15:47183377-47183675	1	1	0.83035337	0.34382226	298	0.99206349	0.0465	1	0.0034	2	0	0.001	0.8547309	0.6388977	SEMA6D	-827160	NFR
chr15:47228514-47228812	1	1	0.465544131	0.326040644	298	0.99206349	0.0503	1	0.0048	3	0	0.007	0.8854115	0.7307995	SEMA6D	-782023	NFR
chr15:47405098-47405396	0.627120389	0.026107758	0.890897993	2.228068067	298	0.99206349	0	0	0.0041	2	0	0	0.9159965	0.5347482	SEMA6D	-605439	NFR
chr15:48190244-48190542	0.884127043	0.809238628	1.041953596	1.231120026	298	0.99206349	0	0	0.0039	4	0	0	0.9027763	0.5575858	SEMA6D	179707	NFR
chr15:48471693-48471991	1	0.687999105	0.534339121	0.642178693	298	0.99206349	0	0	0.0041	2	0	0.001	0.934714	0.6491717	MYEF2	-1128	NFR
chr15:48671534-48671832	1	1	0.454990734	0.526602589	298	0.99206349	0.2548	1	0	0	1	0.002	0.8361385	0.7867978	DUT	48063	NFR
chr15:51922585-51922883	1	0.802179484	0.810616448	0.799334427	298	0.99206349	0.0106	1	0	0	0	0.008	0.8671653	0.6233481	DMXL2	-7902	NFR
chr15:52830372-52830670	0.825736689	0.07883496	0.927918704	2.710800674	298	0.99206349	0	0	0.0027	2	0	0.005	0.865466	0.6225942	MYO5A	-9274	NFR
chr15:53133803-53134101	0.521829452	0.752760449	1.234795806	1.210139274	298	0.99206349	0.018	2	0.0052	5	0	0.002	0.9361028	0.4749433	ONECUT1	-51743	NFR
chr15:53251158-53251456	1	1	0.440577762	0.405544807	298	0.99206349	0.188	2	9.00E-04	2	0	0.0975	0.9140634	0.6962673	ONECUT1	-169098	NFR
chr15:53398272-53398570	1	0.870936965	0.755048241	1.047055248	298	0.99206349	0.0224	1	0.0018	7	0	0	0.6707372	0.8861875	ONECUT1	-316212	NFR
chr15:53687140-53687438	1	1	0.799138714	0.363814096	298	0.99206349	0.0669	1	0	0	0	0	0.8133639	0.6932623	ONECUT1	-605080	NFR
chr15:54080217-54080515	1	0.855997297	0.986520117	1.091840409	298	0.99206349	0	0	0.0056	1	0	0.002	0.9351514	0.4842248	UNC13C	-224735	NFR
chr15:55172136-55172434	1	0.873775455	0.942431975	1.155686335	298	0.99206349	0	0	0.002	3	0	0.001	0.7000915	0.7894188	RSL24D1	316980	NFR
chr15:56303746-56304044	1	1	0.908762107	0.414812323	298	0.99206349	0.11545	4	0.005	1	1	0.002	0.826776	0.6740427	NEDD4	-94566	NFR
chr15:56303758-56304056	0.982740464	1	0.914926737	0.481770489	298	0.99206349	0.11545	4	0.005	1	1	0.002	0.8750338	0.6055821	NEDD4	-94578	NFR
chr15:56782005-56782303	1	0.976469199	0.763510912	1.051533687	298	0.99206349	0	0	0	0	0	0.009	0.8412697	0.657944	MNS1	-24819	NFR
chr15:57607635-57607933	1	1	0.952710078	0.678955539	298	0.99206349	0.0577	4	0.0036	2	1	0.0075	0.7858198	0.7173868	CGNL1	-60919	NFR
chr15:61569219-61569517	0.778305475	1	0.99278807	0.639079568	298	0.99206349	0.3003	2	0.0016	3	0	0	0.8756818	0.6060264	RORA	-649706	NFR
chr15:61596578-61596876	0.883753895	0.598207425	0.453690971	1.14201234	298	0.99206349	0.11775	6	0.0037	2	0	1	0.901873	0.7108351	RORA	-677065	NFR
chr15:61780861-61781159	1	1	0.418596727	0.418079595	298	0.99206349	0.22085	2	0.0012	3	0	0	0.9020482	0.7171997	C2CD4A	-578166	NFR
chr15:61798264-61798562	1	1	0.505191496	0.422820468	298	0.99206349	0.04305	2	6.00E-04	3	0	0	0.9062492	0.7066125	C2CD4A	-560763	NFR
chr15:61842772-61843070	1	1	0.671848304	0.511844882	298	0.99206349	0.46495	2	7.00E-04	2	0	0.004	0.6741849	0.8867899	C2CD4A	-516255	NFR
chr15:61927221-61927519	0.954566163	1	1.049861147	0.814789594	298	0.99206349	0.1295	2	4.00E-04	1	1	0.001	0.8803852	0.5937417	C2CD4A	-431806	NFR
chr15:63175130-63175428	1	1	0.453384427	0.417904304	298	0.99206349	0.0857	1	0.003	3	0	0.031	0.9389124	0.6515968	TPM1	-159605	NFR
chr15:80028277-80028575	1	1	1.064296444	0.769366061	298	0.99206349	0.0768	2	0.0049	4	0	0	0.8753815	0.601019	MTHFS	160965	NFR
chr15:84010225-84010523	0.950910862	1	1.019462157	0.382926364	298	0.99206349	0	0	0.0015	2	0	0.0435	0.8290179	0.6664918	BNC1	-56908	NFR
chr15:87746378-87746676	1	0.378805142	0.888769743	1.713813995	298	0.99206349	0.0228	1	0.0016	7	0	0	0.8347553	0.6624542	NTRK3	1053134	NFR
chr15:87884695-87884993	1	0.250511665	0.874615152	1.298078191	298	0.99206349	0.0891	1	8.00E-04	3	0	0	0.8835017	0.5910331	NTRK3	914817	NFR
chr15:87976339-87976637	1	0.398304175	0.984671988	1.817542156	298	0.99206349	0.0124	2	0.0014	7	0	0.001	0.8684926	0.6178001	NTRK3	823173	NFR
chr15:88236516-88236814	1	1	1.037483091	0.450198404	298	0.99206349	0.0161	2	0.0058	3	0	0	0.8874148	0.585547	NTRK3	562996	NFR
chr15:88257486-88257784	1	1	0.581435109	0.51812068	298	0.99206349	0.15605	2	0.0053	2	1	0.4855	0.9517694	0.6103342	NTRK3	542026	NFR
chr15:88325921-88326219	0.98693865	1	1.057124331	0.482103379	298	0.99206349	0	0	0.0013	4	0	0.001	0.7615702	0.7403885	NTRK3	473591	NFR
chr15:88397267-88397565	1	0.358115778	0.965579234	1.339230208	298	0.99206349	0.0525	2	4.00E-04	1	0	0	0.7718685	0.7304838	NTRK3	402245	NFR
chr15:88411648-88411946	0.749309723	1	1.066971324	0.888984805	298	0.99206349	0	0	0.001	2	0	0	0.9511293	0.4413072	NTRK3	387864	NFR
chr15:88947614-88947912	0.985418939	0.992774947	0.75787092	0.540496818	298	0.99206349	0	0	0.0047	2	0	0	0.7735792	0.7298032	MRPL46	62887	NFR
chr15:91886181-91886479	1	0.531994687	0.470155383	0.461668481	298	0.99206349	0.4036	1	0.0018	1	0	0.001	0.9248194	0.6713982	SV2B	242815	NFR
chr15:92267007-92267305	0.753004031	0.538153919	0.843486193	1.535383222	298	0.99206349	0.1328	3	0.0048	2	0	0	0.8967568	0.5754539	SLCO3A1	-129769	NFR
chr15:95199292-95199590	0.728917384	1	1.005448091	0.510113192	298	0.99206349	0	0	0.0018	4	0	0.062	0.8052179	0.6973773	MCTP2	357946	NFR
chr15:95207762-95208060	0.702496318	0.705833804	1.100916968	1.312044124	298	0.99206349	0.08575	2	8.00E-04	3	0	0.001	0.8908603	0.5808536	MCTP2	366416	NFR
chr15:95237485-95237783	0.773054581	0.358050897	1.09718033	1.311602959	298	0.99206349	0.0751	1	0	0	0	0	0.7988349	0.7023835	MCTP2	396139	NFR
chr15:95268482-95268780	1	1	0.983122709	0.372580255	298	0.99206349	0.30425	2	6.00E-04	4	0	0	0.7343236	0.7613637	MCTP2	427136	NFR
chr15:95308182-95308480	0.987085674	1	1.005337122	0.854846262	298	0.99206349	0	0	0.0029	4	0	0.1595	0.8917313	0.5792244	MCTP2	466836	NFR
chr15:96192195-96192493	0.694348613	1	1.198674772	0.505725056	298	0.99206349	0.14785	2	0.0016	2	0	0	0.920911	0.5129333	NR2F2	-681602	NFR
chr15:96251867-96252165	0.45139286	0.419624722	1.373705958	1.285052075	298	0.99206349	0.3938	1	0.0043	2	0	0.001	0.7573346	0.679473	NR2F2	-621930	NFR
chr15:96461259-96461557	0.798216459	0.297338275	1.052426223	2.020987645	298	0.99206349	0.0256	3	4.00E-04	3	0	0	0.8459669	0.6499523	NR2F2	-412538	NFR
chr15:96504702-96505000	0.721556745	0.795163659	0.941785847	0.937355273	298	0.99206349	0.0373	5	8.00E-04	1	0	0	0.8720482	0.6105172	NR2F2	-369095	NFR
chr15:97377558-97377856	1	0.335271221	0.919705497	1.271707413	298	0.99206349	0.09875	2	6.00E-04	4	0	0	0.7853812	0.7189325	NR2F2	503761	NFR
chr15:97472009-97472307	0.38795118	0.367045089	1.827918708	1.598414361	298	0.99206349	0	0	0.0042	2	0	0.002	0.873632	0.6006808	NR2F2	598212	NFR
chr15:97474077-97474375	1	1	0.7340598	0.54556532	298	0.99206349	0.1569	5	4.00E-04	1	0	0	0.4770571	0.9472857	NR2F2	600280	NFR
chr15:98066926-98067224	0.543237657	1	0.502935404	0.692466414	298	0.99206349	0	0	0.0032	1	0	0	0.8907508	0.7254566	ARRDC4	-436853	NFR
chr15:98078322-98078620	0.454577914	0.540102405	0.465334152	0.795876471	298	0.99206349	0	0	0.0015	2	0	1	0.9219706	0.677302	ARRDC4	-425457	NFR
chr15:98727126-98727424	0.409098181	0.563646326	0.567311257	1.13764335	298	0.99206349	0.0126	2	0.0036	1	0	0	0.920727	0.6766596	ARRDC4	223347	NFR
chr15:98850350-98850648	1	1	1.037885385	0.871781938	298	0.99206349	0.0179	2	0.0022	2	0	0.004	0.8107627	0.6898709	IGF1R	-341701	NFR
chr16:13343320-13343618	1	1	0.905726097	0.709684501	298	0.99206349	0.2404	1	0.0014	2	0	0	0.730545	0.7678611	SHISA9	347992	NFR
chr16:13673719-13674017	0.63184582	1	1.115819008	0.881991775	298	0.99206349	0.04815	2	0.0012	3	0	0.0075	0.7969156	0.7035257	ERCC4	-340146	NFR
chr16:16773441-16773739	0.886663604	1	1.18192392	1.005569806	298	0.99206349	0.0192	1	0.001	1	0	0	0.9215565	0.5158851	NOMO3	447238	NFR
chr16:17730882-17731180	0.466573228	1	0.464771541	0.387013289	298	0.99206349	0	0	0	0	0	0.8985	0.9262173	0.6720554	XYLT1	-166293	NFR
chr16:17956212-17956510	1	0.604839705	1.026520654	1.212062414	298	0.99206349	0.02	3	0	0	0	0	0.7974202	0.7039433	XYLT1	-391623	NFR
chr16:18206167-18206465	1	1	0.764490796	0.47409445	298	0.99206349	0	0	0.0022	2	0	0.001	0.7182887	0.8648621	NOMO2	367112	NFR
chr16:21949212-21949510	1	0.406287538	0.486981173	0.560904859	298	0.99206349	0	0	7.00E-04	2	0	0.002	0.908839	0.6990004	UQCRC2	-14620	NFR
chr16:22929230-22929528	1	0.216848134	0.960301202	1.017122294	298	0.99206349	0.3387	3	0	0	0	0.001	0.924042	0.5155292	HS3ST2	103881	NFR
chr16:23002085-23002383	1	1	0.851197631	0.690424237	298	0.99206349	0.02505	2	0.001	5	0	0	0.8659037	0.621907	USP31	158357	NFR
chr16:25402803-25403101	1	1	0.88583295	0.289895128	298	0.99206349	0	0	0.006	1	0	0.005	0.8025904	0.6992363	ZKSCAN2	-133700	NFR
chr16:25405090-25405388	1	1	0.902973243	0.477777825	298	0.99206349	0.1939	1	4.00E-04	1	1	0	0.8383761	0.6589451	ZKSCAN2	-135987	NFR
chr16:25630896-25631194	0.557744813	1	1.529800974	0.851956734	298	0.99206349	0.0441	3	0.005	1	0	0	0.7279457	0.7660042	HS3ST4	-72302	NFR
chr16:25649056-25649354	0.759507628	0.326118913	0.890343829	1.202341188	298	0.99206349	0	0	0.0082	5	0	0.002	0.8655924	0.6223974	HS3ST4	-54142	NFR
chr16:26301858-26302156	1	0.403156249	0.903514601	1.518426939	298	0.99206349	0.021	3	0.0014	1	0	0.001	0.7421584	0.7570506	HS3ST4	598660	NFR
chr16:26358480-26358778	0.514029383	0.121130987	1.643270832	1.716825265	298	0.99206349	0.0124	4	0.0012	5	0	0.008	0.7984101	0.6273439	HS3ST4	655282	NFR
chr16:26369108-26369406	1	1	0.928190233	0.851549538	298	0.99206349	0.2687	4	6.00E-04	3	0	0.3645	0.7897804	0.710314	HS3ST4	665910	NFR
chr16:26464160-26464458	0.75753704	1	1.215640094	0.695533571	298	0.99206349	0.3782	3	0.0012	3	0	0	0.8255327	0.5977355	KDM8	-750987	NFR
chr16:27172502-27172800	1	1	0.898533609	0.991126968	298	0.99206349	0.2528	1	0	0	0	0	0.8950965	0.5711726	KDM8	-42645	NFR
chr16:34531483-34531781	0.80508534	1	1.108539908	0.620790382	298	0.99206349	0	0	9.00E-04	2	0	0.019	0.7740531	0.7248374	TP53TG3B	1270117	NFR
chr16:47820605-47820903	0.810123649	0.924595446	0.935235877	0.456804847	298	0.99206349	0.0809	2	0.0035	2	1	0	0.8467038	0.6438284	PHKB	325516	NFR
chr16:48715972-48716270	1	1	0.855587388	0.457705591	298	0.99206349	0.019	3	0.0016	4	0	0	0.7956567	0.7048977	N4BP1	-72001	NFR
chr16:48863373-48863671	1	1	0.829382816	0.632155563	298	0.99206349	0.2312	1	0.0042	3	0	1	0.8388185	0.655827	N4BP1	-219402	NFR
chr16:51421091-51421389	0.650956775	1	1.109385331	0.775582798	298	0.99206349	0.1589	1	0.0014	5	0	0	0.8863842	0.5831405	SALL1	-236054	NFR
chr16:51708429-51708727	1	0.50398456	1.057565394	1.634504448	298	0.99206349	0.0367	1	0.001	5	0	0.984	0.9185376	0.5248356	SALL1	-523392	NFR
chr16:51764083-51764381	1	0.447351341	0.920144466	1.699349257	298	0.99206349	0	0	0.0012	1	0	0.0275	0.8199801	0.6838521	SALL1	-579046	NFR
chr16:51891357-51891655	1	1	0.495571756	0.760433153	298	0.99206349	0	0	0.0024	2	0	0	0.8892663	0.7276412	TOX3	689414	NFR
chr16:51951238-51951536	1	1	0.849371819	0.716802972	298	0.99206349	0.0166	1	0.0026	1	0	0	0.7562428	0.7497206	TOX3	629533	NFR
chr16:51954660-51954958	0.771837343	0.675382759	0.845915105	1.141848261	298	0.99206349	0.0459	2	0.0024	5	0	0.002	0.8962261	0.5724252	TOX3	626111	NFR
chr16:52031330-52031628	0.93521164	1	1.129567186	0.450618036	298	0.99206349	0.011	1	0.004	3	0	0	0.8000561	0.6974465	TOX3	549441	NFR
chr16:52037340-52037638	0.769148137	1	1.030053396	0.357448259	298	0.99206349	0.1504	1	0.0034	2	0	0	0.8811576	0.5937245	TOX3	543431	NFR
chr16:52141450-52141748	0.801945067	0.196583792	1.22491792	1.850500174	298	0.99206349	0	0	6.00E-04	1	0	0	0.7812009	0.654808	TOX3	439321	NFR
chr16:52160100-52160398	1	1	0.828665412	0.471860605	298	0.99206349	0	0	0.0042	2	0	0	0.7756925	0.7299398	TOX3	420671	NFR
chr16:52186092-52186390	1	1	0.550268026	0.376901095	298	0.99206349	0.0144	1	0.0032	1	0	0.001	0.9157536	0.6895089	TOX3	394679	NFR
chr16:54305402-54305700	1	0.193349117	0.926390071	1.937653527	298	0.984127	0.0282	1	0.0026	1	0	0	0.8246501	0.6720205	IRX3	15124	NFR
chr16:54432210-54432508	0.673726464	1	0.88887333	0.753426857	298	0.99206349	0	0	6.00E-04	1	0	0	0.9027413	0.5613744	IRX3	-111684	NFR
chr16:54652627-54652925	1	1	0.878482004	0.456422202	298	0.99206349	0.0216	1	0.0021	4	0	0	0.8323638	0.6682773	IRX5	-311998	NFR
chr16:54678022-54678320	1	1	0.807134294	0.387162915	298	0.99206349	0.1643	1	0.0028	1	0	0	0.7507697	0.7513172	IRX5	-286603	NFR
chr16:54804808-54805106	1	0.556199157	0.916834823	1.28828421	298	0.99206349	0	0	0.0084	1	0	0	0.8651918	0.6246721	IRX5	-159817	NFR
chr16:54904410-54904708	1	1	0.929662285	0.623297566	298	0.99206349	0	0	0.0058	1	0	0	0.7249138	0.8595309	IRX5	-60215	NFR
chr16:55272408-55272706	0.941301433	0.174058592	0.822900357	1.817645128	298	0.99206349	0.3808	3	0.0022	3	0	0	0.839604	0.7770769	IRX6	-85115	NFR
chr16:55315934-55316232	1	1	0.965933225	0.720149857	298	0.99206349	0.0179	2	0.002	5	0	0	0.8352985	0.6593857	IRX6	-41589	NFR
chr16:55752076-55752374	0.577877845	1	0.93566453	0.745602693	298	0.99206349	0	0	0.0014	3	0	0.0305	0.902228	0.5587023	SLC6A2	61669	NFR
chr16:59255073-59255371	0.549716105	0.655140903	1.225588269	1.047475244	298	0.99206349	0.10765	2	0	0	0	0	0.9088182	0.5403527	GOT2	-486961	NFR
chr16:59300849-59301147	1	1	0.613357928	0.401204159	298	0.99206349	0.0583	1	0.0024	1	0	0.001	0.9170578	0.6811043	GOT2	-532737	NFR
chr16:59305460-59305758	0.453961434	1	1.033818876	0.917508049	298	0.99206349	0	0	0.0019	2	0	0.9435	0.8878088	0.5832981	GOT2	-537348	NFR
chr16:59341041-59341339	1	1	0.925189409	0.596473014	298	0.99206349	0.2368	2	0.0025	4	0	0.001	0.8937456	0.5771977	GOT2	-572929	NFR
chr16:59356916-59357214	1	1	0.404919358	0.424203946	298	0.99206349	0.0565	1	0	0	0	0.001	0.8546154	0.771721	GOT2	-588804	NFR
chr16:59417894-59418192	0.410243132	0.343905001	0.353482631	0.427027542	298	0.99206349	0.021	1	0.0024	2	0	0.003	0.9258781	0.6769686	GOT2	-649782	NFR
chr16:59606720-59607018	0.998871622	1	1.016858294	0.882454278	298	0.99206349	0	0	0.0062	1	0	0	0.7935322	0.7081791	GOT2	-838608	NFR
chr16:59610796-59611094	1	1	0.872972983	0.775778619	298	0.99206349	0.013	2	0.0028	2	0	0	0.7643749	0.7377291	GOT2	-842684	NFR
chr16:59667047-59667345	1	1	0.476803031	0.345295724	298	0.99206349	0	0	0	0	0	0.23	0.8939538	0.7206426	GOT2	-898935	NFR
chr16:59786214-59786512	0.957950458	1	1.065554748	0.391452449	298	0.99206349	0.050535	2	0.0026	2	0	0	0.8770919	0.5969876	GOT2	-1018102	NFR
chr16:59786215-59786513	1	1	0.803726515	0.390361345	298	0.99206349	0.050535	2	0.0026	2	0	0	0.7555978	0.7469297	GOT2	-1018103	NFR
chr16:60097339-60097637	0.85295584	0.572038253	1.08916406	1.313031652	298	0.99206349	0	0	0.0046	3	0	0.001	0.8396027	0.6559906	GOT2	-1329227	NFR
chr16:61215019-61215317	1	1	0.856340497	0.827411928	298	0.99206349	0	0	4.00E-04	1	0	0	0.7279233	0.7674916	CDH8	855571	NFR
chr16:61464607-61464905	1	1	0.987631693	0.793126175	298	0.99206349	0	0	0.0028	2	0	0	0.9250415	0.5109621	CDH8	605983	NFR
chr16:61518946-61519244	1	1	0.806740511	0.839888122	298	0.99206349	0.0753	1	0.0046	4	0	0	0.8783477	0.6031657	CDH8	551644	NFR
chr16:61527367-61527665	0.664718804	0.236200209	1.073549858	1.911976839	298	0.99206349	0.2035	2	0	0	0	0	0.8987402	0.5611215	CDH8	543223	NFR
chr16:61650442-61650740	1	1	0.412238272	0.587071991	298	0.99206349	0.1368	6	0.0012	1	0	0.1745	0.9076354	0.704225	CDH8	420148	NFR
chr16:61650465-61650763	1	1	0.488871689	0.885648114	298	0.99206349	0.1368	6	0.0012	1	0	0.0515	0.9272873	0.6661221	CDH8	420125	NFR
chr16:62222600-62222898	1	1	0.40658725	0.355640705	298	0.99206349	0.0331	1	0.0037	2	0	0.0935	0.9434477	0.6396451	CDH8	-152010	NFR
chr16:62252729-62253027	0.551107982	1	1.125695954	0.295959569	298	0.99206349	0	0	0.001	6	0	0	0.9295245	0.4927693	CDH8	-182139	NFR
chr16:62264226-62264524	1	1	0.689389309	0.673248719	298	0.99206349	0.0335	5	0.0016	1	0	0.002	0.7434892	0.8486092	CDH8	-193636	NFR
chr16:62268815-62269113	0.52187004	1	1.295313324	0.510272121	298	0.99206349	0	0	0	0	0	0	0.9356937	0.4808442	CDH8	-198225	NFR
chr16:62273630-62273928	0.429267671	1	0.940531456	0.492015303	298	0.99206349	0	0	0.0028	3	0	0.001	0.8600537	0.6266911	CDH8	-203040	NFR
chr16:62291024-62291322	0.764294147	0.952435213	1.148858205	0.952248716	298	0.99206349	0.0553	1	6.00E-04	3	0	0	0.8003533	0.700702	CDH8	-220434	NFR
chr16:62388981-62389279	1	1	0.853253371	0.427551525	298	0.99206349	0	0	0.0027	2	0	0.001	0.59241	0.9158197	CDH8	-318391	NFR
chr16:62414415-62414713	1	1	0.559732585	0.541516037	298	0.99206349	0.1879	3	0.0014	2	0	0.024	0.9360246	0.6538535	CDH8	-343825	NFR
chr16:62459354-62459652	0.324032601	1	0.946632322	0.484554231	298	0.99206349	0.0789	4	0.001	2	0	0	0.8996226	0.5639572	CDH8	-388764	NFR
chr16:62609141-62609439	1	1	0.873185381	0.373888437	298	0.99206349	0.0186	1	0.0052	4	0	0.002	0.8510154	0.6413759	CDH8	-538551	NFR
chr16:62687232-62687530	0.335082334	1	0.884282884	0.397435943	298	0.99206349	0.07015	2	0.0032	3	0	0	0.8550979	0.6368402	CDH8	-616642	NFR
chr16:62728477-62728775	1	0.72324152	0.395625028	0.65334902	298	0.99206349	0.02885	2	0.0012	5	0	0.792	0.8750273	0.7498817	CDH8	-657887	NFR
chr16:62805099-62805397	0.586093816	0.723125161	1.40759776	1.283175222	298	0.99206349	0.0725	4	0	0	0	0	0.8730208	0.5255331	CDH8	-734509	NFR
chr16:62853703-62854001	0.697374101	1	1.134165991	0.496657251	298	0.99206349	0.4075	1	8.00E-04	3	0	0	0.9344638	0.4825543	CDH8	-783113	NFR
chr16:62966661-62966959	1	0.448117099	0.886652396	1.572807468	298	0.99206349	0	0	0	0	0	0	0.810868	0.6933346	CDH8	-896071	NFR
chr16:63032495-63032793	0.950421746	1	0.774260297	0.453597908	298	0.99206349	0.0325	5	0.0016	3	0	0	0.8921283	0.5784736	CDH8	-961905	NFR
chr16:63688499-63688797	0.936446377	0.690469106	1.05188823	1.334964415	298	0.99206349	0.2167	1	6.00E-04	2	0	0	0.8985952	0.564349	CDH11	1467453	NFR
chr16:64192058-64192356	0.802763755	0.231567393	0.908470481	2.007055803	298	0.99206349	0.21365	2	0.001	1	0	0.001	0.8312989	0.6682658	CDH11	963894	NFR
chr16:64210512-64210810	0.644758923	1	0.909482966	0.694954748	298	0.99206349	0.2099	3	4.00E-04	1	0	0	0.857246	0.6336506	CDH11	945440	NFR
chr16:64371581-64371879	0.622229806	1	1.126546067	0.521144135	298	0.99206349	0	0	0.0034	2	0	0.001	0.8984567	0.564623	CDH11	784371	NFR
chr16:64422059-64422357	1	1	0.891223282	0.712229369	298	0.99206349	0.0343	1	0.0036	2	0	0	0.8284735	0.6705925	CDH11	733893	NFR
chr16:64528752-64529050	0.782022808	1	1.032166423	0.746867355	298	0.99206349	0.0423	3	0.0056	5	2	0	0.863077	0.6208246	CDH11	627200	NFR
chr16:64559301-64559599	0.408799971	1	0.808081714	0.578887827	298	0.99206349	0	0	0	0	0	0	0.8692445	0.6165946	CDH11	596651	NFR
chr16:64625511-64625809	1	0.857239825	0.893440094	0.46965304	298	0.99206349	0.101	1	0	0	0	0	0.8201549	0.6797645	CDH11	530441	NFR
chr16:64760627-64760925	0.571226883	0.614816847	0.946353717	0.852793521	298	0.99206349	0.2938	2	0	0	0	0	0.9116268	0.5387918	CDH11	395325	NFR
chr16:64764665-64764963	0.915343175	1	0.705295784	0.784256723	298	0.99206349	0.2001	2	4.00E-04	3	0	0	0.8909926	0.5823917	CDH11	391287	NFR
chr16:65934847-65935145	1	0.772680699	1.011397792	1.244916398	298	0.99206349	0.0126	1	0.0024	2	0	0	0.925558	0.5117359	CDH5	-465537	NFR
chr16:73485216-73485514	0.891097166	0.392514567	1.120855362	1.620804065	298	0.99206349	0.0268	3	0	0	0	0.001	0.6566534	0.8177123	ZFHX3	-403091	NFR
chr16:73519067-73519365	1	1	0.975901347	0.347634802	298	0.99206349	0.2179	5	0.0026	3	0	0	0.8560798	0.6314309	ZFHX3	-436942	NFR
chr16:73519713-73520011	1	1	0.808336202	0.175912991	298	0.99206349	0.0148	2	0.0015	4	0	0	0.8512106	0.6425075	ZFHX3	-437588	NFR
chr16:73552201-73552499	1	0.614167976	1.001357598	1.400965199	298	0.99206349	0.1558	1	0.0026	1	0	0.003	0.8637412	0.623762	ZFHX3	-470076	NFR
chr16:73693432-73693730	1	0.581395523	0.974556827	1.297404355	298	0.99206349	0.1054	1	0.0022	1	0	0.003	0.8237433	0.6742115	ZFHX3	-611307	NFR
chr16:74061095-74061393	1	0.276531819	0.96526931	0.929208037	298	0.99206349	0.0178	4	0.001	3	0	0.934	0.8879145	0.5831047	PSMD7	-269429	NFR
chr16:74108247-74108545	0.299077721	0.443278089	1.254104636	1.213678526	298	0.99206349	0	0	0.0018	4	0	0.001	0.9005382	0.5562241	PSMD7	-222277	NFR
chr16:76028878-76029176	0.429023309	0.875418156	1.716713477	1.112087289	298	0.99206349	0.23015	8	0.0044	2	0	0	0.9239629	0.420229	ENSG00000214325	-294938	NFR
chr16:76165106-76165404	1	1	0.989581055	0.739733666	298	0.99206349	0	0	0.0031	2	0	0.001	0.673108	0.883898	CNTNAP4	-178539	NFR
chr16:76242968-76243266	0.951930506	1	1.021321443	0.673011418	298	0.99206349	0	0	0.002	3	0	0.006	0.8903144	0.5772668	CNTNAP4	-100677	NFR
chr16:76714860-76715158	0.213978002	0.926027531	1.437988906	1.029520858	298	0.99206349	0.1767	1	0.0029	2	1	0	0.8171653	0.6100802	ENSG00000261833	127695	NFR
chr16:76810846-76811144	0.357593777	1	0.954462146	0.92539164	298	0.99206349	0.0288	1	0	0	0	0	0.8813841	0.5962806	ENSG00000261833	223681	NFR
chr16:76835400-76835698	0.40312395	0.681330465	0.997421704	1.194944817	298	0.99206349	0.0921	6	0.0014	5	0	0.0025	0.7596543	0.7431771	ENSG00000261833	248235	NFR
chr16:76869908-76870206	1	0.923248052	0.947307025	1.065113676	298	0.99206349	0.0218	1	0.0024	5	0	0.001	0.8064932	0.6959227	ENSG00000261833	282743	NFR
chr16:77043967-77044265	1	0.591395631	0.930058687	1.318166934	298	0.99206349	0.1669	1	0.0056	3	0	0	0.7222378	0.7721531	MON1B	-180700	NFR
chr16:77116502-77116800	1	0.752531586	0.773402514	0.973428522	298	0.99206349	0.022	2	0.0034	2	0	0	0.7902615	0.7149747	MON1B	-108165	NFR
chr16:79701265-79701563	0.706074078	1	0.868176989	0.722401308	298	0.99206349	0.34325	2	0.0018	2	2	0	0.9043442	0.5580731	MAF	-66803	NFR
chr16:80085800-80086098	1	1	0.767610633	0.73965777	298	0.99206349	0	0	0.0054	2	0	0.043	0.7765055	0.7279746	MAF	-451338	NFR
chr16:82051935-82052233	1	1	0.731485704	0.325402585	298	0.99206349	0.0225	2	0.0018	5	1	0.001	0.7199291	0.863107	SDR42E1	-6991	NFR
chr16:82547723-82548021	0.285407347	0.341475498	0.985867947	1.845520309	298	0.99206349	0.0284	1	0.0023	6	0	0.754	0.8819714	0.5937232	CDH13	-112698	NFR
chr16:86137663-86137961	0.997743245	0.715004062	1.034949224	1.31034117	298	0.99206349	0.1827	3	0.0022	7	0	0	0.7591194	0.743677	IRF8	205403	NFR
chr16:86456226-86456524	0.572930359	0.062069939	1.514521023	2.909697852	298	0.99206349	0.0341	3	0.0026	3	0	0	0.8733476	0.5249576	FOXF1	-87758	NFR
chr17:12942179-12942477	1	1	1.012879501	0.807996519	298	0.99206349	0.0555	8	0.0021	2	0	0.0085	0.8442834	0.6483575	ELAC2	-20824	NFR
chr17:13160289-13160587	0.776875043	1	1.419720202	0.317454431	298	0.99206349	0.1103	2	0.0032	3	0	0	0.7222998	0.7693317	ELAC2	-238934	NFR
chr17:13369213-13369511	0.808853822	1	1.198484346	0.812385608	298	0.99206349	0.0154	1	0.0014	1	0	0	0.9193995	0.5210459	HS3ST3A1	135882	NFR
chr17:14998230-14998528	0.591192374	1	1.255710363	0.658463852	298	0.99206349	0	0	0.005	2	0	0	0.8986006	0.5566228	PMP22	167527	NFR
chr17:15005871-15006169	1	0.086356934	0.690616608	1.484919941	298	0.99206349	0.0585	3	0	0	0	0	0.8331841	0.6672119	PMP22	159886	NFR
chr17:20404470-20404768	1	1	0.743921979	0.95155889	298	0.99206349	0	0	0	0	0	0	0.7343989	0.7677057	LGALS9B	-33771	NFR
chr17:34382376-34382674	0.262823369	0.79128146	1.585743617	1.049330222	298	0.99206349	0.0624	2	0.002	5	0	0.002	0.8760488	0.5165498	CCL18	-9115	NFR
chr17:49498633-49498931	1	0.982267589	0.948466083	1.059906677	298	0.99206349	0.11	1	0.0026	4	1	0	0.7461362	0.7526859	UTP18	160893	NFR
chr17:49638734-49639032	1	0.921302855	0.847638912	1.015948021	298	0.99206349	0.3986	3	0.0012	3	0	0.005	0.8107452	0.6922026	UTP18	300994	NFR
chr17:49697134-49697432	1	1	0.50132807	0.449467694	298	0.99206349	0.14265	2	0.0016	2	0	0	0.8470124	0.7776966	UTP18	359394	NFR
chr17:50386337-50386635	1	1	0.882354993	0.512920092	298	0.99206349	0.1947	2	7.00E-04	2	0	0	0.9024394	0.5566278	CA10	-150399	NFR
chr17:50446019-50446317	0.745156621	0.159952828	0.92628039	1.73009583	298	0.99206349	0	0	0.001	5	0	0	0.8742423	0.6100787	CA10	-210081	NFR
chr17:50586825-50587123	0.571307318	1	1.47323628	0.908411235	298	0.99206349	0.2298	2	0.001	1	0	0	0.8463213	0.5674367	CA10	-350887	NFR
chr17:50630219-50630517	1	1	0.90273276	0.327614093	298	0.99206349	0	0	0.0024	1	0	0	0.8561619	0.6338555	CA10	-394281	NFR
chr17:50630245-50630543	1	1	0.901966377	0.376323068	298	0.99206349	0	0	0.0024	1	0	0	0.8634669	0.624186	CA10	-394307	NFR
chr17:50864642-50864940	1	0.904701246	0.788655116	1.001863471	298	0.99206349	0	0	0.0031	4	0	0	0.8394401	0.6575128	CA10	-628704	NFR
chr17:51178651-51178949	0.693554807	0.676216623	1.00429703	1.118824749	298	0.99206349	0.0192	1	0.0038	4	0	0	0.8461141	0.6470297	KIF2B	-721439	NFR
chr17:51230904-51231202	0.942712546	0.197100997	0.990240411	1.636986147	298	0.99206349	0.012	3	0	0	0	0	0.8980081	0.5655079	KIF2B	-669186	NFR
chr17:51264700-51264998	1	1	0.842789401	0.632414102	298	0.99206349	0.0887	3	0.0011	2	0	0	0.7966046	0.7058736	KIF2B	-635390	NFR
chr17:51349833-51350131	1	0.502120385	0.431348792	0.361127231	298	0.99206349	0.1693	1	0.0016	4	0	0	0.9417337	0.6393207	KIF2B	-550257	NFR
chr17:51459856-51460154	0.583640535	0.864419338	0.927163971	0.996197445	298	0.99206349	0	0	0.0027	2	0	0	0.8791845	0.6017362	KIF2B	-440234	NFR
chr17:51460410-51460708	1	1	0.914471909	0.789859709	298	0.99206349	0	0	0.001	1	0	0	0.8394477	0.6604128	KIF2B	-439680	NFR
chr17:51460585-51460883	0.795359883	1	1.011440631	0.375819939	298	0.99206349	0.0112	1	0.0018	1	0	0	0.8265034	0.6718839	KIF2B	-439505	NFR
chr17:51460597-51460895	0.894900436	1	1.103425683	0.526331392	298	0.99206349	0.0112	1	0.0018	1	0	0	0.8795994	0.5950977	KIF2B	-439493	NFR
chr17:51538441-51538739	1	1	0.98662143	0.470729272	298	0.99206349	0.27645	4	0.0026	3	0	0	0.8670944	0.6185018	KIF2B	-361649	NFR
chr17:51546758-51547056	0.343551355	1	1.254144424	0.95270927	298	0.99206349	0	0	0.0014	5	0	0	0.7024934	0.7855395	KIF2B	-353332	NFR
chr17:51570421-51570719	1	1	0.866672408	0.623039342	298	0.99206349	0.0775	2	0.0046	3	2	0.009	0.8754365	0.6049052	KIF2B	-329669	NFR
chr17:51646182-51646480	1	1	0.434804861	0.981964485	298	0.99206349	0.0136	1	0.0014	4	0	0.96	0.8712549	0.7520561	KIF2B	-253908	NFR
chr17:51972515-51972813	1	1	0.799330421	0.433244581	298	0.99206349	0.102	1	0.0035	4	0	0	0.7513445	0.7488888	KIF2B	72425	NFR
chr17:51986090-51986388	1	1	0.918689014	0.87100548	298	0.99206349	0	0	0.001	5	0	0	0.8468907	0.6459361	KIF2B	86000	NFR
chr17:52152092-52152390	1	0.956363562	0.933737769	1.002548501	298	0.99206349	0.0343	4	0.0032	1	0	0.006	0.8250538	0.6725755	KIF2B	252002	NFR
chr17:52286921-52287219	1	1	0.74897851	0.302585911	298	0.99206349	0	0	0.0019	2	0	0	0.662335	0.8159346	KIF2B	386831	NFR
chr17:52301683-52301981	1	1	0.471051137	0.913540274	298	0.99206349	0	0	0.0014	2	0	0	0.4965356	0.9425994	KIF2B	401593	NFR
chr17:52466892-52467190	0.583254938	1	1.40026232	0.945535131	298	0.99206349	0.0136	2	0.0098	1	0	0.008	0.8088743	0.6147091	TOM1L1	-510833	NFR
chr17:52562086-52562384	1	1	0.732221721	0.495800822	298	0.99206349	0.1809	2	0.0064	5	0	0.001	0.7560618	0.8424382	TOM1L1	-415639	NFR
chr17:52787430-52787728	1	1	0.444552773	0.452336129	298	0.99206349	0.0625	1	0.0012	2	0	0.001	0.8696817	0.7540201	TOM1L1	-190295	NFR
chr17:52849674-52849972	1	0.878757041	0.762223826	0.994191778	298	0.99206349	0	0	0.0014	3	0	0	0.7290006	0.7700974	TOM1L1	-128051	NFR
chr17:52849683-52849981	1	0.736485169	0.913840801	1.16073443	298	0.99206349	0	0	0.0014	3	0	0.001	0.8009094	0.7000783	TOM1L1	-128042	NFR
chr17:52943603-52943901	1	0.573465728	0.520951442	0.620127525	298	0.99206349	0.1368	2	4.00E-04	1	0	5.00E-04	0.8874711	0.7302458	TOM1L1	-34122	NFR
chr17:53982163-53982461	1	1	0.850907311	0.64120467	298	0.99206349	0.0204	3	0.0012	4	0	0	0.912222	0.5358408	PCTP	153972	NFR
chr17:5648136-5648434	1	0.481729264	0.946891317	1.133262324	298	0.99206349	0	0	6.00E-04	1	0	NA	0.7821893	0.7201192	NLRP1	-161008	NFR
chr17:57356515-57356813	1	1	0.939333935	0.950651426	298	0.99206349	0.2948	2	0	0	2	0.001	0.6491557	0.8933856	YPEL2	-52399	NFR
chr17:59691006-59691304	0.947414027	1	1.056717671	0.525860866	298	0.99206349	0.0226	1	0.0011	2	0	0.003	0.8811203	0.5952085	NACA2	-22592	NFR
chr17:63343073-63343371	1	1	0.820093358	0.285703005	298	0.99206349	0.4361	1	0.002	3	0	0	0.8687387	0.6190575	RGS9	209630	NFR
chr17:66612808-66613106	1	1	0.385646778	0.358296857	298	0.99206349	0	0	0	0	0	0.014	0.9073539	0.7082817	FAM20A	-15427	NFR
chr17:67551861-67552159	1	0.893514757	0.818356209	1.167310017	298	0.99206349	0	0	0.0032	3	0	0.002	0.8158061	0.6862239	MAP2K6	141171	NFR
chr17:68489119-68489417	1	0.998871621	0.851440547	0.295903077	298	0.99206349	0.3003	1	0.0016	4	0	0	0.844566	0.6504964	KCNJ2	323592	NFR
chr17:68937398-68937696	0.402183552	0.55440877	0.430663973	0.647872912	298	0.99206349	0.1969	1	8.00E-04	1	0	0.973	0.9525168	0.6129035	KCNJ2	771871	NFR
chr17:68960601-68960899	1	0.647888965	0.481239092	0.860831454	298	0.99206349	0.04772	1	0	0	0	0.001	0.904105	0.7071356	KCNJ2	795074	NFR
chr17:69009471-69009769	0.274700313	0.90197521	1.017702758	1.151045407	298	0.99206349	0.1138	3	0	0	0	0.9985	0.9039923	0.5568647	KCNJ2	843944	NFR
chr17:69009474-69009772	0.262611057	0.966650889	1.041946197	1.104498994	298	0.99206349	0.1138	3	0	0	0	0.9985	0.9307242	0.4944105	KCNJ2	843947	NFR
chr17:69365967-69366265	0.458671757	0.064969495	1.28051012	3.079350405	298	0.99206349	0	0	0.001	2	0	0.8815	0.8897835	0.5796708	SOX9	-751045	NFR
chr17:69432245-69432543	0.806967563	0.335475358	0.806978503	0.867251878	298	0.99206349	0.10485	4	0.0018	3	0	0	0.8617185	0.626887	SOX9	-684767	NFR
chr17:69608300-69608598	1	0.387520503	0.941796521	1.146283395	298	0.99206349	0	0	0.0082	2	0	0	0.8124406	0.6879025	SOX9	-508712	NFR
chr17:69733228-69733526	1	1	0.937656329	0.498340569	298	0.99206349	0.0919	3	0.0014	3	0	0	0.9008556	0.5632657	SOX9	-383784	NFR
chr17:70012173-70012471	0.918709998	0.202909781	0.657294996	2.022696813	298	0.99206349	0.0875	3	7.00E-04	6	1	0	0.8780092	0.7409633	SOX9	-104839	NFR
chr17:71732992-71733290	0.610466621	1	1.054939687	0.397777493	298	0.99206349	0.0667	1	8.00E-04	5	0	0	0.870431	0.6104104	SDK2	-92913	NFR
chr17:72656443-72656741	1	1	0.912739897	0.623313328	298	0.99206349	0.0216	1	0.0014	1	0	0.058	0.6908345	0.7962411	CD300E	-36791	NFR
chr18:1082503-1082801	0.465073844	0.715693947	1.038054065	1.312723019	298	0.99206349	0.2592	1	0.0054	1	0	0.001	0.8684318	0.5345495	ADCYAP1	177542	NFR
chr18:1161197-1161495	1	1	1.092980478	0.408813363	298	0.99206349	0.0545	1	0.0022	1	0	0.001	0.8914152	0.5766389	ADCYAP1	256236	NFR
chr18:1161319-1161617	0.998404232	0.998404232	0.843616112	0.424918054	298	0.99206349	0	0	0.0022	3	0	0	0.8389934	0.6568097	ADCYAP1	256358	NFR
chr18:1458520-1458818	0.689436556	1	0.944259727	0.513058563	298	0.99206349	0.2393	4	0.0045	4	0	0.0155	0.9030319	0.5570565	ADCYAP1	553559	NFR
chr18:1960889-1961187	0.826442097	0.384816606	1.092368214	1.522963058	298	0.99206349	0.2346	6	0.001	2	0	0.0195	0.883893	0.5863616	METTL4	610447	NFR
chr18:20023697-20023995	0.319185273	0.172810039	1.596308128	2.24826103	298	0.99206349	0	0	0.0024	3	0	0.003	0.8440833	0.5708437	CTAGE1	-25968	NFR
chr18:20194674-20194972	1	1	0.436789265	0.327929284	298	0.99206349	0	0	0.001	3	0	0.001	0.888832	0.7309671	CTAGE1	-196945	NFR
chr18:2208173-2208471	1	1	0.917165479	0.839199143	298	0.99206349	0	0	0.0024	3	0	NA	0.8229143	0.675243	METTL4	363163	NFR
chr18:22253498-22253796	0.80498814	0.65243818	1.248389348	1.100501787	298	0.99206349	0.10865	2	0.005	2	0	0	0.9013824	0.5587761	HRH4	213054	NFR
chr18:23198822-23199120	0.611454724	1	1.273049873	0.358354203	298	0.99206349	0.16235	2	0.002	3	0	0	0.8106365	0.6889733	ZNF521	-266855	NFR
chr18:23198830-23199128	0.984988777	0.978444969	0.783178256	0.315611168	298	0.99206349	0.16235	2	0.0023	4	0	0	0.7512008	0.7490161	ZNF521	-266863	NFR
chr18:23377235-23377533	1	0.533491863	0.506163855	0.509344257	298	0.99206349	0.0567	1	0.0054	2	0	0.001	0.923894	0.6701761	SS18	293205	NFR
chr18:23477656-23477954	0.968073201	0.628648463	1.002200707	1.325453877	298	0.99206349	0.0194	1	0.0027	2	0	0	0.8453392	0.6481122	SS18	192784	NFR
chr18:24317372-24317670	1	0.653124162	0.904827433	1.360529455	298	0.99206349	0	0	0	0	0	0.011	0.9017363	0.5634227	AQP4	128261	NFR
chr18:24408116-24408414	0.331853351	1	0.966018873	0.517567163	298	0.99206349	0.0435	3	0.0014	5	0	0	0.8672641	0.6168094	AQP4	37517	NFR
chr18:25213231-25213529	1	0.450882671	0.944555439	1.805215495	298	0.99206349	0.3379	1	0.0043	2	1	0	0.7957731	0.7067808	CHST9	-448099	NFR
chr18:25363830-25364128	0.463608775	1	0.556430875	0.432977523	298	0.99206349	0	0	0.0068	1	0	0	0.9250645	0.6745091	CDH2	393431	NFR
chr18:25814454-25814752	0.976067053	1	0.823157802	0.617067934	298	0.99206349	0.0815	1	0.001	1	0	0.0835	0.8411549	0.6565894	CDH2	-57193	NFR
chr18:25952629-25952927	0.340100091	0.761956523	1.023882904	1.02277746	298	0.99206349	0.0154	1	0.0032	3	0	0	0.8488055	0.6445407	CDH2	-195368	NFR
chr18:25974840-25975138	0.635322441	0.515567034	1.199651143	1.620201247	298	0.99206349	0.3732	1	0.0068	3	0	0.023	0.9128434	0.5378667	CDH2	-217579	NFR
chr18:26160297-26160595	0.823862153	1	0.986722205	0.783762277	298	0.99206349	0	0	0.001	5	0	0.0155	0.7141188	0.8647534	CDH2	-403036	NFR
chr18:26771716-26772014	0.625731334	0.696112194	1.061343961	0.969758263	298	0.99206349	0.0491	2	0	0	0	0	0.6856203	0.8780113	CDH2	-1014455	NFR
chr18:27918472-27918770	0.566930203	1	0.954153378	0.620254921	298	0.99206349	0.2702	3	0.0024	2	0	0	0.8604293	0.6274364	DSC3	704086	NFR
chr18:28249700-28249998	0.684026937	1	1.055066786	0.761587298	298	0.99206349	0.1986	4	0.0024	3	0	0.001	0.8955721	0.5736929	DSC3	372858	NFR
chr18:28249741-28250039	0.671682802	1	0.960452548	0.505406	298	0.99206349	0.0102	3	0.0024	3	0	0.001	0.9009161	0.5613617	DSC3	372817	NFR
chr18:29658061-29658359	1	0.948970227	0.511712855	0.846806981	298	0.99206349	0.106	1	6.00E-04	1	0	0.008	0.9087222	0.6992078	RNF138	-13608	NFR
chr18:30418664-30418962	1	1	0.420869636	0.360969938	298	0.99206349	0.1348	2	0.0056	1	0	1	0.8932501	0.727482	KLHL14	-65788	NFR
chr18:30418687-30418985	1	1	0.425047047	0.258469562	298	0.99206349	0.1348	2	0	0	0	1	0.9313025	0.6607998	KLHL14	-65811	NFR
chr18:31426139-31426437	1	1	0.809932466	0.9955559	298	0.99206349	0.0178	1	0.0068	6	0	0.001	0.8298982	0.6714595	ASXL3	267692	NFR
chr18:34817313-34817611	1	1	1.020669138	0.445664703	298	0.99206349	0.0357	1	0.0016	1	0	0.0105	0.7863438	0.7139441	CELF4	328538	NFR
chr18:34817326-34817624	1	1	0.789798658	0.449487285	298	0.99206349	0.0357	1	0.0016	1	0	0.009	0.6379954	0.8327671	CELF4	328525	NFR
chr18:35915037-35915335	1	1	0.534177533	0.376398798	298	0.99206349	0.24	1	0.0016	3	0	0	0.8945788	0.7196874	CELF4	-769186	NFR
chr18:35964209-35964507	1	1	0.750559683	0.323698369	298	0.99206349	0.4207	1	0.008	1	0	0	0.8294415	0.6720432	CELF4	-818358	NFR
chr18:36355655-36355953	1	1	0.47991865	0.338528459	298	0.99206349	0.074765	2	0.003	2	0	0.042	0.9048006	0.7032234	CELF4	-1209804	NFR
chr18:36383025-36383323	1	1	0.985760025	0.622008019	298	0.99206349	0	0	0.0031	2	0	0	0.8822759	0.5917676	CELF4	-1237174	NFR
chr18:36406219-36406517	1	1	0.911427965	0.774268305	298	0.99206349	0.0383	1	0.0049	2	0	0	0.7899234	0.7110757	CELF4	-1260368	NFR
chr18:37539410-37539708	1	0.217477903	0.876807355	1.588979324	298	0.99206349	0	0	0.0016	3	0	0	0.8544248	0.6378284	PIK3C3	-1995612	NFR
chr18:37895363-37895661	0.352544843	1	1.097827969	0.523715896	298	0.99206349	0	0	0.0028	4	0	0	0.8997396	0.562076	PIK3C3	-1639659	NFR
chr18:37929122-37929420	0.603498181	0.299358878	1.097119321	2.281826651	298	0.99206349	0.2562	1	0.0013	4	0	0.001	0.849042	0.6428924	PIK3C3	-1605900	NFR
chr18:38152886-38153184	0.836431099	0.886066731	0.829470933	0.911355298	298	0.99206349	0	0	0.0048	3	0	0.001	0.8644662	0.6241603	PIK3C3	-1382136	NFR
chr18:38191805-38192103	0.656936762	1	1.140884988	0.531831893	298	0.99206349	0.472	3	0.002	1	0	0	0.8280687	0.6667051	PIK3C3	-1343217	NFR
chr18:38232755-38233053	0.86289018	0.58684148	0.675601475	1.581768351	298	0.99206349	0.4613	1	6.00E-04	5	0	0	0.8697438	0.749524	PIK3C3	-1302267	NFR
chr18:38343562-38343860	0.585981391	1	1.45799565	0.703680223	298	0.99206349	0.21715	2	0.002	2	0	0	0.8952852	0.4826139	PIK3C3	-1191460	NFR
chr18:38623440-38623738	0.684265269	1	1.181854328	0.773258831	298	0.99206349	0	0	0.0018	4	0	0.001	0.8315421	0.6612952	PIK3C3	-911582	NFR
chr18:38650784-38651082	0.617255393	1	1.131692459	0.610732692	298	0.99206349	0.0308	3	0.001	2	0	0	0.8884472	0.5793912	PIK3C3	-884238	NFR
chr18:38665696-38665994	0.417988429	0.453448301	0.453666189	0.405897962	298	0.99206349	0	0	0.0012	3	0	0.988	0.9430209	0.6358641	PIK3C3	-869326	NFR
chr18:38673747-38674045	0.815509972	0.263907259	0.992727214	0.999890612	298	0.99206349	0	0	0.0073	4	0	0.001	0.7078553	0.8680898	PIK3C3	-861275	NFR
chr18:38919929-38920227	0.928163709	1	1.087113653	0.394456954	298	0.99206349	0	0	0.0019	2	0	0	0.8045605	0.6915897	PIK3C3	-615093	NFR
chr18:38950322-38950620	1	0.588450893	0.742292619	1.36231919	298	0.99206349	0.0236	3	8.00E-04	5	0	0	0.6967339	0.791195	PIK3C3	-584700	NFR
chr18:39282165-39282463	0.728278682	1	1.283748875	0.565642094	298	0.99206349	0.0645	3	0	0	1	0.009	0.849993	0.5636774	PIK3C3	-252857	NFR
chr18:39387962-39388260	0.72094611	1	1.336611599	0.798061929	298	0.99206349	0.1897	2	0.0014	3	0	0	0.6827006	0.800045	PIK3C3	-147060	NFR
chr18:39517845-39518143	1	0.920702398	0.897579007	1.063267107	298	0.99206349	0	0	8.00E-04	1	0	0	0.771154	0.7311842	PIK3C3	-17177	NFR
chr18:40301928-40302226	0.22984796	1	1.166256686	0.425771668	298	0.99206349	0.12088	2	7.00E-04	2	0	0.001	0.9110819	0.5383565	RIT2	393579	NFR
chr18:40810108-40810406	1	0.289493797	0.7152729	0.932468365	298	0.99206349	0.2368	2	0	0	0	0.001	0.8178279	0.6850786	SYT4	47358	NFR
chr18:40925159-40925457	0.714820154	1	1.070423069	0.747797178	298	0.99206349	0.3548	1	0.0023	6	0	0.001	0.8263926	0.6688327	SYT4	-67693	NFR
chr18:40953589-40953887	0.217382362	0.234221523	1.132666582	2.01927079	298	0.99206349	0	0	0	0	0	0.004	0.9917341	0.1532071	SYT4	-96123	NFR
chr18:41102563-41102861	0.839110007	0.56856111	1.136310884	1.407468579	298	0.99206349	0	0	0.0078	1	0	0	0.8633689	0.6203728	SYT4	-245097	NFR
chr18:41124638-41124936	1	0.294796047	0.887081618	1.316171737	298	0.99206349	0.0611	1	6.00E-04	1	0	0	0.7665774	0.7356233	SYT4	-267172	NFR
chr18:41292583-41292881	1	1	0.90117959	0.709645625	298	0.99206349	0.0172	1	0.0016	2	0	0.006	0.9123763	0.5408293	SYT4	-435117	NFR
chr18:41310893-41311191	1	1	0.831883165	0.647543846	298	0.99206349	0.08835	2	0.003	4	0	0.002	0.7901218	0.7128567	SYT4	-453427	NFR
chr18:41542865-41543163	0.328050051	0.406967584	0.90587427	1.759531858	298	0.99206349	0	0	0.0015	2	0	0.001	0.8597015	0.6314817	SYT4	-685399	NFR
chr18:41542876-41543174	1	0.748913852	0.790064252	1.210391423	298	0.99206349	0	0	0.0015	2	0	0.001	0.8012221	0.7030597	SYT4	-685410	NFR
chr18:41557683-41557981	0.91684189	1	1.02060334	0.812833933	298	0.99206349	0.2113	1	8.00E-04	1	0	0	0.835412	0.6603752	SYT4	-700217	NFR
chr18:41656638-41656936	0.71555868	0.642029267	1.076999816	1.444880695	298	0.99206349	0.0467	1	0.0012	1	0	0	0.9006618	0.5602273	SETBP1	-604076	NFR
chr18:41836901-41837199	1	0.362784843	1.047664543	1.866094085	298	0.99206349	0.3632	1	0.0056	4	0	0	0.7761878	0.7252486	SETBP1	-423813	NFR
chr18:4459551-4459849	0.732678996	1	0.892403413	0.737245012	298	0.99206349	0.02475	4	0.0028	4	0	NA	0.8376268	0.6586438	DLGAP1	-4365	NFR
chr18:4461841-4462139	0.292666571	1	0.93520157	0.334638075	298	0.99206349	0.0339	5	0.0023	2	0	NA	0.914371	0.5344371	DLGAP1	-6655	NFR
chr18:4487829-4488127	1	1	0.807017731	0.973080136	298	0.99206349	0	0	0.001	3	0	NA	0.7823002	0.7200043	DLGAP1	-32643	NFR
chr18:4514995-4515293	1	1	0.842511647	0.47452609	298	0.99206349	0.2758	1	0.0034	4	0	NA	0.8123369	0.6929901	DLGAP1	-59809	NFR
chr18:4756995-4757293	0.696824911	1	0.850015699	0.404094326	298	0.99206349	0	0	0.0017	4	0	NA	0.8694258	0.6162972	DLGAP1	-301809	NFR
chr18:48016066-48016364	1	1	0.94441155	0.725880523	298	0.99206349	0	0	0.0046	4	0	0.003	0.8649683	0.6233774	MAPK4	-70233	NFR
chr18:48016196-48016494	1	1	1.032533206	0.84130813	298	0.99206349	0	0	0.0031	2	0	0.005	0.8659697	0.6202778	MAPK4	-70103	NFR
chr18:48266110-48266408	0.694320421	1	1.032583769	0.936369266	298	0.99206349	0.0381	3	0.0029	6	0	0.0525	0.8564276	0.6348741	MRO	80175	NFR
chr18:48746830-48747128	1	1	0.500744198	0.39514279	298	0.99206349	0.2905	1	0	0	1	0.001	0.9262944	0.66826	MEX3C	-23289	NFR
chr18:48820646-48820944	0.833611934	1	1.203499555	0.716385724	298	0.99206349	0.0172	2	0.005	1	0	0.001	0.7497686	0.6837206	MEX3C	-97105	NFR
chr18:49255638-49255936	0.721512626	1	1.121386971	0.87375078	298	0.99206349	0.0323	1	0.001	4	0	0.001	0.84627	0.6444411	MEX3C	-532097	NFR
chr18:49492910-49493208	1	0.584930001	0.999150076	1.387485996	298	0.99206349	0.03745	2	0.0086	1	0	0.001	0.9117418	0.540309	DCC	-373483	NFR
chr18:49504431-49504729	0.984488328	1	1.028984899	0.371453631	298	0.99206349	0.1797	1	6.00E-04	3	0	0.003	0.8580899	0.627278	DCC	-361962	NFR
chr18:49505788-49506086	1	1	0.785355449	0.792646187	298	0.99206349	0	0	0.0016	1	0	0.014	0.8423584	0.6564577	DCC	-360605	NFR
chr18:49728601-49728899	0.6545401	0.554522122	1.234781508	1.430180158	298	0.99206349	0.34865	2	0.005	3	0	0	0.7964686	0.7049868	DCC	-137792	NFR
chr18:49849902-49850200	1	0.8942023	0.890111745	1.133677156	298	0.99206349	0	0	0.0016	2	0	0	0.8683262	0.6197164	DCC	-16491	NFR
chr18:51206629-51206927	0.702931711	1	1.040728053	0.848354801	298	0.99206349	0.26735	4	0.003	3	0	0	0.8872187	0.5875545	MBD2	544380	NFR
chr18:5354415-5354713	1	1	0.504373323	0.643484691	298	0.99206349	0	0	0.0064	1	0	NA	0.7462447	0.8506731	ZBTB14	-58525	NFR
chr18:5386151-5386449	0.581700243	0.932397147	1.186749536	1.119917058	298	0.99206349	0.03225	2	0.0044	2	0	NA	0.7928938	0.7069843	ZBTB14	-90261	NFR
chr18:6756376-6756674	1	1	0.88719953	0.332992079	298	0.99206349	0.2067	2	0.0022	3	1	NA	0.8076941	0.6998447	ARHGAP28	-77949	NFR
chr18:69155158-69155456	1	0.730501128	0.855888094	1.216038844	298	0.99206349	0.0719	3	0.0016	7	0	0.01	0.7902073	0.713865	GTSCR1	-837327	NFR
chr18:69836928-69837226	1	1	0.455803431	0.375561592	298	0.99206349	0.012	3	0.0014	1	0	0.005	0.881897	0.7380752	CBLN2	374697	NFR
chr18:75564104-75564402	1	0.942172457	0.824723234	0.993817978	298	0.99206349	0.0243	4	0.0012	3	0	0	0.6722782	0.8092777	GALR1	601748	NFR
chr18:75633587-75633885	0.141749452	1	1.731178418	0.862795172	298	0.99206349	0.06829	3	0.001	3	0	0.001	0.8046242	0.6208262	GALR1	671231	NFR
chr18:76310738-76311036	0.702166397	1	1.164644729	0.554963486	298	0.99206349	0.0981	4	0.0054	1	0	0	0.8794914	0.5980284	SALL3	-429388	NFR
chr18:76596474-76596772	0.979196074	0.998871621	0.88335001	0.521390867	298	0.99206349	0.3983	4	6.00E-04	3	0	0	0.7895143	0.7145987	SALL3	-143652	NFR
chr18:76596483-76596781	1	1	0.901545622	0.329646897	298	0.99206349	0.3983	4	7.00E-04	4	0	0	0.8076807	0.6945582	SALL3	-143643	NFR
chr19:29654321-29654619	0.623565489	0.812655154	1.153949577	1.190498953	298	0.99206349	0.1412	2	0.0018	1	0	0	0.9432022	0.4606169	UQCRFS1	49978	NFR
chr19:31094336-31094634	0.803623475	0.525098391	0.599885496	1.328736115	298	0.99206349	0.23735	2	6.00E-04	1	0	0	0.8646826	0.755732	ZNF536	231166	NFR
chr19:32068228-32068526	1	1	1.199496005	0.671576966	298	0.99206349	0.0715	3	8.00E-04	3	0	0.001	0.7902768	0.8193924	TSHZ3	-227924	NFR
chr19:32211704-32212002	1	1	0.769503142	0.535817978	298	0.99206349	0.0829	1	0.005	1	0	0	0.7669714	0.7343004	TSHZ3	-371400	NFR
chr19:32211735-32212033	0.872081171	1	1.202277344	0.542647042	298	0.99206349	0.04665	2	6.00E-04	1	0	0	0.689141	0.875204	TSHZ3	-371431	NFR
chr19:32267984-32268282	0.937340466	0.246842188	1.084109078	1.761932302	298	0.99206349	0.0172	3	8.00E-04	3	0	0	0.8230174	0.6003261	TSHZ3	-427680	NFR
chr19:32781745-32782043	1	1	0.930059968	0.888901062	298	0.99206349	0.0719	3	0.001	1	0	0	0.7679108	0.7316653	ZNF507	-54606	NFR
chr2:100767649-100767947	0.856504246	0.92949837	1.032096085	0.955415781	298	0.99206349	0.2427	2	0.002	3	1	0.005	0.8849209	0.5900417	AFF3	-45753	NFR
chr2:103231646-103231944	0.708155783	0.380839581	1.06044373	1.106346867	298	0.99206349	0.014	1	0.0035	2	0	0	0.9117164	0.5369634	SLC9A2	-4371	NFR
chr2:103535511-103535809	1	1	0.656742228	0.50581859	298	0.99206349	0.0124	1	0.0015	2	0	0	0.8910245	0.7226523	TMEM182	157188	NFR
chr2:103622922-103623220	0.443015246	1	0.839183378	0.344369855	298	0.99206349	0.0236	1	0	0	0	0	0.8645326	0.6185586	TMEM182	244599	NFR
chr2:103645976-103646274	1	1	0.942695755	0.428878249	298	0.99206349	0.0787	1	0.0023	6	0	0	0.7015472	0.8713624	TMEM182	267653	NFR
chr2:103847534-103847832	1	1	0.421992314	0.439114677	298	0.99206349	0	0	0.0022	2	0	0.002	0.9051171	0.7085389	TMEM182	469211	NFR
chr2:104023947-104024245	0.542604447	1	1.308064382	0.658318342	298	0.99206349	0	0	8.00E-04	1	0	0	0.7837288	0.6470081	TMEM182	645624	NFR
chr2:104099640-104099938	0.990902913	1	1.053940362	0.470034973	298	0.99206349	0.15755	2	8.00E-04	2	0	0	0.8151957	0.6825933	TMEM182	721317	NFR
chr2:104534464-104534762	1	1	0.84827881	0.872557077	298	0.99206349	0.0998	1	0.008387	1	0	0	0.6422181	0.8280935	POU3F3	-937356	NFR
chr2:104597738-104598036	1	0.715274048	0.378230499	0.31636997	298	0.99206349	0	0	0.001	3	0	0.001	0.8475272	0.7751243	POU3F3	-874082	NFR
chr2:104652192-104652490	1	1	0.375978516	0.477747585	298	0.99206349	0.14585	2	8.00E-04	1	0	0.004	0.8386624	0.7862755	POU3F3	-819628	NFR
chr2:104822542-104822840	1	1	0.777931708	0.650307247	298	0.99206349	0.0296	3	0.0028	3	0	0	0.7888673	0.8216065	POU3F3	-649278	NFR
chr2:104833175-104833473	1	1	0.417856554	0.393361256	298	0.99206349	0.0619	5	0.0052	1	0	0	0.8543821	0.7719831	POU3F3	-638645	NFR
chr2:106353335-106353633	0.342160395	1	0.980713387	0.889295417	298	0.99206349	0	0	0.003	1	0	0	0.8211033	0.6798106	NCK2	-7870	NFR
chr2:107295221-107295519	1	0.32009213	0.980991477	1.568134095	298	0.99206349	0.0132	1	4.00E-04	2	0	0	0.7957981	0.7029657	ST6GAL2	207732	NFR
chr2:107689665-107689963	1	1	0.834401561	0.633167421	298	0.99206349	0.0112	1	0.0034	5	1	0	0.8747358	0.6110484	ST6GAL2	-186712	NFR
chr2:108174277-108174575	0.534688106	1	1.597258124	0.471285335	298	0.99206349	0.3516	2	0.0049	2	0	0.001	0.8103118	0.6156832	RGPD4	-268967	NFR
chr2:108694105-108694403	1	1	0.426844949	0.624027189	298	0.99206349	0.362	3	0.0032	1	0	0	0.8280135	0.7946073	SLC5A7	91259	NFR
chr2:114912343-114912641	1	0.286685014	0.865267569	1.189750161	298	0.99206349	0	0	6.00E-04	2	0	0.001	0.8353388	0.661685	ACTR3	264955	NFR
chr2:114963243-114963541	1	1	0.885841372	0.411902487	298	0.99206349	0.0605	1	0.002	3	0	0.0265	0.8079125	0.6942934	ACTR3	315855	NFR
chr2:115004100-115004398	0.961849302	1	1.093669521	0.873907872	298	0.99206349	0.2636	1	4.00E-04	1	0	0	0.8629197	0.617817	ACTR3	356712	NFR
chr2:115188703-115189001	1	1	0.830896124	0.829877087	298	0.99206349	0	0	0.0034	4	0	0	0.7718054	0.7295965	ACTR3	541315	NFR
chr2:116770338-116770636	0.73886356	0.18672882	1.055618585	1.771484752	298	0.99206349	0.21945	6	0.001	2	0	0	0.825702	0.6678776	DPP10	851308	NFR
chr2:116781617-116781915	1	1	0.978046957	0.40062004	298	0.99206349	0.13345	2	8.00E-04	1	0	0	0.9060907	0.5565356	DPP10	862587	NFR
chr2:116781622-116781920	1	1	0.839757735	0.388034251	298	0.99206349	0.13345	2	0	0	0	0	0.8713408	0.6166401	DPP10	862592	NFR
chr2:116818548-116818846	0.832582465	1	1.218142376	0.68426988	298	0.99206349	0.0753	3	0.003	1	0	0	0.9288386	0.4993734	DPP10	899518	NFR
chr2:116864609-116864907	0.881662248	1	1.12811592	0.7671772	298	0.99206349	0	0	0.0044	2	0	0.045	0.9162791	0.5300862	DPP10	945579	NFR
chr2:117136162-117136460	0.724159597	1	1.08468737	0.447109932	298	0.99206349	0.4159	5	0	0	0	0.003	0.9161397	0.5286408	DPP10	1217132	NFR
chr2:117292838-117293136	0.635429208	0.17356002	1.46674411	2.490410692	298	0.99206349	0	0	0.0054	1	0	0	0.7874265	0.6433659	DDX18	-1279239	NFR
chr2:117322562-117322860	0.710255384	0.743879624	0.969751797	1.209849144	298	0.99206349	0.3275	1	0.0032	1	0	0	0.8918821	0.5807295	DDX18	-1249515	NFR
chr2:117457367-117457665	0.859501733	0.87698164	1.086469506	1.207311317	298	0.99206349	0.0599	2	6.00E-04	3	0	0.003	0.7209258	0.772468	DDX18	-1114710	NFR
chr2:118080737-118081035	1	0.954706197	0.507896375	0.87041353	298	0.99206349	0	0	0.002	2	0	0.597	0.9027816	0.7066036	DDX18	-491340	NFR
chr2:118186035-118186333	0.422163743	1	0.840468091	0.522634084	298	0.99206349	0	0	0.0025	2	0	0.001	0.7807958	0.7215396	DDX18	-386042	NFR
chr2:118188680-118188978	1	1	0.468352508	0.450698372	298	0.99206349	0.019	2	0.0062	3	0	0.003	0.8080017	0.8105662	DDX18	-383397	NFR
chr2:118279707-118280005	0.311985423	0.757941559	0.784505366	0.762363053	298	0.99206349	0.0148	1	0.001	1	0	0.014	0.8468243	0.6518979	DDX18	-292370	NFR
chr2:118444853-118445151	0.771523625	0.826097874	1.088090836	0.929545023	298	0.99206349	0.16125	2	0.0021	2	0	0	0.8984735	0.5630617	DDX18	-127224	NFR
chr2:118491440-118491738	0.998871621	0.204530322	0.941510052	1.329619909	298	0.99206349	0	0	8.00E-04	2	0	0.001	0.8907513	0.5794027	DDX18	-80637	NFR
chr2:119252163-119252461	0.686533274	0.450517325	1.000867563	1.573733294	298	0.99206349	0.17825	2	0.0052	3	0	0	0.8782799	0.5986801	EN1	352942	NFR
chr2:119314344-119314642	1	0.804574841	0.939249474	1.187274845	298	0.99206349	0.0266	2	0	0	0	0	0.860897	0.629667	EN1	290761	NFR
chr2:119368073-119368371	0.929372723	0.646378922	1.135103285	1.067461859	298	0.99206349	0.03705	2	0.0036	3	0	0	0.9236872	0.5124299	EN1	237032	NFR
chr2:119435501-119435799	0.585093636	0.968839323	0.689995764	0.943978798	298	0.99206349	0.2566	3	0.004	2	0	0.004	0.8241189	0.7934283	EN1	169604	NFR
chr2:119472808-119473106	1	0.721975236	0.918118612	1.042619451	298	0.99206349	0.4597	1	0.0015	2	0	0	0.8153027	0.6856297	EN1	132297	NFR
chr2:119584610-119584908	0.526406279	1	0.446285175	0.456819544	298	0.99206349	0	0	6.00E-04	3	0	0.002	0.9175867	0.6896022	EN1	20495	NFR
chr2:119815965-119816263	0.880685746	0.961451505	1.331430468	0.916688158	298	0.99206349	0.0429	3	0	0	0	0	0.7158746	0.7758115	C1QL2	100351	NFR
chr2:120025818-120026116	0.975308159	1	0.994570354	0.450216716	298	0.99206349	0.1214	1	0.0014	3	1	0.002	0.8325061	0.6680971	STEAP3	44560	NFR
chr2:12075780-12076078	0.638814474	0.622387628	1.436444882	1.399838324	298	0.99206349	0.1172	6	0.0016	3	0	NA	0.8494178	0.5645748	LPIN1	258208	NFR
chr2:121121260-121121558	1	1	0.902640122	0.88470202	298	0.99206349	0.20785	4	0.0034	3	0	0	0.7932824	0.710577	INHBB	17690	NFR
chr2:123139281-123139579	1	0.785596579	0.859488275	0.982598203	298	0.99206349	0.1144	1	0.0012	4	0	0	0.8126254	0.6912794	TSN	626321	NFR
chr2:123284981-123285279	0.658531776	0.470151453	0.983344219	1.534984841	298	0.99206349	0.22905	2	0	0	0	0.004	0.8122965	0.6860326	TSN	772021	NFR
chr2:123447388-123447686	1	1	0.983274117	0.804309517	298	0.99206349	0.1819	3	0.0076	1	0	0	0.9008046	0.559939	TSN	934428	NFR
chr2:123696146-123696444	0.663845412	0.757899591	0.986532011	0.874128869	298	0.99206349	0	0	0.008	1	0	0	0.7714541	0.7308908	CNTNAP5	-1086569	NFR
chr2:123740693-123740991	1	1	0.767603133	0.356315585	298	0.99206349	0	0	8.00E-04	3	0	0	0.6879659	0.8788172	CNTNAP5	-1042022	NFR
chr2:123820779-123821077	1	1	0.939206845	0.492231421	298	0.99206349	0.4852	1	0.0014	2	0	0	0.6502101	0.8951074	CNTNAP5	-961936	NFR
chr2:124017902-124018200	0.802869061	0.98758833	0.943391666	0.925908304	298	0.99206349	0.1302	2	0	0	0	0	0.7680781	0.7332344	CNTNAP5	-764813	NFR
chr2:124204787-124205085	0.633282266	1	1.047824721	0.683317391	298	0.99206349	0	0	0.0012	3	0	0	0.8884503	0.5870966	CNTNAP5	-577928	NFR
chr2:124322693-124322991	0.744361701	1	0.85352728	0.661637441	298	0.99206349	0.0673	3	0.0022	2	0	0	0.8823134	0.5963079	CNTNAP5	-460022	NFR
chr2:124364771-124365069	0.998871622	1	1.020638458	0.838651652	298	0.99206349	0	0	0.0012	7	0	0	0.8674902	0.6164533	CNTNAP5	-417944	NFR
chr2:124482839-124483137	0.837147763	1	1.250178387	0.653279502	298	0.99206349	0.1981	1	0.0034	1	0	0	0.5834922	0.8586948	CNTNAP5	-299876	NFR
chr2:124752212-124752510	1	0.664559639	0.829169205	1.045269603	298	0.99206349	0.0206	1	0	0	0	0.01	0.7825414	0.7207773	CNTNAP5	-30503	NFR
chr2:125708370-125708668	1	1	0.883922109	0.718618676	298	0.99206349	0.0135	2	0.0011	4	0	0.006	0.8752659	0.6051939	CNTNAP5	925655	NFR
chr2:125823093-125823391	0.709844819	1	1.248468195	0.727911879	298	0.99206349	0.0128	1	0.0016	1	0	0.001	0.7986259	0.6313178	CNTNAP5	1040378	NFR
chr2:125951654-125951952	0.789562904	0.730568808	0.94461753	1.241038512	298	0.99206349	0.0102	1	8.00E-04	2	0	0.7715	0.9270698	0.5039365	CNTNAP5	1168939	NFR
chr2:126325815-126326113	1	1	0.881396599	0.340925274	298	0.99206349	0	0	0.0054	5	0	0	0.7276849	0.7693342	GYPC	-1087545	NFR
chr2:126328225-126328523	0.648021219	1	1.143829453	0.373522464	298	0.99206349	0.0423	3	0	0	0	0.001	0.8975478	0.5648872	GYPC	-1085135	NFR
chr2:126365164-126365462	0.778381762	1	1.184264422	0.768325628	298	0.99206349	0.3329	1	0.0016	3	0	0	0.7412451	0.7569851	GYPC	-1048196	NFR
chr2:126723323-126723621	0.758403742	0.518027833	0.982735167	0.918445322	298	0.99206349	0.0641	1	0.0017	6	1	0	0.903944	0.5589013	GYPC	-690037	NFR
chr2:127162576-127162874	0.342603731	1	0.925746996	0.781171145	298	0.99206349	0	0	0.0016	3	0	0	0.8712492	0.6118202	GYPC	-250784	NFR
chr2:127192002-127192300	1	0.831468009	0.973437027	1.175239554	298	0.99206349	0	0	6.00E-04	2	0	0	0.8258658	0.6738959	GYPC	-221358	NFR
chr2:129213656-129213954	0.323833193	0.788016954	0.844744328	0.870854556	298	0.99206349	0.1859	2	0.0014	3	0	0.033	0.9043482	0.5543499	HS6ST1	-137654	NFR
chr2:129533053-129533351	0.717939016	1	1.08280674	0.395562884	298	0.99206349	0.22175	2	0.002	5	0	0	0.8846256	0.587618	HS6ST1	-457051	NFR
chr2:129533061-129533359	0.696468299	0.998871621	0.972100592	0.399693085	298	0.99206349	0.22175	2	0.002	5	0	0	0.8692513	0.6123151	HS6ST1	-457059	NFR
chr2:129655615-129655913	1	1	0.865424072	0.370754368	298	0.99206349	0.4385	1	0.0012	3	0	0	0.828986	0.6665307	HS6ST1	-579613	NFR
chr2:129971495-129971793	1	1	0.491124859	0.440152966	298	0.99206349	0	0	0	0	0	0.003	0.8943578	0.7227303	RAB6C	-765591	NFR
chr2:129988016-129988314	0.224800261	0.565831079	1.999410366	1.216968144	298	0.99206349	0.0106	2	0.0012	1	0	0.001	0.7511846	0.679315	RAB6C	-749070	NFR
chr2:130175339-130175637	1	1	0.920888363	0.821111592	298	0.99206349	0.3707	2	0.0042	3	0	0.003	0.8740692	0.607188	RAB6C	-561747	NFR
chr2:134482431-134482729	0.28108758	1	1.698652716	0.919433962	298	0.99206349	0.0333	1	6.00E-04	3	0	0.001	0.9464653	0.3593375	NCKAP5	-156549	NFR
chr2:13615277-13615575	1	1	0.886625956	0.444322775	298	0.99206349	0.4172	6	0.0027	2	0	NA	0.8506567	0.644822	TRIB2	758411	NFR
chr2:13716392-13716690	0.65878406	1	1.117902307	0.390769808	298	0.99206349	0.3263	2	0.0012	1	0	NA	0.8870956	0.579465	TRIB2	859526	NFR
chr2:137283146-137283444	1	1	0.917027443	0.312149619	298	0.99206349	0.17355	2	0.0055	2	0	0.7235	0.8837619	0.5921012	THSD7B	-356454	NFR
chr2:137283157-137283455	1	1	0.920356016	0.406723034	298	0.99206349	0.17355	2	0.0055	2	0	0.5285	0.8657521	0.6221444	THSD7B	-356443	NFR
chr2:137284547-137284845	1	1	0.438009011	0.304217578	298	0.99206349	0	0	0.0043	2	0	0.001	0.8952894	0.7213049	THSD7B	-355053	NFR
chr2:13804756-13805054	0.941301433	1	1.077655161	0.403470718	298	0.99206349	0	0	0.0039	2	0	NA	0.8734698	0.6054368	TRIB2	947890	NFR
chr2:138692156-138692454	0.679467393	1	1.02356042	0.867251169	298	0.99206349	0.1877	3	0.008	2	0	0.001	0.8868605	0.5836004	HNMT	-29575	NFR
chr2:138988865-138989163	1	0.714891657	0.726191438	1.225700479	298	0.99206349	0	0	0.0019	2	0	0.003	0.8094154	0.6950182	HNMT	267134	NFR
chr2:139116120-139116418	1	0.990973159	0.926681959	0.960851004	298	0.99206349	0	0	0	0	0	0	0.6742139	0.8839776	SPOPL	-143102	NFR
chr2:139614807-139615105	0.803860069	1	1.204055764	0.655147552	298	0.99206349	0.2462	1	0.0054	3	0	0	0.6824518	0.800855	NXPH2	-77038	NFR
chr2:139684990-139685288	1	1	0.424976408	0.434376764	298	0.99206349	0	0	0.0035	2	0	0.075	0.8803911	0.7401265	NXPH2	-147221	NFR
chr2:140395320-140395618	1	0.832479149	0.765399082	0.900902921	298	0.99206349	0.1122	3	0.0012	5	0	0	0.8088489	0.6970466	NXPH2	-857551	NFR
chr2:140550314-140550612	0.740495062	1	1.202851196	0.406721398	298	0.99206349	0	0	0.0042	3	0	0	0.841313	0.5750079	NXPH2	-1012545	NFR
chr2:140587357-140587655	1	1	0.922585697	0.343871474	298	0.99206349	0.2175	3	0.0014	3	0	0	0.7945397	0.705201	NXPH2	-1049588	NFR
chr2:140657073-140657371	0.825143528	0.852221483	0.948046753	1.081801952	298	0.99206349	0.1972	2	0.0011	2	0	0	0.9242628	0.5110046	NXPH2	-1119304	NFR
chr2:140927967-140928265	1	0.603150712	0.773077947	0.787427644	298	0.99206349	0.0577	2	0	0	0	0.001	0.7655735	0.8371514	NXPH2	-1390198	NFR
chr2:143031219-143031517	0.273865196	0.825849916	1.196581093	1.084428633	298	0.99206349	0.0351	1	0.003	1	1	0.0245	0.8550886	0.634128	LRP1B	-142098	NFR
chr2:143096425-143096723	0.969085209	0.643145393	0.948381599	1.236261524	298	0.99206349	0.014	1	0.001	3	0	0	0.7425427	0.7550384	LRP1B	-207304	NFR
chr2:143167397-143167695	0.253831084	0.590899321	1.11260565	1.503591319	298	0.99206349	0	0	0.002	4	0	0	0.8548234	0.6345183	LRP1B	-278276	NFR
chr2:143317238-143317536	0.975987433	0.202836809	0.962604048	1.849674586	298	0.99206349	0.10395	2	8.00E-04	3	0	0	0.8586812	0.6330263	KYNU	-317680	NFR
chr2:143426843-143427141	0.911306136	0.998404232	1.09861994	0.808631998	298	0.99206349	0.0122	1	0.0033	2	0	0	0.8931627	0.5748681	KYNU	-208075	NFR
chr2:143466547-143466845	0.389981402	1	0.93466161	0.842037361	298	0.99206349	0	0	0.0028	3	0	0	0.8551329	0.6399512	KYNU	-168371	NFR
chr2:143594593-143594891	0.730250228	1	0.95174018	0.358843889	298	0.99206349	0.28105	2	0.0021	2	1	0	0.9103522	0.5399527	KYNU	-40325	NFR
chr2:145954160-145954458	1	1	0.848383737	0.786594204	298	0.99206349	0	0	0.0018	3	0	0	0.8265838	0.6717803	ZEB2	-675688	NFR
chr2:145954224-145954522	0.681355469	0.168430431	0.854521121	1.146248876	298	0.99206349	0	0	0.0016	3	0	0	0.8660231	0.6187738	ZEB2	-675752	NFR
chr2:146190658-146190956	1	0.966976628	0.820154649	0.980404213	298	0.99206349	0.025	1	8.00E-04	2	0	0	0.8316021	0.6678734	ZEB2	-912186	NFR
chr2:146620583-146620881	1	1	0.657670187	0.830412317	298	0.99206349	0	0	0.0045	2	0	0.293	0.9189858	0.6773497	ZEB2	-1342111	NFR
chr2:146660477-146660775	1	1	0.746652832	0.690262801	298	0.99206349	0.3327	1	0.0018	1	0	0.006	0.6418676	0.8998355	ZEB2	-1382005	NFR
chr2:146721716-146722014	1	0.620950429	0.553670953	1.06576589	298	0.99206349	0.08886	2	0.0014	3	0	0	0.882752	0.7345207	ZEB2	-1443244	NFR
chr2:146906438-146906736	1	1	0.723764818	0.848660186	298	0.99206349	0.159535	2	0.0068	1	0	0.001	0.685233	0.8035429	ZEB2	-1627966	NFR
chr2:146923572-146923870	0.856804095	0.678398689	1.147404346	1.133699228	298	0.99206349	0	0	0.0042	1	0	0	0.8204137	0.6772712	ZEB2	-1645100	NFR
chr2:147382646-147382944	1	0.448740187	0.477063911	0.433514028	298	0.99206349	0.106	3	0.0013	4	0	0.997	0.949082	0.6185867	ACVR2A	-1219291	NFR
chr2:147982988-147983286	1	1	0.797901686	0.348530003	298	0.99206349	0	0	4.00E-04	1	0	0.001	0.8054398	0.6971224	ACVR2A	-618949	NFR
chr2:148003899-148004197	0.998404232	0.461979691	0.92842022	1.800995412	298	0.99206349	0	0	0.0012	3	0	0.001	0.7998173	0.7012917	ACVR2A	-598038	NFR
chr2:148107111-148107409	1	1	0.46673972	0.379245071	298	0.99206349	0.495	2	0	0	0	0.004	0.9050991	0.7085709	ACVR2A	-494826	NFR
chr2:148367256-148367554	1	1	0.833974189	0.282983147	298	0.99206349	0.308	2	0.0025	2	0	0	0.8284959	0.6705635	ACVR2A	-234681	NFR
chr2:148477967-148478265	0.415208246	1	0.444471248	0.510189821	298	0.99206349	0.0116	1	6.00E-04	1	0	0.001	0.9319665	0.6592677	ACVR2A	-123970	NFR
chr2:14898185-14898483	0.673147851	1	1.327670218	0.746357258	298	0.99206349	0.011	1	0.003	1	0	NA	0.7362213	0.7583366	NBAS	803120	NFR
chr2:150718698-150718996	1	0.709608808	0.860112727	1.360237735	298	0.99206349	0.1472	1	0.0016	2	0	0.001	0.7537366	0.7476442	MMADHC	-274731	NFR
chr2:150792104-150792402	1	0.669931723	0.448133789	1.176355238	298	0.99206349	0.236	1	4.00E-04	1	0	0.684	0.9134315	0.6907168	MMADHC	-348137	NFR
chr2:150872227-150872525	0.360781817	0.22534948	0.893529966	1.952021341	298	0.99206349	0.0128	3	0.0018	1	0	0	0.8960884	0.5709078	MMADHC	-428260	NFR
chr2:15126188-15126486	1	1	0.841556308	0.745841794	298	0.99206349	0.0657	4	0	0	0	NA	0.7563992	0.7461932	NBAS	575117	NFR
chr2:151441379-151441677	1	1	1.023150187	0.833705502	298	0.99206349	0	0	0.0011	2	0	0	0.9072161	0.5483304	RND3	-97347	NFR
chr2:151693933-151694231	1	1	0.787791674	0.404546533	298	0.99206349	0.0425	1	8.00E-04	1	0	0.04	0.5164477	0.9378212	RND3	-349901	NFR
chr2:151746642-151746940	0.787628113	1	0.881279156	0.813708199	298	0.99206349	0.09405	3	4.00E-04	1	0	0	0.7649559	0.7381773	RBM43	371602	NFR
chr2:151948849-151949147	1	1	0.849798277	0.295026984	298	0.99206349	0.0118	1	0.0028	1	0	0	0.8159149	0.6837755	RBM43	169395	NFR
chr2:153815615-153815913	1	1	0.838231198	0.452606231	298	0.99206349	0	0	5.00E-04	2	0	0.002	0.7669187	0.7343518	PRPF40A	-241269	NFR
chr2:153883283-153883581	0.523105579	0.576001218	0.559489605	0.51212972	298	0.99206349	0.1647	2	0.0024	2	0	0.001	0.9370874	0.647023	PRPF40A	-308937	NFR
chr2:154131455-154131753	0.756445693	0.430451853	0.998269715	0.850839383	298	0.99206349	0.0246	1	0.0082	1	0	0.001	0.8810289	0.5939484	RPRM	203718	NFR
chr2:154688529-154688827	0.913359083	0.406355604	0.967902432	1.719141564	298	0.99206349	0.22405	2	0.0012	1	0	0	0.9040659	0.5549291	GALNT13	-39748	NFR
chr2:155393901-155394199	1	1	0.487742044	0.391312051	298	0.99206349	0.0589	1	0.0039	2	0	0	0.901593	0.7112959	KCNJ3	-160761	NFR
chr2:155935743-155936041	1	1	0.406837337	0.308393402	298	0.99206349	0	0	0.0012	3	0	0.001	0.8475834	0.7750656	KCNJ3	381081	NFR
chr2:156306938-156307236	1	0.864811366	0.890423251	1.086713258	298	0.99206349	0	0	0.0016	5	0	0	0.720442	0.7743963	KCNJ3	752276	NFR
chr2:156315383-156315681	1	1	0.462740005	0.399767223	298	0.99206349	0	0	0.0034	2	0	0.001	0.9340655	0.6507171	KCNJ3	760721	NFR
chr2:156446838-156447136	1	0.710383703	1.056662535	1.181169698	298	0.99206349	0.0222	1	0.0043	4	0	0.006	0.8983447	0.5605839	NR4A2	742241	NFR
chr2:156572888-156573186	0.531961082	0.633939708	1.479789144	1.242332784	298	0.99206349	0.365	1	0.0016	2	0	0	0.8664532	0.5359212	NR4A2	616191	NFR
chr2:156647721-156648019	0.220489889	0.778567151	1.863872687	1.041862204	298	0.99206349	0.1196	3	0.0014	2	0	0.001	0.8186	0.675055	NR4A2	541358	NFR
chr2:156661119-156661417	1	0.752201964	0.793573613	0.950500593	298	0.99206349	0.0112	1	0.0082	1	0	0	0.75252	0.845697	NR4A2	527960	NFR
chr2:156757657-156757955	0.736294804	1	0.94954947	0.342771109	298	0.99206349	0	0	0.0017	4	0	0	0.8986921	0.5675894	NR4A2	431422	NFR
chr2:156757707-156758005	0.676374256	1	1.075517543	0.474666958	298	0.99206349	0	0	0.0017	4	0	0	0.9213195	0.5164583	NR4A2	431372	NFR
chr2:157745917-157746215	0.433685241	1	0.472991823	0.40177711	298	0.99206349	0.0417	1	0	0	0	0	0.9348683	0.6524405	GALNT5	-368044	NFR
chr2:157751729-157752027	1	1	0.720652971	0.564593131	298	0.99206349	0.3407	1	0.0041	4	0	0.068	0.8221592	0.7966678	GALNT5	-362232	NFR
chr2:157801853-157802151	0.822795519	0.681260825	1.07492697	1.06537462	298	0.99206349	0.1528	5	0.0042	4	0	0	0.8403973	0.654914	GALNT5	-312108	NFR
chr2:158515693-158515991	0.76113541	1	0.892652143	0.383082452	298	0.99206349	0.0545	1	0.0017	2	0	0.001	0.8585749	0.6289303	ACVR1C	-30325	NFR
chr2:161926489-161926787	0.667102615	1	0.453666979	0.361116732	298	0.99206349	0.15835	2	0.003	5	2	1	0.9017801	0.7140895	TANK	-90170	NFR
chr2:161975603-161975901	1	1	0.564776701	0.445874863	298	0.99206349	0.1207	2	0.004	2	1	0.001	0.9317668	0.659736	TANK	-41056	NFR
chr2:162439124-162439422	0.446761082	1	0.53442226	0.391389916	298	0.99206349	0	0	0.0074	3	0	0.0865	0.9333845	0.6601771	SLC4A10	-41663	NFR
chr2:163743051-163743349	0.792396782	1	0.981877394	0.470306748	298	0.99206349	0.4581	1	0.0026	4	0	0.002	0.824795	0.6740291	KCNH7	-48072	NFR
chr2:163743328-163743626	1	1	0.851424554	0.422093842	298	0.99206349	0.0503	1	0.001	3	0	0	0.8156565	0.6876843	KCNH7	-48349	NFR
chr2:163826397-163826695	0.767343633	1	0.980496666	0.834110006	298	0.99206349	0.09285	1	6.00E-04	1	0	0	0.8432116	0.6523715	KCNH7	-131418	NFR
chr2:163902046-163902344	0.436359194	1	0.82639976	0.889435731	298	0.99206349	0	0	0	0	0	0	0.8154954	0.685398	KCNH7	-207067	NFR
chr2:163968604-163968902	1	0.770761108	0.971500681	0.972006839	298	0.99206349	0	0	0.0036	3	0	0	0.8573633	0.6320647	KCNH7	-273625	NFR
chr2:163998601-163998899	1	1	0.535607279	0.31676432	298	0.99206349	0.0158	1	0.001	3	0	0.0315	0.9494935	0.6131312	KCNH7	-303622	NFR
chr2:164068983-164069281	0.593760325	0.747549177	1.259935618	1.295265118	298	0.99206349	0.0184	3	0.003894	2	0	0	0.9528656	0.4307551	KCNH7	-374004	NFR
chr2:164098869-164099167	0.951183276	0.714658839	0.982016061	1.245839482	298	0.99206349	0	0	0	0	0	0.0025	0.9252619	0.5085132	KCNH7	-403890	NFR
chr2:164156445-164156743	1	0.616187863	0.465413152	1.166348912	298	0.99206349	0	0	0.0021	4	0	0.9805	0.9217315	0.6777833	FIGN	435923	NFR
chr2:164167663-164167961	0.517722486	0.165182465	1.370122491	1.744258854	298	0.99206349	0.0294	1	0.0018	3	0	0	0.8668835	0.6137096	FIGN	424705	NFR
chr2:164170394-164170692	0.966083704	0.446248829	1.103839061	1.152133612	298	0.99206349	0.1184	3	0.0024	2	0	0	0.7069336	0.8672748	FIGN	421974	NFR
chr2:164330103-164330401	0.715505414	1	1.11440174	0.901168614	298	0.99206349	0.3129	2	0.0047	4	0	0	0.8509109	0.6402163	FIGN	262265	NFR
chr2:164370249-164370547	1	1	0.903912055	0.735466736	298	0.99206349	0.10795	2	0.0014	3	0	0.002	0.8239303	0.6789921	FIGN	222119	NFR
chr2:164600634-164600932	1	1	0.870591469	0.687107562	298	0.99206349	0.0296	1	8.00E-04	3	0	0.003	0.7743285	0.7271021	FIGN	-8266	NFR
chr2:164713835-164714133	0.879691349	0.245347358	0.831301242	2.016408489	298	0.99206349	0	0	6.00E-04	2	0	0.991	0.7660939	0.7370887	FIGN	-121467	NFR
chr2:164717174-164717472	1	0.716443395	0.934177897	1.1645388	298	0.99206349	0.0228	1	0.0017	2	0	0	0.9026863	0.5561188	FIGN	-124806	NFR
chr2:164836647-164836945	0.741711577	0.817541963	1.103143144	0.996195352	298	0.99206349	0.0473	3	0.0022	3	1	0	0.9071148	0.5485499	FIGN	-244279	NFR
chr2:164865655-164865953	0.825740226	1	0.507656471	0.650400862	298	0.99206349	0	0	0.0052	1	0	0	0.9272434	0.6698459	FIGN	-273287	NFR
chr2:164930567-164930865	1	1	0.483317455	0.375880072	298	0.99206349	0	0	0.001	1	0	0.002	0.9394931	0.6409533	FIGN	-338199	NFR
chr2:164975700-164975998	0.378994776	1	1.030172669	0.414875321	298	0.99206349	0.0479	1	0.0013	2	0	0	0.8718984	0.6080214	FIGN	-383332	NFR
chr2:165265006-165265304	0.664045937	1	1.043636674	0.849753102	298	0.99206349	0.1625	1	0.0012	2	0	0.002	0.7764628	0.7249744	GRB14	213203	NFR
chr2:165308104-165308402	0.859381973	0.394571312	1.127058605	0.985670568	298	0.99206349	0.013	1	0.0012	5	0	0.0255	0.7221088	0.8619037	GRB14	170105	NFR
chr2:165890247-165890545	1	1	0.901945984	0.524236727	298	0.99206349	0	0	7.00E-04	4	0	0.001	0.8478681	0.6445534	SLC38A11	-78400	NFR
chr2:166301371-166301669	0.308762934	1	0.781578972	0.682820714	298	0.99206349	0.0204	1	0.0058	2	0	0.007	0.8752174	0.6068019	CSRNP3	-24637	NFR
chr2:167528674-167528972	1	0.708543605	0.526892467	0.459764418	298	0.99206349	0.0176	3	0.0022	2	0	0	0.8799018	0.7384248	SCN7A	-185345	NFR
chr2:167577742-167578040	1	1	0.902088399	0.650640823	298	0.99206349	0.1693	2	0	0	0	0.0545	0.8530003	0.6399139	XIRP2	-167106	NFR
chr2:167586674-167586972	0.83201874	0.998871621	1.009632283	0.335063936	298	0.99206349	0	0	0.0014	8	0	0	0.7275773	0.8565729	XIRP2	-158174	NFR
chr2:167626314-167626612	0.623448776	1	0.8911876	0.483845884	298	0.99206349	0.2823	1	0.0014	1	0	0.004	0.8580883	0.6309761	XIRP2	-118534	NFR
chr2:16856404-16856702	0.726297961	1	0.988465898	0.612220632	298	0.99206349	0.0236	2	0.0024	3	0	NA	0.8724503	0.6113884	FAM49A	-9451	NFR
chr2:16991982-16992280	1	0.126859493	0.75613067	2.205131711	298	0.99206349	0.4861	2	0.0024	1	0	NA	0.7585668	0.7452444	FAM49A	-145029	NFR
chr2:172091186-172091484	1	1	0.496139193	0.484055663	298	0.99206349	0.0268	1	6.00E-04	1	0	0.002	0.9095284	0.6950284	TLK1	-73992	NFR
chr2:17292802-17293100	0.950562832	1	0.853788005	0.552215018	298	0.99206349	0.0994	1	0.0056	1	0	NA	0.8257211	0.6753696	VSNL1	-429476	NFR
chr2:17293327-17293625	0.757162801	0.74154426	0.832512754	1.235533631	298	0.99206349	0.1413	2	0.001	7	0	NA	0.8529186	0.6431892	VSNL1	-428951	NFR
chr2:17307065-17307363	0.622785446	0.542529337	1.132537034	1.459589588	298	0.99206349	0.2377	6	0.0052	1	2	NA	0.8471339	0.6443726	VSNL1	-415213	NFR
chr2:17307140-17307438	0.747869518	1	1.03299705	0.68521052	298	0.99206349	0.2377	6	0.0052	1	2	NA	0.8944149	0.5741342	VSNL1	-415138	NFR
chr2:174338533-174338831	1	1	0.695618131	0.78316774	298	0.99206349	0.3932	1	0.0018	3	0	0.003	0.7325528	0.7681595	CDCA7	119093	NFR
chr2:174463369-174463667	0.908035955	1	1.104739017	0.371837353	298	0.99206349	0.0284	3	0.0022	1	0	0.004	0.8926979	0.5774022	CDCA7	243929	NFR
chr2:174521606-174521904	0.242974676	1	0.994138313	0.415606444	298	0.99206349	0.1801	3	0	0	0	0	0.9050581	0.5512307	CDCA7	302166	NFR
chr2:174657757-174658055	1	1	0.919428562	0.40570654	298	0.99206349	0	0	0.0016	2	0	5.00E-04	0.8695203	0.6161478	SP3	172524	NFR
chr2:174657788-174658086	0.971661399	1	1.044746547	0.638230912	298	0.99206349	0	0	0.0016	2	0	0	0.851241	0.6397383	SP3	172493	NFR
chr2:176209858-176210156	1	1	0.900050218	0.737873944	298	0.99206349	0	0	0.0048	3	0	0.001	0.6855581	0.8000314	ATP5G3	-160672	NFR
chr2:176219005-176219303	1	1	0.984035813	0.408495494	298	0.99206349	0.0112	1	0.0012	2	0	0.018	0.880844	0.5988719	ATP5G3	-169819	NFR
chr2:176228760-176229058	0.497703434	1	0.480177539	0.387268222	298	0.99206349	0.2658	3	0.002	4	2	0.752	0.9312882	0.6650403	ATP5G3	-179574	NFR
chr2:176257177-176257475	0.997236052	1	0.863288445	0.581856537	298	0.99206349	0.4203	1	0.0026	1	1	0.001	0.8709314	0.6155199	ATP5G3	-207991	NFR
chr2:176257192-176257490	0.998871621	1	0.872490162	0.339652299	298	0.99206349	0.4203	1	0.0026	1	1	0.001	0.8118444	0.6935681	ATP5G3	-208006	NFR
chr2:176394987-176395285	1	1	0.821101181	1.015997299	298	0.99206349	0	0	0.0055	2	0	0.007	0.8793338	0.6052124	ATP5G3	-345801	NFR
chr2:176427833-176428131	0.73706396	1	1.051511832	0.342747025	298	0.99206349	0	0	0.0028	2	0	0	0.8728204	0.6052737	ATP5G3	-378647	NFR
chr2:176475104-176475402	0.927044308	0.544910596	1.127217835	1.729367271	298	0.99206349	0	0	0.001	3	0	0	0.9287793	0.4977897	NONE	NA	NFR
chr2:176487161-176487459	1	0.290543325	1.047078298	1.345966765	298	0.99206349	0.27735	2	0.0014	3	1	0	0.7900965	0.7083081	NONE	NA	NFR
chr2:176616755-176617053	0.30723379	0.403910288	0.576296051	1.66152805	298	0.99206349	0.0653	1	0.0024	2	1	0	0.9428529	0.4739751	NONE	NA	NFR
chr2:176938836-176939134	1	1	1.109047128	0.414593059	298	0.99206349	0	0	0	0	0	0	0.8947477	0.5663494	KIAA1715	-71912	NFR
chr2:176938867-176939165	1	1	0.812938065	0.537051051	298	0.99206349	0	0	0	0	0	0	0.8127777	0.6886197	KIAA1715	-71943	NFR
chr2:177077432-177077730	0.695618652	0.426859092	0.910348794	0.862389519	298	0.99206349	0.0231	4	0	0	1	0.007	0.9170134	0.5266248	HOXD1	24274	NFR
chr2:177524307-177524605	1	0.997476871	0.848906909	0.783580409	298	0.99206349	0.4607	1	0.0012	3	0	0.001	0.8478787	0.64726	MTX2	390309	NFR
chr2:177772753-177773051	1	1	0.446538208	0.729936333	298	0.99206349	0	0	0.0012	1	0	0.4715	0.8653528	0.7593141	HNRNPA3	-304389	NFR
chr2:177807849-177808147	1	1	0.433972471	0.285919896	298	0.99206349	0.3005	1	0.0027	4	0	0.0085	0.897173	0.7183745	HNRNPA3	-269293	NFR
chr2:177839007-177839305	1	1	0.443319111	0.518713744	298	0.99206349	0	0	6.00E-04	1	0	0.107	0.8980732	0.7169615	HNRNPA3	-238135	NFR
chr2:177851985-177852283	1	0.576631529	0.544168689	1.013073733	298	0.99206349	0	0	0.0026	3	0	5.00E-04	0.9330782	0.6566898	HNRNPA3	-225157	NFR
chr2:177932514-177932812	1	1	0.466218218	0.382469032	298	0.99206349	0	0	0.0021	2	0	1	0.8920251	0.7262605	HNRNPA3	-144628	NFR
chr2:177951324-177951622	0.99680847	0.998871622	0.777645962	0.780630983	298	0.99206349	0	0	0.002	3	0	0.001	0.7640244	0.7424786	HNRNPA3	-125818	NFR
chr2:178006265-178006563	1	1	0.67124687	0.428396853	298	0.99206349	0.0236	1	0.002	2	0	0.005	0.9447156	0.6269864	HNRNPA3	-70877	NFR
chr2:180220077-180220375	0.773956307	0.459482085	0.878481049	1.367769481	298	0.99206349	0.0182	1	0.002	2	0	0.001	0.8985418	0.5644534	SESTD1	-90709	NFR
chr2:180233888-180234186	1	1	0.954980515	0.596687909	298	0.99206349	0.05175	2	0.005	1	0	0	0.8683467	0.6102935	SESTD1	-104520	NFR
chr2:181052559-181052857	1	1	0.82561698	0.774720367	298	0.99206349	0.4507	1	0.0031	2	0	0.97	0.8467873	0.6460767	CWC22	-180928	NFR
chr2:181305610-181305908	1	1	0.463447933	0.511970362	298	0.99206349	0	0	8.00E-04	1	0	0.007	0.9049526	0.7088184	CWC22	-433979	NFR
chr2:182627267-182627565	1	0.774463455	0.942192547	1.022263506	298	0.99206349	0.0489	5	0.0016	2	0	0.001	0.9259127	0.5108419	NEUROD1	-81813	NFR
chr2:183487779-183488077	0.834857774	1	1.175151428	0.750574104	298	0.99206349	0.4427	1	0.0023	2	1	0	0.7932432	0.6405469	DNAJC10	-93071	NFR
chr2:184275652-184275950	0.620025307	0.412195947	1.208700236	1.82504023	298	0.99206349	0.10232	2	0.001	3	0	0	0.7433752	0.8495098	NUP35	286718	NFR
chr2:184389766-184390064	1	1	0.956603499	0.796595068	298	0.99206349	0.2019	2	8.00E-04	5	0	0	0.8944769	0.575801	NUP35	400832	NFR
chr2:184423273-184423571	0.98163294	1	0.955896109	0.584249856	298	0.99206349	0.0236	1	0.0076	1	0	0.001	0.874729	0.6046717	NUP35	434339	NFR
chr2:18446631-18446929	1	1	0.767708791	0.522370989	298	0.99206349	0	0	0.0014	4	0	NA	0.7953917	0.710734	RDH14	295166	NFR
chr2:184476978-184477276	1	1	0.815381251	0.307979106	298	0.99206349	0	0	0.0021	2	0	0.01	0.8212545	0.6809137	NUP35	488044	NFR
chr2:184577493-184577791	0.548923062	1	0.445028211	0.353878635	298	0.99206349	0.03255	2	0	0	0	0.001	0.9275669	0.6655142	NUP35	588559	NFR
chr2:184610222-184610520	0.705766885	0.642533507	0.968204505	1.053159887	298	0.99206349	0.2572	6	0.0012	3	0	0.002	0.8260208	0.6702981	NUP35	621288	NFR
chr2:184727754-184728052	1	1	0.829172455	0.846227328	298	0.99206349	0	0	0.0094	3	0	0	0.640852	0.8973051	ZNF804A	-735190	NFR
chr2:185150982-185151280	1	1	0.349815559	0.366036765	298	0.99206349	0.3339	5	8.00E-04	3	1	0	0.8899745	0.7292969	ZNF804A	-311962	NFR
chr2:185150995-185151293	1	1	0.578762155	0.491314754	298	0.99206349	0.3339	5	7.00E-04	2	1	0	0.938755	0.6428409	ZNF804A	-311949	NFR
chr2:185176173-185176471	0.818867219	0.998871621	1.072151493	0.851070371	298	0.99206349	0.1026	2	0.001	3	0	0	0.9176412	0.5235479	ZNF804A	-286771	NFR
chr2:185176181-185176479	0.710223315	0.66289165	0.979607173	1.065204426	298	0.99206349	0.1026	2	0.001	3	0	0	0.8947414	0.5735075	ZNF804A	-286763	NFR
chr2:185986701-185986999	1	1	0.762030413	0.846804115	298	0.99206349	0	0	0.0044	4	0	0.001	0.6925652	0.8752257	ZNF804A	523757	NFR
chr2:186262853-186263151	1	1	0.870255927	0.324391162	298	0.99206349	0.1328	3	0.0044	1	3	0	0.8224231	0.6769764	FSIP2	-340353	NFR
chr2:186794959-186795257	1	0.841746726	0.802708287	1.121529514	298	0.99206349	0	0	8.00E-04	3	0	0.001	0.7648225	0.7346379	FSIP2	191753	NFR
chr2:186859747-186860045	1	0.793559944	0.886145213	1.008636323	298	0.99206349	0.02608	2	0.0028	3	0	0.001	0.831676	0.6677771	FSIP2	256541	NFR
chr2:187222778-187223076	1	1	0.505727253	0.423253662	298	0.99206349	0.2736	1	0	0	1	0.001	0.878617	0.7401543	ZC3H15	-127956	NFR
chr2:187450864-187451162	0.524926084	0.828587675	1.276501937	1.202047059	298	0.99206349	0	0	0.0035	2	0	0.002	0.8731679	0.6035464	ITGAV	-3779	NFR
chr2:187450867-187451165	1	1	0.899140579	0.795632785	298	0.99206349	0	0	0.0035	2	0	0.002	0.7491922	0.7527336	ITGAV	-3776	NFR
chr2:187547404-187547702	1	1	1.004946001	0.401978319	298	0.99206349	0.21265	6	0.0012	3	5	0.021	0.7126759	0.8662577	FAM171B	-11145	NFR
chr2:187631077-187631375	1	1	0.800910339	0.413585575	298	0.99206349	0	0	0.0032	2	0	0	0.8210445	0.6798818	FAM171B	72528	NFR
chr2:187897410-187897708	1	0.29451862	0.925097973	1.957588893	298	0.99206349	0.0491	1	0.0046	2	0	0.001	0.8251602	0.6760733	ZSWIM2	-183662	NFR
chr2:188060087-188060385	1	1	0.795477087	0.189981232	298	0.99206349	0	0	0.0015	2	0	0.004	0.8564152	0.6348925	CALCRL	252951	NFR
chr2:188128188-188128486	1	0.765859454	0.832507843	0.971861672	298	0.99206349	0.2405	2	0.0026	3	1	0	0.7283056	0.7679747	CALCRL	184850	NFR
chr2:188742595-188742893	1	0.906660467	0.445067162	0.565183588	298	0.99206349	0.2382	1	0.001	2	0	0.001	0.8638799	0.7587631	TFPI	-323525	NFR
chr2:188832993-188833291	1	0.666229762	0.853362	1.348298856	298	0.99206349	0.0685	2	0.0047	2	0	0.0015	0.8529105	0.6432015	GULP1	-324417	NFR
chr2:189490338-189490636	1	1	1.038221185	0.371853738	298	0.99206349	0.112	1	8.00E-04	3	2	0	0.8548866	0.6344238	GULP1	332928	NFR
chr2:190087832-190088130	1	1	0.48330381	0.367823153	298	0.99206349	0	0	8.00E-04	1	0	0	0.9130826	0.6944937	COL5A2	-43376	NFR
chr2:191723096-191723394	0.917720612	1	1.144435129	0.369750491	298	0.99206349	0.21455	6	0.0026	2	3	0.003	0.8856298	0.5858205	GLS	-22308	NFR
chr2:192454504-192454802	1	1	0.517363144	0.37877488	298	0.99206349	0	0	0.001	3	0	0.0215	0.8974775	0.7127631	NABP1	-88605	NFR
chr2:194501488-194501786	1	1	0.431078962	0.406298942	298	0.99206349	0.03105	2	0.0018	2	0	0.001	0.7044471	0.8721829	TMEFF2	-1441202	NFR
chr2:194528332-194528630	0.753136789	1	0.98476977	0.757126271	298	0.99206349	0.021	1	0.001	5	0	0	0.8448414	0.646438	TMEFF2	-1468046	NFR
chr2:194815970-194816268	1	1	0.952542901	0.386403655	298	0.99206349	0	0	0.002	3	0	0.001	0.6208258	0.9046968	SLC39A10	-1705352	NFR
chr2:195117190-195117488	0.206633432	0.075130963	2.05801345	2.539700174	298	0.99206349	0	0	9.00E-04	2	0	0	0.6932647	0.7333828	SLC39A10	-1404132	NFR
chr2:195117214-195117512	0.34336316	0.178232569	1.601800958	2.010814612	298	0.99206349	0	0	9.00E-04	2	0	0	0.5429625	0.8374137	SLC39A10	-1404108	NFR
chr2:195199810-195200108	0.107562337	0.947984485	1.272504401	1.06493875	298	0.99206349	0.0124	1	0.0055	2	0	0	0.7905871	0.7094561	SLC39A10	-1321512	NFR
chr2:195201638-195201936	0.549652539	0.62214806	1.050631798	1.567519243	298	0.99206349	0.1783	1	0.0022	1	0	0.033	0.8707521	0.6141596	SLC39A10	-1319684	NFR
chr2:195571753-195572051	0.642015402	0.779943858	1.1194909	0.915224813	298	0.99206349	0.0365	3	0.0066	3	0	0.001	0.9290596	0.4987964	SLC39A10	-949569	NFR
chr2:195751465-195751763	1	0.572382716	0.854155446	1.395564509	298	0.99206349	0.1423	2	0.001	1	0	0.001	0.782351	0.7199498	SLC39A10	-769857	NFR
chr2:195938680-195938978	0.619415454	1	1.101479017	0.63812089	298	0.99206349	0	0	8.00E-04	3	0	0	0.9202967	0.5189106	SLC39A10	-582642	NFR
chr2:19597454-19597752	0.971504712	1	0.900750485	0.783748682	298	0.99206349	0	0	0.004	2	0	NA	0.5805003	0.9181613	OSR1	-40926	NFR
chr2:196026656-196026954	1	0.581253845	0.82759943	1.487459547	298	0.99206349	0.06849	1	6.00E-04	1	0	0	0.757648	0.8414103	SLC39A10	-494666	NFR
chr2:196038867-196039165	1	0.695629987	0.797445124	1.167331915	298	0.99206349	0.137795	6	4.00E-04	1	0	0.001	0.8588773	0.6343723	SLC39A10	-482455	NFR
chr2:196042591-196042889	1	1	0.431095978	0.42928709	298	0.99206349	0.24165	4	0	0	0	0.001	0.9076387	0.7042156	SLC39A10	-478731	NFR
chr2:196075589-196075887	1	0.899644011	0.884938274	0.878398304	298	0.99206349	0.0749	4	8.00E-04	5	0	0.001	0.8211051	0.6774767	SLC39A10	-445733	NFR
chr2:196076137-196076435	1	1	0.394978186	0.339671467	298	0.99206349	0.0749	5	0	0	0	0	0.8364133	0.7907279	SLC39A10	-445185	NFR
chr2:196147681-196147979	1	0.159810743	0.846205357	1.120621319	298	0.99206349	0	0	8.00E-04	4	0	0	0.8267014	0.6716309	SLC39A10	-373641	NFR
chr2:19766878-19767176	0.221019736	0.573523795	1.639248855	1.524702314	298	0.99206349	0.0104	3	0.0094	1	0	NA	0.8786716	0.5135213	OSR1	-210350	NFR
chr2:19841889-19842187	1	1	0.476427194	0.392684078	298	0.99206349	0	0	6.00E-04	3	0	NA	0.8872547	0.7305551	TTC32	259709	NFR
chr2:19871265-19871563	0.767351378	0.183886825	0.961627643	1.797070249	298	0.99206349	0	0	0.003	1	0	NA	0.8837869	0.5937092	TTC32	230333	NFR
chr2:199307623-199307921	0.675511947	1	1.05773909	0.314213118	298	0.99206349	0	0	0.0039	2	0	0	0.8956815	0.5671006	PLCL1	638346	NFR
chr2:199311661-199311959	0.701908589	0.73211776	0.835016317	1.164533225	298	0.99206349	0	0	0	0	0	0	0.8703862	0.6147505	PLCL1	642384	NFR
chr2:199368352-199368650	1	1	0.532547652	0.457737519	298	0.99206349	0.0128	1	0.0014	1	0	0.0025	0.8835898	0.7357342	PLCL1	699075	NFR
chr2:199368640-199368938	1	0.139920068	0.910862992	1.212650914	298	0.99206349	0.013	3	0.006	2	0	0.0065	0.6764361	0.884257	PLCL1	699363	NFR
chr2:199384972-199385270	0.997014596	0.72872234	0.871890412	0.884539907	298	0.99206349	0	0	0.0025	6	0	0	0.8753986	0.6049726	PLCL1	715695	NFR
chr2:199624631-199624929	1	1	0.796865138	0.874553832	298	0.99206349	0	0	0.0031	2	0	0.001	0.8364947	0.6614587	SATB2	698039	NFR
chr2:199643496-199643794	0.60974941	0.655705782	1.034158701	1.40753773	298	0.99206349	0	0	0.0034	1	0	0	0.9344715	0.4842515	SATB2	679174	NFR
chr2:199704664-199704962	1	0.913505008	0.869736271	1.003240714	298	0.99206349	0.0114	1	0.0016	3	0	0.001	0.8608535	0.6282087	SATB2	618006	NFR
chr2:200985052-200985350	1	1	0.768184585	0.664953707	298	0.99206349	0.0511	1	4.00E-04	3	0	0	0.8192711	0.6878026	TYW5	-164742	NFR
chr2:204728771-204729069	1	1	0.449986656	0.408570035	298	0.99206349	0	0	6.00E-04	1	0	0.001	0.9585944	0.5981548	CTLA4	-3589	NFR
chr2:204943633-204943931	1	1	0.682505994	0.553752892	298	0.99206349	0	0	0.0028	5	0	0.099	0.8132085	0.8045948	ICOS	142311	NFR
chr2:204943639-204943937	1	1	0.651612946	0.595776641	298	0.99206349	0	0	0.0028	5	0	0.099	0.8045603	0.8104711	ICOS	142317	NFR
chr2:205109651-205109949	0.984736501	1	1.081580661	0.460477516	298	0.99206349	0.2537	2	0.0024	1	0	0.002	0.8554142	0.6349628	PARD3B	-300923	NFR
chr2:205183452-205183750	0.987184627	0.283153856	1.040845406	1.937593827	298	0.99206349	0.0126	1	0	0	0	0	0.8610135	0.6239994	PARD3B	-227122	NFR
chr2:205384772-205385070	1	1	0.824459628	0.402685054	298	0.99206349	0.0613	1	0.0014	5	0	0	0.7814321	0.7208942	PARD3B	-25802	NFR
chr2:206527831-206528129	1	1	0.960932819	1.021202818	298	0.99206349	0.171	2	0.0042	4	1	0	0.8167461	0.6839004	NRP2	-19244	NFR
chr2:207844088-207844386	0.750415772	1	1.065674461	0.444529099	298	0.99206349	0.0116	1	0.0028	1	0	0.001	0.8858636	0.5853996	CPO	39959	NFR
chr2:208569367-208569665	1	1	0.430696704	0.41635501	298	0.99206349	0.2762	3	0.0036	2	0	0.001	0.9461998	0.6319648	CCNYL1	-6959	NFR
chr2:209912732-209913030	0.282388264	1	1.102896806	0.498694762	298	0.99206349	0.0473	1	7.00E-04	2	0	0.005	0.8982374	0.5650553	MAP2	-531264	NFR
chr2:209925175-209925473	1	1	0.478180697	0.770371034	298	0.99206349	0	0	0.0068	3	0	0	0.893637	0.7187179	MAP2	-518821	NFR
chr2:210024756-210025054	1	1	1.018127442	0.390677646	298	0.99206349	0.2971	1	0.0025	2	1	0.057	0.8862808	0.5846465	MAP2	-419240	NFR
chr2:211133331-211133629	0.974298196	1	1.042695331	0.562350781	298	0.99206349	0.0425	1	0.0043	2	1	0	0.8472973	0.6480851	ACADL	-43265	NFR
chr2:211737211-211737509	1	1	0.531558245	0.458211415	298	0.99206349	0	0	0.0023	4	0	0	0.704288	0.871437	CPS1	394927	NFR
chr2:212147322-212147620	1	1	0.840291266	0.475487202	298	0.99206349	0.0126	1	0.0064	5	0	0	0.6974359	0.792971	CPS1	805038	NFR
chr2:212199002-212199300	1	1	0.983221845	0.462581705	298	0.99206349	0.15425	2	9.00E-04	4	0	0.001	0.6244089	0.9037939	CPS1	856718	NFR
chr2:213644334-213644632	0.645834727	0.132783725	1.326262383	1.660768256	298	0.99206349	0.0104	1	0.0016	3	0	0	0.8303032	0.5939942	ERBB4	-240918	NFR
chr2:213644463-213644761	0.998404232	0.997743245	0.746787611	0.425801959	298	0.99206349	0.0104	1	0.0018	4	0	0	0.8062456	0.6986663	ERBB4	-241047	NFR
chr2:213830293-213830591	1	1	0.510762487	0.484916562	298	0.99206349	0.0209	2	0.0026	2	0	0.001	0.9419067	0.6388593	IKZF2	184616	NFR
chr2:216059205-216059503	0.692515202	1	0.987055835	0.384997828	298	0.99206349	0.1446	1	4.00E-04	1	0	0.017	0.9133989	0.5348558	ABCA12	-56203	NFR
chr2:216125542-216125840	1	1	0.967233997	0.787254769	298	0.99206349	0.07768	3	0.0076	1	0	0.0095	0.8634812	0.6273393	ATIC	-50849	NFR
chr2:21771948-21772246	0.684965297	1	0.832190935	0.546989258	298	0.99206349	0.026	1	9.00E-04	2	0	NA	0.8456205	0.6504325	TDRD15	425308	NFR
chr2:217977499-217977797	1	0.893278724	0.932887752	0.748033677	298	0.99206349	0.3111	3	0.0049	2	0	0	0.8552461	0.6366222	TNP1	-252861	NFR
chr2:217994169-217994467	0.998871621	0.243695602	0.795211903	1.095390257	298	0.99206349	0.08715	2	0.003	5	0	0.004	0.8643469	0.6277792	TNP1	-269531	NFR
chr2:218023197-218023495	1	1	1.054059302	0.434462417	298	0.99206349	0.015	1	0.0044	5	0	0	0.7492334	0.7491019	TNP1	-298559	NFR
[truncated: 3,105 more rows]
