# Supplementary material for: Identifying branch-specific positive selection throughout the regulatory genome using an appropriate proxy neutral
Source: BMC Genomics. 2020 May 13;21:359. doi: 10.1186/s12864-020-6752-4 (PMC7222330; doi:10.1186/s12864-020-6752-4)
Supplement: Supplementary file 4 — Additional file 4: DHS.data. [file 12864_2020_6752_MOESM4_ESM.csv]

chromosome	pval.human	pval.chimp	zeta.human	zeta.chimp	size	Specificity	maf_common	S_common	maf_rare	S_rare	eQTLs	PhastCons	PP_con	PP_acc	gene	dTSS	type
chr1:10003301-10003595	0.256059745	1	1.369109861	1.75E-14	294	0	0.1627	3	0.0023	2	3	0	0.8377042	0.586813	NMNAT1	-38	DHS
chr1:10010441-10010750	0.651806632	1	0.86587062	1.54E-14	309	0	0	0	0.0052	1	0	0	0.8849417	0.5884649	NMNAT1	7110	DHS
chr1:100274246-100274595	1	1	2.11E-14	0.895929058	349	0.007937	0.11765	2	4.00E-04	3	1	0	0.3912076	1	AGL	-41624	DHS
chr1:10061566-10061875	1	1	4.69E-14	0.534060633	309	0.9761905	0.0463	1	0.0052	1	0	NA	0.3162476	1	RBP7	4447	DHS
chr1:100715301-100715575	1	0.906363585	0.59399713	1.079983014	274	0	0.15855	2	0.0024	2	1	0.0045	0.6588476	0.888763	DBT	-48	DHS
chr1:100732841-100733150	1	1	0.4449398	0.384851445	309	0.9761905	0.03015	2	0.0028	1	0	NA	0.9014814	0.7087503	RTCA	1191	DHS
chr1:100765306-100765610	0.166911282	1	2.192411584	0.19170543	304	0.9761905	0.1879	3	6.00E-04	3	2	NA	0.9994385	0.01943676	RTCA	33653	DHS
chr1:100925106-100925390	0.053042547	1	2.313592115	0.464599526	284	0.031746	0.0593	2	0.0044	1	0	0	0.993561	0.1050664	GPR88	-78445	DHS
chr1:101704321-101704610	1	1	0.424236224	4.88E-14	289	0.007937	0.1094	3	0.0028	3	0	0.026	0.9425778	0.6370614	S1PR1	2022	DHS
chr1:101798246-101798555	1	1	0.455676451	0.70976261	309	0.968254	0	0	7.00E-04	4	0	NA	0.7196773	0.8641023	S1PR1	95957	DHS
chr1:101844721-101845035	1	1	0.429384314	1.86E-14	314	0.968254	0	0	0.0052	2	0	NA	0.7301564	0.8591667	S1PR1	142434	DHS
chr1:101906101-101906410	0.160403501	1	2.093541831	1.91E-14	309	0.968254	0.1247	2	0.0042	2	0	NA	0.9965174	0.05826704	S1PR1	203812	DHS
chr1:10192906-10193210	1	0.885177399	0.515537489	1.215035253	304	0.9761905	0.0659	2	0.0055	4	2	NA	0.5989859	0.9130918	KIF1B	-77805	DHS
chr1:103127106-103127415	0.301538898	1	1.41900008	0.416387322	309	0.968254	0.0106	1	0.002	5	0	NA	0.7790783	0.6538688	COL11A1	446786	DHS
chr1:10437381-10437770	1	1	2.29E-14	0.281253016	389	0.015873	0.0246	2	0.0014	1	1	NA	0.3944236	1	PGD	-21561	DHS
chr1:10531521-10532790	1	1	0.428603771	0.293974221	1269	0.952381	0.012	1	0.0016	10	0	NA	0.2492266	0.9437837	DFFA	427	DHS
chr1:105644281-105644590	1	0.043582902	0.42108776	2.37671179	309	0.968254	0	0	0.0033	2	0	NA	0.3931578	0.9632532	AMY1C	1351408	DHS
chr1:10567521-10567910	0.878333865	1	1.171899293	4.49E-14	389	0.015873	0.27905	2	0.0088	3	1	NA	0.9845474	0.2085941	PEX14	32772	DHS
chr1:106996461-106996775	0.156693648	0.11115491	2.133834417	2.42090843	314	0.968254	0.02975	6	0.0022	3	1	NA	0.938599	0.3308636	PRMT6	-602683	DHS
chr1:107504226-107504530	1	1	1.65E-14	1.65E-14	304	0.9761905	0	0	0.0012	1	0	NA	0.9288735	1	PRMT6	-94923	DHS
chr1:107598166-107598475	0.050439023	1	2.84742824	0.495643851	309	0.968254	0.0555	1	0.0068	6	0	NA	0.9973841	0.0491953	PRMT6	-980	DHS
chr1:107675521-107675830	1	1	1.035034575	0.28591146	309	0.9761905	0.11375	2	0.0012	1	1	NA	0.9785415	0.3321477	NTNG1	-7766	DHS
chr1:108439661-108439970	1	0.712903629	1.85E-14	1.291209844	309	0.9761905	0.0615	1	8.00E-04	4	0	NA	0.3755939	1	VAV3	67950	DHS
chr1:108668181-108668450	0.787185899	1	1.044581798	1.58E-14	269	0.02381	0.02975	3	0	0	0	0.001	0.9467014	0.4561318	SLC25A24	74664	DHS
chr1:10880586-10880895	0.669562762	0.97088641	1.436538796	0.788967812	309	0.9761905	0.016	1	0.0012	3	0	NA	0.9941916	0.134191	CASZ1	-24036	DHS
chr1:10890141-10890450	1	1	0.395163946	0.349124637	309	0.9761905	0.2472	5	0.0035	6	1	NA	0.6450744	0.8966395	CASZ1	-33591	DHS
chr1:109067341-109067650	0.051775937	1	2.272170781	0.68487391	309	0.9761905	0.0124	2	0.0062	2	0	NA	0.9787478	0.1638204	HENMT1	136652	DHS
chr1:109139981-109140295	1	1	0.718679985	0.405640625	314	0.968254	0.0286	1	0.0027	2	0	NA	0.8343218	0.6706011	HENMT1	64010	DHS
chr1:109234801-109236310	0.246418733	1	0.547032544	0.304281407	1509	0.015873	0.0214	3	0.0012	11	0	0.985	0.9360383	0.271879	PRPF38B	611	DHS
chr1:109289026-109289395	0.91853908	1	0.710834821	0.293780292	369	0	0.4199	2	0.0016	7	2	0	0.5293315	0.93336	STXBP3	-99	DHS
chr1:109364961-109365275	1	1	0.929940047	3.29E-14	314	0.9761905	0.0156	3	0.0056	2	0	NA	0.9081366	0.5481491	AKNAD1	34598	DHS
chr1:109505561-109506250	1	1	0.920446979	0.153487619	689	0.888889	0.03	3	0.0016	3	3	0	0.6116088	0.7308821	CLCC1	205	DHS
chr1:109618526-109619055	1	1	0.473835344	0.730458483	529	0	0	0	0.0015	4	0	0	0.1789946	0.9807422	TAF13	-167	DHS
chr1:109642621-109642890	0.018357286	1	3.419636732	0.937069121	269	0	0.0162	3	0.0016	5	1	0	0.9983037	0.02919484	TMEM167B	9399	DHS
chr1:109655301-109655590	0.998871622	1	1.69E-14	0.917157371	289	0	0.4157	1	0.0016	2	1	0	0.5569344	1	KIAA1324	-1177	DHS
chr1:109727146-109727455	1	1	0.470027165	0.371726154	309	0.9761905	0.2555	2	0.0076	1	1	NA	0.6703488	0.8846134	SARS	-29239	DHS
chr1:109756361-109757315	0.440274049	1	0.920879779	0.712269766	954	0.81746	0.0194	2	0.001	9	1	0	0.8279088	0.4495499	SARS	298	DHS
chr1:109757786-109758095	1	0.618314254	0.126865513	1.152893979	309	0.9761905	0	0	0.0012	5	0	NA	0.7198682	1	SARS	1401	DHS
chr1:109820121-109820490	1	1	0.808953773	0.528911624	369	0	0	0	0.0014	3	0	0	0.8779875	0.6006021	PSRC1	5484	DHS
chr1:109825726-109826195	1	1	0.259829771	0.521720649	469	0	0.0296	3	9.00E-04	4	1	0	0.215622	0.9867965	PSRC1	-171	DHS
chr1:109967901-109969515	1	1	0.835798281	0.433103349	1614	0.9761905	0.0329	7	0.0012	11	1	0.001	0.6557149	0.6132688	PSMA5	265	DHS
chr1:110036546-110037210	1	1	1.27E-14	0.186304412	664	0.015873	0.0815	3	0.0012	5	3	0.018	0.172859	1	CYB561D1	142	DHS
chr1:110074926-110075190	0.663493188	1	1.220728028	0.961003206	264	0.031746	0.25895	2	0	0	2	0	0.8820471	0.5921722	GPR61	-7436	DHS
chr1:110088966-110089835	0.962896739	1	0.526170849	0.945977285	869	0.015873	0.0166	1	0.001	2	0	0.041	0.8040598	0.6222267	GNAI3	-1832	DHS
chr1:110091006-110091290	1	0.911712844	2.78E-14	1.111012693	284	0	0.1078	3	6.00E-04	2	2	0	0.4035132	1	GNAI3	-85	DHS
chr1:110161346-110163795	1	0.96358854	0.344005137	0.431997772	2449	0.896825	0.1294	6	0.001	9	4	0.001	0.2321041	0.9335696	AMPD2	-705	DHS
chr1:110186006-110186290	1	1	2.31E-14	0.507214995	284	0.015873	0	0	0.0026	1	0	0	0.5973381	1	GSTM4	-12555	DHS
chr1:110197166-110197475	1	1	6.02E-14	6.35E-14	309	0.9761905	0.3962	1	0.0016	3	1	NA	0.4404072	1	GSTM4	-1382	DHS
chr1:110316341-110316595	1	1	3.66E-14	0.412675943	254	0.007937	0.03205	2	0.0024	4	0	0	0.2775943	1	EPS8L3	-9819	DHS
chr1:110319541-110319855	1	1	0.447388219	0.956137197	314	0.007937	0.0603	7	0.0049	6	2	0	0.5572787	0.9266495	EPS8L3	-13049	DHS
chr1:110573101-110573410	1	1	0.452559723	0.461907249	309	0.9761905	0.015	1	0	0	0	NA	0.8705398	0.7485282	STRIP1	-3982	DHS
chr1:110640061-110640375	1	1	0.483694944	0.481701083	314	0.968254	0.3628	1	8.00E-04	3	0	NA	0.7939945	0.8154535	UBL4B	-14844	DHS
chr1:110684546-110684855	1	0.718152258	3.72E-14	1.317679653	309	0.9761905	0.0102	1	0.0028	2	0	NA	0.3722574	1	SLC6A17	-8407	DHS
chr1:110740086-110740395	1	1	0.421394554	0.293103417	309	0.9761905	0.0124	3	6.00E-04	1	1	NA	0.8142035	0.8023119	KCNC4	-13854	DHS
chr1:110745626-110746355	1	1	0.75157156	0.700289588	729	0.055556	0.2835	1	0.0011	6	1	0	0.6618982	0.7546654	KCNC4	-8104	DHS
chr1:110855201-110855495	1	1	0.857290582	0.546522861	294	0.02381	0.4551	1	0.0023	4	1	0.003	0.8714645	0.6146471	RBM15	-25780	DHS
chr1:110955181-110955450	1	1	0.581353742	0.522612489	269	0.02381	0.3305	1	0.005	1	1	0	0.8686168	0.7530118	LAMTOR5	-4752	DHS
chr1:110973401-110973715	1	0.775675058	2.06E-14	0.888825209	314	0.9761905	0	0	8.00E-04	1	0	NA	0.4638284	1	PROK1	-20264	DHS
chr1:11097681-11098315	1	1	0.2561114	0.677620066	634	0.02381	0.1262	3	0.0013	6	0	NA	0.2239039	0.9853359	MASP2	9282	DHS
chr1:110990606-110990915	0.749214838	1	0.931256696	0.377381233	309	0.9761905	0	0	0	0	0	NA	0.8826124	0.5926002	PROK1	-3061	DHS
chr1:111088746-111089055	1	0.964633708	0.777181627	0.210714918	309	0.968254	0.03385	6	0.0014	2	0	NA	0.7270287	0.7690297	KCNA10	-27104	DHS
chr1:111506486-111506855	1	0.069981762	0.348846603	2.43073617	369	0.007937	0	0	0.0011	4	0	0	0.5068377	0.939398	LRIF1	30	DHS
chr1:111750046-111750355	0.629891441	1	1.438465006	0.604542321	309	0.9761905	0.132	1	0.002	2	1	NA	0.9847368	0.2091355	CHI3L2	6808	DHS
chr1:112050006-112051115	1	1	0.520527694	0.356936603	1109	0.888889	0.03445	6	8.00E-04	3	0	0	0.2335212	0.9495488	ADORA3	-4451	DHS
chr1:112060766-112061075	1	1	0.464952603	2.11E-14	309	0.9761905	0.1651	1	5.00E-04	2	0	NA	0.8041325	0.8108259	ADORA3	-14811	DHS
chr1:11211506-11211810	1	1	0.61626624	0.579993589	304	0.968254	0.0972	3	0.0042	1	3	NA	0.7754956	0.8274256	ANGPTL7	-37740	DHS
chr1:112144686-112144990	1	1	1.94E-14	0.286686203	304	0.9761905	0.0114	1	0	0	0	NA	0.4445557	1	RAP1A	-17567	DHS
chr1:112241401-112241715	1	0.253856611	1.60E-14	1.28036987	314	0.9761905	0.2393	2	0.0046	2	0	NA	0.4516427	1	DDX20	-56369	DHS
chr1:112289901-112290195	1	1	0.944102985	3.93E-14	294	0.031746	0.25935	2	0	0	2	0	0.8791122	0.60021	DDX20	-7879	DHS
chr1:112346886-112347195	0.597170893	1	1.051608552	2.62E-14	309	0.968254	0.0796	2	8.00E-04	2	1	NA	0.9015838	0.5554288	DDX20	49114	DHS
chr1:112507346-112507650	0.136314091	0.709139465	1.734213311	1.544712462	304	0.9761905	0.0421	4	0.0024	1	1	NA	0.9892116	0.1755771	KCND3	24279	DHS
chr1:112537406-112537715	1	1	1.99E-14	1.88E-14	309	0.9761905	0.18375	2	0.0052	2	1	NA	0.6730872	0.8851185	KCND3	-5784	DHS
chr1:112642181-112642490	1	0.371204615	2.47E-14	1.153949882	309	0.9761905	0.016	1	0.0022	5	0	NA	0.4434158	1	KCND3	-110559	DHS
chr1:112761886-112762190	1	1	0.480991813	0.77587761	304	0.9761905	0.16015	2	0.0022	1	1	NA	0.7053972	0.8700927	CTTNBP2NL	-176765	DHS
chr1:113162221-113162550	1	0.657120756	1.21E-14	0.970102811	329	0	0.0357	1	0.0032	5	1	0.04	0.6292064	1	ST7L	-346	DHS
chr1:113169561-113169870	1	1	0.429763079	3.32E-14	309	0.968254	0.2318	1	0	0	1	NA	0.7133615	0.8684291	ST7L	-7676	DHS
chr1:113220041-113220355	1	1	0.473462094	2.42E-14	314	0.9761905	0.0397	1	0.0048	3	0	NA	0.6220374	0.9051875	MOV10	3155	DHS
chr1:113310846-113311155	0.099568842	0.592680233	2.796903442	0.89031884	309	0.968254	0	0	8.00E-04	5	0	NA	0.9831595	0.1711805	FAM19A3	47960	DHS
chr1:113346741-113347110	1	0.806590798	3.16E-14	0.772300685	369	0.801587	0.0298	5	0.0018	1	1	0	0.4593827	1	FAM19A3	83885	DHS
chr1:11339781-11340090	1	1	2.16E-14	0.380149911	309	0.9761905	0	0	0.0032	1	0	NA	0.6154963	1	UBIAD1	6673	DHS
chr1:11363806-11364115	1	1	0.42172227	2.49E-14	309	0.9761905	0.0572	2	0	0	0	NA	0.8290624	0.7862431	UBIAD1	30698	DHS
chr1:113774286-113774595	0.992515289	0.90764571	0.899450403	0.732158816	309	0.968254	0.0767	1	0	0	0	NA	0.9783233	0.3299716	LRIG2	158610	DHS
chr1:113777981-113778290	1	1	1.178785598	0.654740854	309	0.9761905	0.03485	2	0.0032	3	1	NA	0.9695093	0.288946	MAGI3	-155445	DHS
chr1:114458341-114458650	1	0.617469667	2.63E-14	0.924726181	309	0.968254	0	0	0.008	1	0	NA	0.6983272	1	DCLRE1B	10733	DHS
chr1:114679846-114680155	1	1	1.91E-14	1.65E-14	309	0.968254	0.1074	1	0.008	1	0	NA	0.5306097	1	SYT6	16471	DHS
chr1:114761661-114761970	1	1	0.954814172	0.317491295	309	0.9761905	0.0128	1	0.0076	1	0	NA	0.9100733	0.5458986	SYT6	-65344	DHS
chr1:114871141-114871455	0.49422176	1	0.466983583	1.27E-14	314	0.968254	0	0	0.0029	4	0	NA	0.9447106	0.631221	SYT6	-174826	DHS
chr1:114889166-114889495	1	1	1.41E-14	0.946520314	329	0	0.0489	1	0.0062	2	0	0	0.2004052	1	TRIM33	164450	DHS
chr1:115124166-115124515	1	1	0.855566584	0.504608901	349	0.007937	0.0304	1	0.0016	4	0	0	0.729715	0.7625872	BCAS2	-81	DHS
chr1:115194666-115194975	1	1	0.434042849	0.349231427	309	0.9761905	0	0	0.0016	1	0	NA	0.7644728	0.8378943	DENND2C	17835	DHS
chr1:115212341-115212915	1	1	0.694864084	0.636825705	574	0.634921	0.0306	3	0.0018	5	2	0	0.135982	0.9814453	DENND2C	28	DHS
chr1:115259321-115259855	1	1	0.266148725	1.30E-14	534	0.007937	0.0564	4	7.00E-04	4	1	1	0.8533402	0.773137	NRAS	-73	DHS
chr1:115322926-115323450	0.565483668	1	1.145471106	0.552184192	524	0.825397	0.0182	1	0.001	3	0	0.0015	0.8553143	0.5516306	SIKE1	118	DHS
chr1:11543026-11543330	0.528402905	1	1.232794651	0.501961706	304	0.968254	0.0148	1	0	0	1	NA	0.9804298	0.3135111	PTCHD2	3883	DHS
chr1:115681601-115681995	1	1	0.275025593	0.271591077	394	0	0.03575	2	0.0023	4	0	0	0.5830116	0.9189644	TSPAN2	-49713	DHS
chr1:116188866-116189175	0.79281012	1	1.227163313	1.52E-14	309	0.968254	0.4657	6	0.0044	1	1	NA	0.9211408	0.4359081	VANGL1	4447	DHS
chr1:116207561-116207870	1	1	2.01E-14	0.303956158	309	0.9761905	0.10325	2	6.00E-04	1	1	NA	0.4928348	1	VANGL1	23142	DHS
chr1:116208446-116208750	0.860365382	0.868451218	0.489004277	4.52E-14	304	0.968254	0.1815	3	0.0014	3	1	NA	0.7340671	0.8535048	VANGL1	24024	DHS
chr1:116251381-116251690	1	0.3858267	0.495257243	2.033763954	309	0.9761905	0	0	0.0016	3	0	NA	0.4909344	0.9426571	CASQ2	59866	DHS
chr1:116306346-116306655	1	1	2.15E-14	0.373353506	309	0.9761905	0.4784	1	9.00E-04	6	1	NA	0.5501555	1	CASQ2	4901	DHS
chr1:116558261-116558575	0.072937752	0.90655915	2.626844497	0.933367114	314	0.968254	0.0242	1	0.0042	3	0	NA	0.9632385	0.2249942	SLC22A15	39299	DHS
chr1:116681546-116681995	0.098261389	0.209730448	1.550494133	1.840208477	449	0.9761905	0.0204	1	0.0012	5	1	0	0.8906749	0.4336811	SLC22A15	162652	DHS
chr1:116714426-116714735	1	1	0.513528543	0.808016677	309	0.9761905	0.0142	2	7.00E-04	2	0	NA	0.8496232	0.642064	SLC22A15	195462	DHS
chr1:11677866-11678175	0.653271844	1	0.884308761	1.101027569	309	0.9761905	0.0371	1	0	0	0	NA	0.927272	0.5121352	FBXO2	36718	DHS
chr1:116967406-116967715	0.85507055	0.232795688	0.510265327	1.078387002	309	0.968254	0	0	8.00E-04	4	0	NA	0.6374924	0.8977365	ATP1A1	51072	DHS
chr1:116977641-116977950	1	1	0.948991708	1.33E-14	309	0.9761905	0	0	0.0078	1	0	NA	0.9441219	0.4597628	ATP1A1	61307	DHS
chr1:117027541-117028155	1	0.654222476	0.448150162	1.167505595	614	0.9444444	0.267	1	0.0034	3	0	0	0.5093548	0.8891138	CD58	85813	DHS
chr1:117035886-117036195	1	1	2.08E-14	1.41E-14	309	0.9761905	0.0144	1	0.0019	2	0	NA	0.2322473	1	CD58	77620	DHS
chr1:117059841-117060150	1	1	0.514690227	0.74210838	309	0.9761905	0	0	0.004	1	0	NA	0.7274255	0.8581081	CD58	53665	DHS
chr1:117117281-117117535	1	1	9.83E-15	9.09E-15	254	0.031746	0	0	0.001	1	0	0.091	0.9296745	1	CD58	-3747	DHS
chr1:117377786-117378090	1	0.02000358	0.489850984	2.077748905	304	0.968254	0.0413	1	8.00E-04	3	0	NA	0.6989832	0.8713904	PTGFRN	-74741	DHS
chr1:117602021-117602970	1	1	0.400308953	0.948089506	949	0.666667	0.14	13	0.0034	9	4	0	0.2073796	0.9648233	TTF2	-429	DHS
chr1:117664286-117664955	1	0.201435205	0.446829675	1.65258848	669	0.015873	0.0162	3	0.0036	5	1	0	0.1130396	0.9900397	TRIM45	-271	DHS
chr1:117746326-117746635	0.740513307	0.763783424	1.279834296	1.257099593	309	0.9761905	0.3177	1	0.0027	2	0	NA	0.9857877	0.2018	VTCN1	7075	DHS
chr1:117846326-117846635	0.690685754	0.356306335	1.057561164	1.831782274	309	0.9761905	0.0103	2	0.0017	2	0	NA	0.759151	0.740839	MAN1A2	-63590	DHS
chr1:11814646-11814955	1	1	3.14E-14	0.460027193	309	0.9761905	0.0174	2	8.00E-04	3	0	NA	0.3734406	1	AGTRAP	18589	DHS
chr1:118147286-118148630	1	1	0.581474184	0.842844269	1344	0.9603175	0.1296	7	0.0049	8	1	0	0.1878179	0.9564729	MAN1A2	237887	DHS
chr1:118164086-118164390	1	1	0.483678915	0.938092358	304	0.968254	0.017	1	8.00E-04	3	0	NA	0.8523289	0.7699342	MAN1A2	254167	DHS
chr1:118383161-118383475	1	1	3.58E-14	0.44529777	314	0.968254	0.0134	1	0.0042	2	0	NA	0.5553645	1	GDAP2	88935	DHS
chr1:118472166-118472470	0.757805812	1	1.228661589	0.379157531	304	0	0.0262	3	0.0039	4	1	0	0.8176275	0.609457	GDAP2	-65	DHS
chr1:11884466-11884775	1	1	0.466706003	1.56E-14	309	0.9761905	0.023	3	0.0038	3	3	NA	0.7714211	0.8311834	CLCN6	18353	DHS
chr1:11967826-11968110	1	9.05E-05	0.820646693	4.869247077	284	0	0.3931	2	8.00E-04	4	2	NA	0.5583035	0.8722125	KIAA2013	18512	DHS
chr1:119682541-119683570	0.099828824	1	1.756773099	0.504661543	1029	0.857143	0.25	3	7.00E-04	6	2	0	0.9510918	0.1730836	WARS2	238	DHS
chr1:11994521-11994830	0.457566844	0.641008215	1.456241361	1.214249782	309	0.007937	0.0208	2	0.0026	4	0	NA	0.8498385	0.5611228	PLOD1	-134	DHS
chr1:120167946-120168255	1	1	0.566070238	1.71E-14	309	0.968254	0	0	0.0014	2	0	NA	0.5123713	1	ZNF697	22295	DHS
chr1:120259066-120259375	1	0.838250106	2.27E-14	1.149001392	309	0.968254	0.3179	1	0.0013	2	0	NA	0.4771892	1	PHGDH	4711	DHS
chr1:120285221-120285535	1	1	0.465662517	2.47E-14	314	0.968254	0.021	1	6.00E-04	1	0	NA	0.9091004	0.6957856	HMGCS2	26139	DHS
chr1:120286766-120287050	1	1	0.938204225	1.90E-14	284	0.007937	0.0859	3	0.002	4	0	0	0.799841	0.7058607	HMGCS2	24609	DHS
chr1:120413581-120414315	0.874362078	1	1.171544609	0.74652969	734	0.02381	0.1715	1	0.0032	2	1	0.001	0.8016653	0.5345842	ADAM30	25170	DHS
chr1:12268406-12269195	1	1	0.700637202	0.162240591	789	0.968254	0.0474	4	0.0022	7	0	NA	0.6286763	0.7456438	TNFRSF1B	41741	DHS
chr1:12542066-12542375	1	1	2.99E-14	2.45E-14	309	0.968254	0	0	6.00E-04	4	0	NA	0.5657615	1	DHRS3	135516	DHS
chr1:12679821-12680150	0.262660882	1	0.719363247	1.026883974	329	0	0.23945	2	0.0024	1	1	NA	0.902094	0.5626924	DHRS3	-2249	DHS
chr1:12704386-12704695	1	1	0.503345038	0.972946939	309	0.9761905	0.0437	3	0.0058	4	0	NA	0.786914	0.819923	AADACL4	-25	DHS
chr1:13816146-13816455	0.977099549	0.313109898	0.893033011	1.519810953	309	0.968254	0.1761	1	0.003	2	1	NA	0.7810531	0.7233858	LRRC38	24242	DHS
chr1:13840866-13841175	0.710869521	1	1.061328345	0.620510016	309	0.968254	0.3778	1	0.0056	1	1	NA	0.8989856	0.5593191	LRRC38	-478	DHS
chr1:13992061-13992510	1	0.447138992	0.400771318	1.025842367	449	0.9761905	0.1492	3	8.00E-04	5	0	NA	0.5053004	0.9385583	PRDM2	-39064	DHS
chr1:14035226-14035530	0.217340352	0.162380318	2.131298404	1.245041799	304	0.968254	0.0184	5	0.0018	1	0	NA	0.9631807	0.2586487	PRDM2	4028	DHS
chr1:14079001-14079310	1	1	2.27E-14	0.500678561	309	0.968254	0.0194	1	0.0023	8	0	NA	0.593996	1	PRDM2	47806	DHS
chr1:14153506-14153815	1	1	0.4232806	0.61505043	309	0.9761905	0.0104	1	8.00E-04	4	0	NA	0.6680267	0.8880688	PRDM2	122311	DHS
chr1:14228141-14228455	0.038504995	0.399058989	2.784297687	1.73375864	314	0.9761905	0.14375	4	0.0014	4	0	NA	0.9895787	0.09255306	PRDM2	196948	DHS
chr1:144006681-144006990	0.980392835	1	4.14E-14	0.497284455	309	0.9603175	0	0	0.0056	1	0	NA	0.3795238	1	NBPF8	-139976	DHS
chr1:145038226-145041215	1	0.982666874	0.748744785	0.382686712	2989	0.833333	0.0952	29	0.004	17	1	0	0.8061471	0.3930802	PDE4DIP	-44699	DHS
chr1:145058941-145059270	1	1	2.75E-14	1.85E-14	329	0.007937	0.0761	4	0.0031	2	0	0	0.5427799	1	PDE4DIP	-64084	DHS
chr1:145096281-145096555	1	1	0.4762957	0.380175821	274	0.007937	0.022	1	0	0	0	0.001	0.9587009	0.5977739	PDE4DIP	-101396	DHS
chr1:145421626-145421930	1	0.755987701	5.51E-14	1.237490817	304	0.015873	0	0	0	0	0	0	0.4760912	1	HFE2	8500	DHS
chr1:145455346-145455635	1	1	5.71E-14	0.389155054	289	0.015873	0	0	0	0	0	0.468	0.8832508	1	POLR3GL	14896	DHS
chr1:145457121-145457555	1	0.17381131	2.61E-14	1.124212152	434	0.007937	0	0	0.0024	3	0	0	0.7440057	1	POLR3GL	13049	DHS
chr1:145469706-145470590	0.931920869	1	0.759658347	0.136216069	884	0.968254	0	0	0.003	1	1	0.001	0.757149	0.6255165	POLR3GL	239	DHS
chr1:145476841-145477135	1	1	0.52566059	1.42E-14	294	0	0	0	0	0	0	0.0565	0.9068947	0.6972009	LIX1L	-97	DHS
chr1:145507406-145507695	0.787168802	0.697259983	1.259275754	0.805048407	289	0	0	0	0	0	1	0.001	0.9737137	0.2709712	RBM8A	-47	DHS
chr1:145665306-145665615	1	0.786827166	0.466637581	0.991605405	309	0.9761905	0	0	0.003	2	0	NA	0.8475392	0.7716473	CD160	41400	DHS
chr1:146958606-146958910	0.28845594	0.541755404	1.852164495	1.494400816	304	0.9761905	0.4808	1	0.0017	2	2	NA	0.7953576	0.5883649	BCL9	-54424	DHS
chr1:147101381-147101690	1	0.988328371	2.55E-14	0.400476572	309	0.9761905	0	0	0.004	3	0	NA	0.772705	1	ACP6	41082	DHS
chr1:147112621-147113010	0.735396633	1	1.268364411	0.890504613	389	0.031746	0	0	0.002	3	0	0	0.9529885	0.343873	ACP6	29802	DHS
chr1:147127286-147127595	1	1	0.417578704	0.344418878	309	0.968254	0	0	0	0	0	NA	0.8268587	0.7939246	ACP6	15177	DHS
chr1:147142546-147143210	0.998871621	1	0.725944887	0.611605629	664	0	0.0197	2	0.0012	8	0	0	0.5232757	0.8464613	ACP6	-260	DHS
chr1:147219661-147219975	1	1	0.453390219	0.367835735	314	0.968254	0.1032	1	0.0013	2	1	NA	0.7271584	0.8582593	GJA5	25666	DHS
chr1:147808386-147808690	0.769727039	1	1.017384159	0.506371814	304	0.968254	0.028	3	0.0016	3	3	NA	0.7345008	0.7598072	PPIAL4A	146881	DHS
chr1:14918681-14918995	0.531793117	0.053666771	1.469329865	2.526152995	314	0.9761905	0.2063	1	0.0049	2	0	NA	0.9145243	0.3927619	KAZN	-6362	DHS
chr1:149224121-149224750	0.000291078	0	2.326396495	10.32251973	629	0.888889	0.3073	7	0.0022	10	1	0	NA	NA	PPIAL4C	-328567	DHS
chr1:149858161-149858670	1	0.329166541	2.10E-14	0.81877696	509	0.007937	0.0182	1	0.0013	8	1	0	0.5430281	1	HIST2H2AC	-109	DHS
chr1:149899601-149899890	0.934086672	1	1.03728426	0.497272798	289	0.007937	0.024	2	9.00E-04	6	1	0.002	0.7339023	0.7596671	SF3B4	490	DHS
chr1:149934021-149934310	1	1	2.25E-14	0.415645022	289	0.031746	0	0	8.00E-04	3	0	0.001	0.7045991	1	MTMR11	-25375	DHS
chr1:149986681-149986995	1	1	0.415170529	1.93E-14	314	0.9761905	0.028	1	8.00E-04	1	1	NA	0.7814441	0.8283567	OTUD7B	-4213	DHS
chr1:150039641-150039915	1	1	1.39E-14	1.30E-14	274	0.007937	0.2354	1	4.00E-04	1	1	0	0.3569281	1	VPS45	409	DHS
chr1:150146561-150146870	1	1	0.464176719	0.361056037	309	0.9761905	0	0	0.0012	1	0	NA	0.7406305	0.8520675	PLEKHO1	24546	DHS
chr1:150208381-150208695	1	1	0.419813562	0.694773185	314	0	0.017	2	6.00E-04	1	0	0.7605	0.8433261	0.7795348	ANP32E	-34	DHS
chr1:150237846-150238155	1	1	0.592897972	4.35E-14	309	0.968254	0	0	0	0	0	NA	0.9841421	0.4792146	C1orf54	-2599	DHS
chr1:150241361-150241630	1	1	1.30E-14	1.46E-14	269	0	0	0	0.0025	2	0	0.54	0.6360511	1	APH1A	-97	DHS
chr1:150266101-150266975	1	1	0.735889889	0.147945871	874	0.02381	0.0711	5	0.0022	9	4	0	0.5260347	0.8158303	MRPS21	198	DHS
chr1:150335766-150336630	1	0.34795037	1.014157477	1.439962118	864	0.650794	0.02	8	0.003	5	2	0.001	0.6576983	0.6653683	RPRD2	-989	DHS
chr1:150346141-150346450	0.210000335	0.827036439	1.704057975	1.019085494	309	0.9761905	0.22785	2	0	0	1	NA	0.9834067	0.2161461	RPRD2	9109	DHS
chr1:150436881-150437190	1	1	1.21E-14	1.11E-14	309	0.02381	0.0146	1	0	0	1	0.988	0.8979625	1	TARS2	-22857	DHS
chr1:150444106-150444415	1	1	1.70E-14	1.46E-14	309	0.968254	0	0	6.00E-04	1	0	NA	0.9593031	1	TARS2	-15632	DHS
chr1:150459661-150460215	0.886044686	0.886044686	1.73E-14	0.696902836	554	0	0.135	9	0.0022	2	4	0	0.06799789	1	TARS2	45	DHS
chr1:150487541-150488275	1	1	0.300319913	0.639881784	734	0.9126984	0.0357	3	0.0014	6	2	0	0.03943388	0.998832	ECM1	7356	DHS
chr1:150519061-150519375	0.346722014	1	1.275084228	0.292389302	314	0.968254	0.0138	1	0.0018	1	0	NA	0.8205369	0.6046011	ADAMTSL4	-2680	DHS
chr1:150601566-150601950	1	1	1.33E-14	0.356972514	384	0	0.011	1	8.00E-04	1	0	0.8555	0.4719985	1	ENSA	294	DHS
chr1:150601986-150602295	1	1	2.12E-14	1.26E-14	309	0.007937	0	0	0.001	1	0	0.704	0.8750541	1	ENSA	-89	DHS
chr1:150669606-150669975	1	1	0.405720169	1.53E-14	369	0	0.4087	1	0.0022	2	1	0.921	0.844413	0.7765956	GOLPH3L	-291	DHS
chr1:150951521-150952535	1	1	0.945895565	0.182631605	1014	0.952381	0.3898	1	0.0018	6	1	0	0.5903756	0.7082219	ANXA9	-2465	DHS
chr1:150979226-150979515	0.215457171	1	0.97072318	0.814245617	289	0.007937	0	0	0	0	0	0.95	0.9672571	0.3889956	FAM63A	1480	DHS
chr1:150980661-150980975	1	1	0.723659908	0.922547668	314	0	0.0112	1	0.0027	4	0	0.001	0.6782801	0.8037811	FAM63A	33	DHS
chr1:151042686-151043915	1	1	0.806156123	0.513789772	1229	0.825397	0.02875	6	0.0021	10	4	0.001	0.667656	0.6374635	GABPB2	221	DHS
chr1:151119066-151119970	1	1	0.274405954	0.422318223	904	0.007937	0.0488	4	0.0014	4	3	0.008	0.3910885	0.9330948	SEMA6C	-585	DHS
chr1:151161986-151162815	0.972994674	1	0.922570842	0.715967672	829	0.825397	0	0	0.0022	7	0	0	0.8002881	0.5344271	VPS72	233	DHS
chr1:15117006-15117310	1	1	0.420568421	2.96E-14	304	0.968254	0.11265	2	0.004	3	0	NA	0.6816943	0.8818064	KAZN	191958	DHS
chr1:151170821-151171095	0.75347025	0.519675136	1.148162992	1.802028199	274	0	0.0237	2	0.002	4	0	0.001	0.7304937	0.7653533	PIP5K1A	-93	DHS
chr1:151224161-151224475	1	1	1.43E-14	1.45E-14	314	0.015873	0.0363	1	0.0026	1	0	0	0.6300891	1	PSMD4	-2861	DHS
chr1:151273421-151273695	0.619473681	0.349343607	1.448294841	1.843633875	274	0.015873	0	0	0.0029	2	0	0.001	0.9155518	0.5283568	ZNF687	18770	DHS
chr1:151313361-151313850	1	0.998871622	0.662265927	0.58224517	489	0.02381	0.372	1	0.0054	1	1	0.001	0.8282579	0.6685208	RFX5	6121	DHS
chr1:151353446-151353750	0.709123503	1	1.085405878	0.884467381	304	0.9761905	0	0	0.001	1	0	NA	0.8561	0.6339477	SELENBP1	-8389	DHS
chr1:151371801-151372730	1	1	0.172949619	0.398290688	929	0.007937	0.1841	3	0.003	9	1	0.002	0.2455306	0.9834745	PSMB4	256	DHS
chr1:151379906-151380215	1	1	1.69E-14	0.410207527	309	0.9761905	0	0	8.00E-04	2	0	NA	0.4350064	1	PSMB4	8051	DHS
chr1:151507106-151507590	1	1	0.291003043	0.206591627	484	0.9285714	0	0	8.00E-04	3	0	0	0.6736798	0.884221	TUFT1	-5433	DHS
chr1:151510386-151510695	1	1	0.825976849	0.32557022	309	0.968254	0	0	0.0028	3	0	NA	0.9573754	0.4272324	TUFT1	-2240	DHS
chr1:151547746-151548050	1	0.998871622	0.655805491	0.358746599	304	0.9761905	0.0138	1	0.001	1	0	NA	0.8005354	0.8137499	TUFT1	35117	DHS
chr1:151707521-151707815	1	1	2.43E-14	1.93E-14	294	0.015873	0.1903	1	0.0032	4	1	0	0.6635853	1	CELF3	-18378	DHS
chr1:151748941-151749255	1	1	1.02E-13	1.082314813	314	0.9761905	0	0	0.003	1	0	NA	0.8453959	1	MRPL9	-13058	DHS
chr1:151808946-151809215	1	0.750075038	0.500801269	1.268158502	269	0.015873	0.0431	1	0	0	0	0	0.6480211	0.8948697	RORC	-4733	DHS
chr1:15197666-15197970	0.063193477	1	3.007221146	0.783217471	304	0.9761905	0.1945	5	0.0016	2	0	NA	0.9745345	0.2100566	KAZN	272618	DHS
chr1:15224201-15224515	0.524818443	1	1.76011665	0.524346324	314	0.968254	0.011	1	0.0028	1	0	NA	0.8938132	0.4922378	TMEM51	-254670	DHS
chr1:152413206-152413775	1	0.418903979	0.253987342	1.455175385	569	0.968254	0.1266	4	0.0026	7	2	0	0.4559877	0.9497506	CRNN	-26752	DHS
chr1:152477306-152477615	0.782854418	1	1.178102108	1.86E-14	309	0.9761905	0.0179	2	0.0044	1	0	NA	0.8912331	0.4948712	LCE5A	-5859	DHS
chr1:152660186-152660495	1	1	0.853233255	1.50E-14	309	0.9761905	0.018	3	0.0018	6	1	NA	0.6642993	0.8115407	LCE2B	1742	DHS
chr1:15286506-15286815	0.578672293	1	0.894791301	0.438145359	309	0.968254	0.0974	4	0	0	1	NA	0.969847	0.3765861	TMEM51	-192367	DHS
chr1:152925686-152925995	0.304450039	1	1.610014429	4.05E-14	309	0.968254	0.3672	1	0.007	1	1	NA	0.819696	0.6781481	SPRR4	-17301	DHS
chr1:153204341-153204655	0.658230657	0.024789918	1.17E-14	2.729537538	314	0.9761905	0.1496	1	0.0033	2	1	NA	0.3103893	1	LOR	-27678	DHS
chr1:153317586-153317890	1	1	3.64E-14	0.420320293	304	0.9761905	0.015	3	0.0018	1	1	NA	0.5321214	1	PGLYRP4	3284	DHS
chr1:153483286-153483695	0.321036286	1	1.743691661	0.490074973	409	0.9761905	0.0112	3	0.0012	2	1	0	0.9823342	0.1449149	S100A6	25229	DHS
chr1:153539026-153539315	0.460907481	1	1.330151094	0.357183501	289	0.007937	0.0142	3	0.0062	1	1	0.002	0.9486198	0.4498265	S100A2	-830	DHS
chr1:153606661-153607035	1	1	1.94E-14	0.763804763	374	0.9047619	0.2046	2	0.0011	4	2	0.003	0.5287149	1	S100A13	-280	DHS
chr1:153637981-153638290	1	1	0.842155663	0.460248991	309	0.9761905	0	0	0.0014	1	0	NA	0.9865863	0.2815444	ILF2	5388	DHS
chr1:153700186-153700495	1	0.19072505	0.787894633	1.569397183	309	0	0.0114	1	0.001	13	0	0.001	0.7369816	0.7624289	INTS3	-202	DHS
chr1:153721826-153722215	1	1	0.378749551	0.947081186	389	0.9365079	0.02345	2	0.0046	2	1	0	0.701602	0.8728114	INTS3	21478	DHS
chr1:153930986-153931315	0.605541911	1	1.39300955	0.414322643	329	0	0	0	0.0013	2	0	0.375	0.9827613	0.2185617	CRTC2	-50	DHS
chr1:153950041-153950715	1	1	0.684225001	0.875438045	674	0.007937	0	0	0.0014	4	0	0	0.5449948	0.8346038	JTB	-214	DHS
chr1:153962921-153963555	1	1	0.556947318	0.304310089	634	0.730159	0	0	0.001	8	0	0.001	0.488232	0.8990107	RPS27	3	DHS
chr1:15401086-15401395	1	1	2.64E-14	3.41E-14	309	0.968254	0.1534	1	6.00E-04	1	0	NA	0.5288008	1	TMEM51	-77787	DHS
chr1:154155621-154155950	1	1	0.426664539	0.349094813	329	0	0	0	0.0014	5	0	0.006	0.7553949	0.8438611	TPM3	8901	DHS
chr1:154195461-154195775	1	1	0.957071244	1.98E-14	314	0.9761905	0.2294	3	0.001	3	2	NA	0.9770143	0.3378965	UBAP2L	2293	DHS
chr1:154294426-154294730	0.992430716	1	0.904176156	2.10E-14	304	0.9761905	0.22195	2	0.0016	1	2	NA	0.8455679	0.6520234	AQP10	986	DHS
chr1:154307541-154307815	1	1	0.453461455	1.58E-14	274	0.007937	0.27995	2	0.0048	1	2	0	0.6279127	0.903471	ATP8B2	7402	DHS
chr1:15440746-15441055	1	1	0.430512099	2.47E-14	309	0.9761905	0.0284	2	0	0	0	NA	0.8437775	0.7810779	TMEM51	-38127	DHS
chr1:154452241-154452595	1	1	0.742296359	0.413715553	354	0.555556	0.0116	1	6.00E-04	1	0	0	0.8969069	0.5710973	TDRD10	-23030	DHS
chr1:154599281-154600795	0.950000889	1	0.488370835	0.351862831	1514	0.896825	0.0817	7	0.0024	13	4	0.001	0.4420625	0.8301163	ADAR	-19356	DHS
chr1:154601381-154601695	1	0.936217376	0.419869099	0.749713694	314	0.968254	0	0	0.0044	1	0	NA	0.6157791	0.9075284	ADAR	-20856	DHS
chr1:154642221-154642695	1	1	0.618457347	0.786945261	474	0.007937	0.0641	2	0.0034	4	1	0	0.6175212	0.9033853	ADAR	-61776	DHS
chr1:154691226-154691535	0.335283194	1	1.884211043	1.029781594	309	0.9761905	0.3632	1	6.00E-04	5	0	NA	0.9887599	0.1381281	ADAR	-110699	DHS
chr1:15476406-15476715	1	1	0.503799167	0.453416661	309	0.968254	0.1454	5	0.0026	3	3	NA	0.898182	0.7116516	TMEM51	-2467	DHS
chr1:154842686-154842995	0.41159736	1	0.464985475	0.346361226	309	0	0	0	0.0021	4	0	0.942	0.9513476	0.6116578	KCNN3	-85	DHS
chr1:154946046-154946475	1	1	2.37E-14	2.58E-14	429	0.857143	0	0	0.0023	4	0	0	0.2365272	1	CKS1B	-914	DHS
chr1:154946486-154947190	0.462936283	1	0.822446272	0.379751888	704	0.730159	0.09975	2	0.001	8	2	0.758	0.9694202	0.2340482	CKS1B	-337	DHS
chr1:154947281-154947555	1	1	0.962630505	0.484838772	274	0.007937	0.08875	2	6.00E-04	3	1	0	0.8222182	0.6750464	CKS1B	243	DHS
chr1:154955541-154955835	1	1	0.723452814	0.381664881	294	0	0.1571	1	0.0019	2	1	0	0.506713	0.9403529	FLAD1	-161	DHS
chr1:154978686-154978995	1	1	0.549913434	0.424147915	309	0.9761905	0.015	1	0.0014	3	0	NA	0.8936262	0.7211415	ZBTB7B	3546	DHS
chr1:155017401-155018195	1	0.998404232	0.332968528	0.302273142	794	0.007937	0.0391	1	0.0028	9	1	0	0.4004283	0.9300035	ADAM15	-5964	DHS
chr1:155056266-155058035	1	1	0.511963236	0.263012616	1769	0.865079	0.0206	5	0.0016	15	1	0.002	0.7158398	0.6107573	EFNA3	5803	DHS
chr1:155112141-155113135	0.996091195	1	0.626796698	0.621141563	994	0.9603175	0.23685	2	0.0014	10	1	0.006	0.4804258	0.8221545	DPM3	245	DHS
chr1:155148866-155149430	1	1	0.306416933	0.531812701	564	0.968254	0	0	0.0016	5	0	0.001	0.4222479	0.9572264	TRIM46	2705	DHS
chr1:155176701-155177930	0.654427196	1	0.855004429	0.331838595	1229	0.015873	0.012	1	0.002	8	0	0.03	0.9114229	0.3052162	THBS3	372	DHS
chr1:155197261-155197575	0.045380947	1	3.153660001	0.476116653	314	0	0.3718	3	0.001	6	3	0	0.8672946	0.441093	GBA	17043	DHS
chr1:155225141-155226570	0.814845693	1	0.53249234	0.373452894	1429	0.031746	0.0202	1	0.003	13	3	0.001	0.7209992	0.6285079	FAM189B	-678	DHS
chr1:155232001-155232335	1	1	2.80E-14	0.595327582	334	0	0.23175	2	0.0012	3	1	0	0.5177286	1	SCAMP3	-118	DHS
chr1:155278341-155278630	1	1	1.83E-14	0.737731931	289	0	0	0	0.0014	4	0	0	0.3678741	1	FDPS	-221	DHS
chr1:155293846-155294335	0.509853384	0.495101763	1.430244773	1.112278385	489	0.9285714	0.0222	3	0.0068	1	1	0	0.9185075	0.3783921	RUSC1	3373	DHS
chr1:155579466-155580075	1	1	0.739825631	0.789982987	609	0.753968	0.02695	2	0.0031	16	4	0	0.3599499	0.9193276	MSTO1	-245	DHS
chr1:155826906-155827195	0.602837145	1	0.855129894	1.96E-14	289	0	0	0	6.00E-04	4	0	0.002	0.9766836	0.3398472	GON4L	2140	DHS
chr1:155904121-155904615	0.998871621	1	0.633077377	0.414174434	494	0	0.2203	2	0.0016	6	2	0.0025	0.7956307	0.7049276	RXFP4	-7112	DHS
chr1:155939886-155940195	1	1	2.04E-14	1.61E-14	309	0.9761905	0	0	0	0	0	NA	0.4405287	1	ARHGEF2	8277	DHS
chr1:156060501-156060815	0.799243281	1	0.958851369	0.76104695	314	0	0.4297	1	0.0015	4	1	0	0.810331	0.687412	MEX3A	-8869	DHS
chr1:156066461-156066750	0.507266322	1	1.269773792	1.81E-14	289	0.007937	0.0292	1	0.0014	2	0	0	0.9471446	0.4501324	MEX3A	-14817	DHS
chr1:156099786-156100390	1	0.79442816	0.300039267	0.814124854	604	0.9206349	0.10105	4	8.00E-04	3	1	0.0035	0.577299	0.9199708	LMNA	15590	DHS
chr1:156108066-156108370	0.979043697	1	0.779190228	0.38745736	304	0.9761905	0	0	0.0034	3	0	NA	0.925492	0.5166736	SEMA4A	-15100	DHS
chr1:156109401-156109715	1	1	1.62E-14	0.422289623	314	0.9761905	0	0	0.0023	4	0	NA	0.7825723	1	SEMA4A	-13760	DHS
chr1:156115661-156116055	1	1	0.346372005	0.888924478	394	0.690476	0.1132	1	0	0	0	0.001	0.481313	0.9457308	SEMA4A	-7460	DHS
chr1:156163546-156163915	1	1	0.327267088	0.249808387	369	0	0.1462	3	8.00E-04	1	3	0.003	0.7001914	0.8713927	SLC25A44	-149	DHS
chr1:156252546-156252810	1	1	7.89E-15	8.92E-15	264	0.007937	0.012	2	0.002	6	0	0.987	0.9416859	1	SMG5	-62	DHS
chr1:156415626-156415910	1	1	0.466922715	0.814568873	284	0	0.26067	2	4.00E-04	1	1	0	0.7111962	0.8686679	C1orf61	-16584	DHS
chr1:156541526-156542510	0.885731024	1	0.788844377	0.75833212	984	0.9444444	0.0671	8	0.0051	4	7	0	0.811059	0.4923815	IQGAP3	314	DHS
chr1:156553881-156554295	1	1	2.25E-14	0.298285162	414	0.015873	0.09065	1	0.0014	5	1	0	0.1982929	1	APOA1BP	-7466	DHS
chr1:156629421-156629735	1	0.184445752	2.67E-14	1.736888882	314	0.968254	0.1426	1	0.0022	1	0	NA	0.5584573	1	NES	17611	DHS
chr1:156659341-156659610	1	1	0.531711227	1.15E-14	269	0.007937	0	0	0.0034	3	0	0	0.7108652	0.8672233	NES	-12287	DHS
chr1:156695661-156695915	1	0.579225755	0.911058559	1.401406627	254	0	0.013	1	0.0029	2	0	0	0.7021092	0.8733782	ISG20L2	2439	DHS
chr1:156713541-156713855	0.364080207	1	1.047466053	0.894376528	314	0.968254	0.10875	2	0.0094	3	1	NA	0.9822483	0.3074755	MRPL24	-2818	DHS
chr1:156859566-156860270	0.943605515	0.954720224	0.524318376	0.437855865	704	0.9761905	0.1094	5	0.0037	4	0	0	0.3125371	0.936952	PEAR1	-3594	DHS
chr1:156871486-156871795	0.414455982	0.811454707	1.705394802	0.997093994	309	0.9761905	0	0	0.0014	4	0	NA	0.9195516	0.4368903	PEAR1	8129	DHS
chr1:157059981-157060635	1	1	0.787895385	0.910508076	654	0.039683	0.0459	5	0.0048	9	1	0	0.5394153	0.8383328	ETV3L	9292	DHS
chr1:157113861-157114170	1	1	1.26E-14	1.13E-14	309	0.9761905	0.2478	1	0.004	3	0	NA	0.907336	1	ETV3	-5857	DHS
chr1:157361286-157361590	1	1	1.020031719	0.646569428	304	0.968254	0.1358	1	0.0012	2	0	NA	0.6564883	0.8156688	FCRL5	160872	DHS
chr1:158046886-158047195	1	1	0.460664313	1.26E-14	309	0.968254	0.0205	2	0.0012	2	0	NA	0.7430395	0.8515755	KIRREL	83641	DHS
chr1:158094841-158095135	0.314696898	1	1.108004443	0.534369414	294	0.015873	0	0	0.0035	4	0	0	0.7940105	0.7057764	CD1D	-54749	DHS
chr1:158100986-158101295	1	0.952770212	0.931713447	1.114614286	309	0.9761905	0.3744	1	8.00E-04	3	1	NA	0.5218469	0.8869237	CD1D	-48596	DHS
chr1:158336586-158336895	1	1	2.38E-14	0.330488917	309	0.968254	0	0	6.00E-04	1	0	NA	0.4029031	1	CD1E	13201	DHS
chr1:158623006-158623315	0.075433051	1	1.632715389	1.02E-14	309	0.968254	0.0112	2	0.003	5	0	NA	0.9833507	0.1722315	SPTA1	33327	DHS
chr1:15932586-15932895	1	1	0.404776045	1.76E-14	309	0.9761905	0.0333	1	5.00E-04	2	0	NA	0.8695397	0.7568227	DDI2	-11254	DHS
chr1:159768686-159768975	1	0.217009445	0.94949634	1.869698608	289	0.015873	0.0635	1	0.0018	1	0	0	0.7379294	0.758278	FCRL6	-3383	DHS
chr1:160000246-160002235	0.749960785	1	0.883714061	0.441062412	1989	0.9761905	0.0447	6	0.001	18	4	0.033	0.8513559	0.3326004	PIGM	542	DHS
chr1:160112741-160113050	0.514719939	0.833400306	0.455044378	0.696438809	309	0.9761905	0.11915	2	6.00E-04	3	1	NA	0.9262445	0.6761934	ATP1A4	-8464	DHS
chr1:160146486-160146795	0.707118655	1	0.747750333	0.431695506	309	0.968254	0.22875	4	0.0022	1	4	NA	0.9434919	0.4719885	CASQ1	-13705	DHS
chr1:160221761-160222170	0.234535834	1	1.322831408	0.582842391	409	0.02381	0.0187	2	0.0016	4	0	0	0.9082913	0.4040488	DCAF8	10275	DHS
chr1:160241086-160241395	0.074201686	1	2.507189308	0.476266599	309	0.9761905	0.0355	1	0.0016	4	1	NA	0.9974331	0.04806293	DCAF8	-9000	DHS
chr1:160253946-160255115	0.40589988	0.12626793	1.075339314	1.437058517	1169	0.373016	0.0176	6	0.0018	7	1	0	0.7262899	0.5739217	ENSG00000258465	389	DHS
chr1:160260981-160261410	1	1	2.35E-14	0.308425085	429	0.9761905	0	0	0.0044	3	0	0.019	0.4680825	1	PEX19	-6260	DHS
chr1:160276881-160277195	1	0.448820046	3.58E-14	0.311636403	314	0.9761905	0	0	0.0034	2	0	NA	0.8941495	1	PEX19	-22102	DHS
chr1:160284781-160285095	0.998871622	1	0.80516965	2.33E-14	314	0.9761905	0.0351	2	0.0022	4	2	NA	0.7973369	0.705071	COPA	28100	DHS
chr1:160308461-160308770	1	1	0.996477267	3.97E-14	309	0.968254	0.02435	2	6.00E-04	3	1	NA	0.9696379	0.2927598	COPA	4422	DHS
chr1:160312981-160314030	1	1	0.443601238	0.563449333	1049	0.007937	0.4149	7	0.0014	7	1	0.001	0.2997709	0.9401518	NCSTN	444	DHS
chr1:160394426-160394735	1	1	0.43042629	0.397391951	309	0.9761905	0.0329	1	0	0	0	NA	0.7548159	0.8432423	VANGL2	24205	DHS
chr1:160408741-160409050	1	0.245949151	2.17E-14	1.881999444	309	0.9761905	0	0	8.00E-04	2	0	NA	0.4263517	1	VANGL2	38520	DHS
chr1:16067901-16068155	1	0.505580061	1.78E-14	1.26724863	254	0.02381	0.0639	2	0.0052	7	0	NA	0.4993406	1	TMEM82	-889	DHS
chr1:160778046-160778355	1	1	3.32E-14	2.91E-14	309	0.968254	0	0	0.0031	6	0	NA	0.4518122	1	LY9	12253	DHS
chr1:161128386-161129375	1	1	0.302709182	2.16E-14	989	0.952381	0.0176	2	0.0032	9	1	0.007	0.3031894	0.9551461	USP21	-373	DHS
chr1:161162261-161162595	1	1	2.58E-14	2.04E-14	334	0.325397	0	0	8.00E-04	3	0	0	0.8100048	0.8059209	ADAMTS4	6418	DHS
chr1:161170021-161172250	1	1	0.36996783	0.520874701	2229	0.9047619	0.0176	5	0.0018	18	3	0.005	0.3110785	0.8993885	NDUFS2	2031	DHS
chr1:161179521-161179950	1	1	0.373794396	3.09E-14	429	0.9365079	0.2646	1	0.0014	1	1	0.003	0.5393866	0.9305126	FCER1G	-5351	DHS
chr1:16118521-16118830	1	1	0.528459088	0.884975504	309	0.02381	0	0	0.0042	1	0	NA	0.7236347	0.8595092	FBLIM1	27682	DHS
chr1:161337541-161337830	1	1	0.537549689	2.24E-14	289	0.031746	0.1689	1	0.0012	1	1	0.001	0.914082	0.6926437	SDHC	53639	DHS
chr1:161735861-161737095	1	1	0.952645287	0.440714302	1234	0.007937	0.08766	5	0.0024	14	3	0	0.8648315	0.3679577	ATF6	394	DHS
chr1:161953826-161954135	1	1	3.39E-14	2.47E-14	309	0.9761905	0.023	1	0.001	4	0	NA	0.8658078	1	OLFML2B	39663	DHS
chr1:162291846-162292155	0.534234846	0.353794666	1.248985028	1.963013485	309	0.9761905	0.22935	2	0.0014	5	0	NA	0.9003769	0.5578639	SH2D1B	89915	DHS
chr1:16245501-16245810	1	1	1.52E-14	0.383172028	309	0.968254	0.095	2	6.00E-04	3	0	NA	0.5025082	1	ZBTB17	56965	DHS
chr1:162467226-162468510	1	1	0.229879899	0.419642501	1284	0.9603175	0.2143	3	0.005	13	1	0.002	0.1389207	0.9863883	UHMK1	235	DHS
chr1:162855121-162855430	0.535556327	1	1.247159178	3.49E-14	309	0.968254	0.0236	3	0.0011	4	1	NA	0.9694833	0.3669999	HSD17B7	94740	DHS
chr1:162897861-162898170	1	1	0.449061711	3.95E-14	309	0.968254	0.0347	1	0.0017	4	0	NA	0.8517799	0.7725721	HSD17B7	137480	DHS
chr1:16302501-16302755	1	0.00175259	0.582100314	4.077786905	254	0	0.0182	1	0.0029	4	0	NA	0.7781288	0.8295265	ZBTB17	-7	DHS
chr1:163027181-163027490	1	1	0.322715459	0.257704335	309	0.9761905	0.0116	1	0.0014	1	0	NA	0.8463735	0.7831508	RGS4	-11229	DHS
chr1:163291501-163291795	0.195832873	1	1.613094218	0.80691323	294	0	0.0106	1	0.0022	1	0	0	0.9163676	0.4386678	NUF2	-96	DHS
chr1:16335346-16335850	0.420964162	1	1.535928594	0.244166479	504	0.9206349	0.14995	4	0.0028	7	4	NA	0.9673359	0.2066078	HSPB7	9687	DHS
chr1:163378446-163378755	1	0.998871621	0.417634091	0.524175508	309	0.968254	0.0319	1	0.0057	2	0	NA	0.6348435	0.9002242	NUF2	86857	DHS
chr1:16359366-16359635	0.427541713	1	0.896062069	0.616100114	269	0.007937	0.0533	1	0.001	5	1	NA	0.6695966	0.8104031	CLCNKB	-10771	DHS
chr1:16405441-16405835	1	1	0.328926534	1.79E-14	394	0	0.04735	4	6.00E-04	2	2	NA	0.5597299	0.9247811	CLCNKB	35366	DHS
chr1:164756601-164756870	1	1	3.98E-14	0.458961886	269	0.007937	0.0106	2	0.0048	5	0	0.001	0.6797578	1	PBX1	227864	DHS
chr1:164838341-164838650	0.034831016	0.503231949	3.169975716	1.538583126	309	0.9761905	0	0	0.004	2	0	NA	0.9951788	0.05597575	PBX1	309624	DHS
chr1:165223886-165224195	1	1	0.501760069	8.91E-15	309	0.9761905	0.02935	2	0.003	1	0	NA	0.8516875	0.770641	LMX1A	101911	DHS
chr1:16533006-16533310	0.129506677	0.038863688	1.615260153	3.225516167	304	0.007937	0.2604	7	0.002	5	3	NA	0.9532599	0.2534755	ARHGEF19	5946	DHS
chr1:165342246-165342555	1	0.583416375	0.47280653	1.517973668	309	0.9761905	0.1303	2	0.0012	1	0	NA	0.481781	0.9446708	LMX1A	-16449	DHS
chr1:165362201-165362570	1	1	0.81944397	0.63585524	369	0	0.0231	2	0.002	3	0	0.006	0.7498811	0.746305	LMX1A	-36434	DHS
chr1:165567166-165567655	0.008367084	0.10641259	2.913852348	2.039887312	489	0.857143	0.055605	10	0.005	4	9	0	0.99965	0.004429779	MGST3	-32687	DHS
chr1:165570881-165571175	0.822555949	1	0.490043993	0.491675498	294	0.031746	0.1462	1	0.0011	2	1	0	0.7264859	0.8594481	MGST3	-29070	DHS
chr1:165597761-165598070	0.307282515	0.088191198	1.759653446	2.166501628	309	0.9761905	0.2975	6	0	0	4	NA	0.9297638	0.3537479	MGST3	-2182	DHS
chr1:165599961-165600555	1	0.117685514	0.877142609	1.658469294	594	0.007937	0.0304	7	0.0012	7	4	0	0.4334447	0.8509755	MGST3	160	DHS
chr1:165609566-165609870	1	1	0.416739776	2.49E-14	304	0.9761905	0.0312	3	0.0018	5	0	NA	0.7888916	0.8215901	MGST3	9620	DHS
chr1:16563601-16563855	0.770498827	0.299420357	1.045717032	1.886154988	254	0.007937	0.2889	1	9.00E-04	2	1	NA	0.6352043	0.8295812	RSG1	-71	DHS
chr1:165649586-165649890	0.532805504	0.642803743	1.024533461	0.92015199	304	0.9761905	0.0984	2	6.00E-04	5	0	NA	0.9905762	0.242888	ALDH9A1	18362	DHS
chr1:16570926-16571190	0.683500502	0.284716926	0.995895849	1.955827296	264	0.015873	0.0279	2	4.00E-04	2	1	NA	0.9723175	0.3677889	RSG1	-7401	DHS
chr1:165883446-165883715	0.351313237	1	1.010215261	1.43E-14	269	0.007937	0.03845	2	0.0014	1	1	0	0.9487959	0.624389	UCK2	86813	DHS
chr1:166032026-166032335	1	1	1.88E-14	0.477582057	309	0.9761905	0.2562	2	0.0012	2	0	NA	0.476471	1	UCK2	235413	DHS
chr1:166559441-166559750	1	0.183569559	1.52E-14	1.829848014	309	0.9761905	0.1488	1	0.0026	4	1	NA	0.3877578	1	POGK	-249730	DHS
chr1:166879681-166879955	1	0.216290529	1.79E-14	1.452290653	274	0.02381	0	0	0	0	0	0.001	0.6265743	1	TADA1	-34254	DHS
chr1:166902166-166902470	0.638718564	1	0.975207361	0.430576506	304	0.9761905	0.0114	1	0.0012	2	0	NA	0.9081363	0.5500811	ILDR2	42243	DHS
chr1:167231801-167232115	1	1	0.439073115	0.704632008	314	0.968254	0	0	0.0028	2	0	NA	0.9149909	0.6909403	POU2F1	41892	DHS
chr1:167334741-167335055	1	1	3.40E-14	3.03E-14	314	0.9761905	0.0325	1	0	0	0	NA	0.6467828	1	POU2F1	144832	DHS
chr1:167411406-167411670	0.515337662	0.07165848	1.681763963	1.541584548	264	0.007937	0.1388	1	0.0012	1	0	0	0.9406906	0.4682336	CD247	76237	DHS
chr1:167464526-167464835	1	1	0.925801179	0.493925352	309	0.9761905	0	0	0.0011	6	0	NA	0.8387662	0.6571166	CD247	23094	DHS
chr1:16766646-16767295	1	1	0.721984775	0.583754126	649	0.84127	0.0331	5	4.00E-04	3	3	NA	0.2084918	0.9656835	NECAP2	-260	DHS
chr1:167772581-167772990	1	1	0.332251352	1.51E-14	409	0	0.011	1	0.0014	1	0	0	0.8354462	0.7874771	MPZL1	81599	DHS
chr1:168051461-168051775	0.715495172	1	1.10401524	1.72E-14	314	0	0.03345	2	0.002	6	1	0	0.954024	0.4434375	GPR161	54918	DHS
chr1:168205981-168206295	1	1	1.73E-14	1.69E-14	314	0.9761905	0.4539	2	0.0053	2	1	NA	0.7165327	1	SFT2D2	10892	DHS
chr1:168408986-168409315	1	0.27270217	0.509915862	1.185110364	329	0.404762	0.02195	2	6.00E-04	3	0	0	0.7559966	0.8399215	XCL2	104084	DHS
chr1:168468661-168468970	0.30355755	1	1.309964232	0.363059224	309	0.968254	0.2001	2	6.00E-04	1	0	NA	0.9268004	0.4187385	XCL2	44419	DHS
chr1:168868026-168868330	1	1	0.507609633	3.41E-14	304	0.9761905	0.05495	2	0.001	3	0	NA	0.9229918	0.6720529	DPT	-169676	DHS
chr1:169336961-169337575	1	1	0.244857012	0.292743823	614	0.015873	0.21715	2	0.0031	6	3	0	0.4234231	0.9574917	BLZF1	60	DHS
chr1:169455106-169456230	0.37265024	1	1.562736932	0.290656682	1124	0	0.1266	5	0.0048	10	4	0	0.9094332	0.2508547	SLC19A2	-427	DHS
chr1:169661441-169661750	1	1	0.823883101	0.939959686	309	0.9761905	0.0473	4	0.0017	2	2	NA	0.6935168	0.7928854	SELL	19243	DHS
chr1:169677126-169677430	1	1	0.885311636	0.311163442	304	0.968254	0.3001	1	0.0026	3	1	NA	0.927796	0.5020689	SELL	3561	DHS
chr1:169763566-169764250	1	1	0.215938341	0.830825365	684	0.9761905	0.0431	4	0.0017	8	3	0	0.1316562	0.9936684	METTL18	199	DHS
chr1:169829886-169830190	1	1	0.472126719	0.786495335	304	0.9761905	0.09485	2	0.0024	3	1	NA	0.8339788	0.7855157	SCYL3	33038	DHS
chr1:170682701-170683010	0.293268859	1	0.90659886	0.751450812	309	0.9761905	0	0	0.0016	1	0	NA	0.9102534	0.5499155	PRRX1	49809	DHS
chr1:171195941-171196210	0.277965542	0.382160004	1.115462468	1.847750026	269	0.031746	0.2117	3	0.0016	1	1	0.031	0.9454449	0.4601805	FMO1	-31020	DHS
chr1:171282946-171283330	1	1	3.13E-14	0.618253629	384	0.896825	0	0	0.002	7	1	0	0.4079073	1	FMO4	-235	DHS
chr1:171397421-171397730	1	0.140473006	0.785052612	2.311351637	309	0.9761905	0.0172	3	0.0034	5	0	NA	0.7847039	0.7156522	PRRC2C	-57119	DHS
chr1:171454461-171454715	0.600617215	1	1.458139033	1.81E-14	254	0.015873	0	0	0.0058	2	0	0.1965	0.9981952	0.08174944	PRRC2C	-107	DHS
chr1:171813621-171813930	1	1	1.94E-14	0.306925572	309	0.9761905	0	0	0.0038	3	0	NA	0.6360458	1	DNM3	3155	DHS
chr1:172087781-172088090	1	0.266474805	0.571209898	1.642291064	309	0.968254	0.2039	1	0.0054	3	0	NA	0.5975258	0.9116582	DNM3	277315	DHS
chr1:172223641-172223950	1	1	3.23E-14	1.027661471	309	0.968254	0.1713	1	0	0	0	NA	0.495565	1	PIGC	189430	DHS
chr1:172238181-172238490	0.853966564	1	1.182238398	0.032528859	309	0.968254	0	0	6.00E-04	5	0	NA	0.9944331	0.1390309	PIGC	174890	DHS
chr1:172345261-172345570	1	0.629103822	0.475489267	0.733965427	309	0.968254	0.04675	2	0.0038	3	0	NA	0.9461336	0.6272098	PIGC	67810	DHS
chr1:172413141-172413595	1	0.218955763	1.001975085	1.98436685	454	0	0.4553	1	0.002	9	1	0	0.7949141	0.6322736	PIGC	-142	DHS
chr1:173396681-173396990	1	1	4.53E-14	7.20E-14	309	0.968254	0.1983	3	0.0016	3	3	NA	0.2260382	1	PRDX6	-49569	DHS
chr1:173403501-173403810	0.945493762	0.422789633	0.733301547	1.532874263	309	0.968254	0.0875	1	0.0023	2	1	NA	0.8597256	0.6271932	PRDX6	-42749	DHS
chr1:173586486-173586795	1	1	0.379703271	0.766485745	309	0.9761905	0.0106	1	0.002	5	1	NA	0.7427921	0.8551649	SLC9C2	-14408	DHS
chr1:173608246-173608550	1	1	1.56E-14	1.47E-14	304	0.9761905	0.1929	1	4.00E-04	1	1	NA	0.7525256	1	ANKRD45	30603	DHS
chr1:173683601-173684910	0.774851343	1	0.858254103	0.407510399	1309	0.968254	0.0182	6	0.0018	7	1	0.001	0.9019747	0.3033499	KLHL20	133	DHS
chr1:17380506-17380875	0.289289711	1	1.252806322	0.765812489	369	0	0.0134	1	0.0038	5	1	NA	0.9445292	0.3675531	SDHB	-26	DHS
chr1:173894841-173895150	0.620515285	1	0.950540069	1.68E-14	309	0.9761905	0	0	0	0	0	NA	0.9704343	0.3736666	SERPINC1	-8480	DHS
chr1:173957226-173957535	1	1	0.543401598	2.68E-14	309	0.9761905	0.0672	2	0.0044	1	1	NA	0.8624097	0.7565783	RC3H1	34054	DHS
chr1:174420601-174420910	1	1	3.36E-14	3.76E-14	309	0.9761905	0	0	0.0036	1	0	NA	0.7301871	1	GPR52	3544	DHS
chr1:17452281-17452550	1	1	1.89E-14	0.452186339	269	0	0	0	4.00E-04	3	0	NA	0.5667942	1	PADI2	-6486	DHS
chr1:17455761-17456070	0.399829173	1	1.483169124	0.830225869	309	0.968254	0.10085	2	0.001	3	1	NA	0.9525247	0.3454616	PADI2	-9986	DHS
chr1:17462181-17462495	0.116454683	1	2.284230284	0.786421751	314	0.9761905	0.22285	4	0.002	1	2	NA	0.957545	0.2732228	PADI2	-16408	DHS
chr1:17464766-17465070	1	1	0.831247417	0.319113232	304	0.9761905	0.4639	1	0.0023	2	1	NA	0.8016853	0.7002516	PADI2	-18988	DHS
chr1:17481566-17481875	1	1	0.563993767	0.364000499	309	0.9761905	0	0	0.0022	1	0	NA	0.3423321	0.9703332	PADI2	-35791	DHS
chr1:175299046-175299355	1	1	0.487220611	0.330197908	309	0.9761905	0.1295	2	0.0012	3	1	NA	0.6940683	0.8751329	TNN	262207	DHS
chr1:175547721-175548035	0.213716851	1	1.655114642	2.22E-14	314	0.9761905	0.0102	1	0.0033	2	0	NA	0.9711728	0.2277138	TNR	165028	DHS
chr1:17564241-17564555	0.404832204	0.215434442	1.924389501	2.028274981	314	0.9761905	0.0604	2	0	0	1	NA	0.9819041	0.219505	PADI3	-11195	DHS
chr1:175850801-175851110	0.928899092	0.418907539	0.894187452	1.749113255	309	0.9761905	0.4519	1	0.0024	4	0	NA	0.803867	0.7013632	TNR	-138050	DHS
chr1:17623486-17623790	1	0.235800525	3.91E-14	1.51624815	304	0.9761905	0.0419	2	4.00E-04	2	0	NA	0.4860252	1	PADI4	-11054	DHS
chr1:176514141-176514450	1	1	0.967539117	0.922320342	309	0.9761905	0	0	0.0022	3	0	NA	0.8877632	0.5806382	PAPPA2	81989	DHS
chr1:176546581-176546895	1	0.265645348	0.460048391	0.911118429	314	0.9761905	0	0	0.0012	3	0	NA	0.7443883	0.8507559	PAPPA2	114431	DHS
chr1:176747081-176747390	0.023061642	1	2.775069553	9.29E-15	309	0.9761905	0.0106	1	0	0	0	NA	0.9807706	0.230753	PAPPA2	314929	DHS
chr1:17752746-17753055	0.008432003	1	2.124409309	1.76E-14	309	0.968254	0.3574	1	0.003	3	1	NA	0.9830551	0.1699104	RCC2	13319	DHS
chr1:177618526-177618830	1	0.202290505	0.500120644	1.418617357	304	0.9761905	0.3924	1	0.001	3	0	NA	0.7828329	0.8249801	SEC16B	320372	DHS
chr1:178612261-178612575	1	1	2.98E-14	0.572404693	314	0.9761905	0	0	0.0038	2	0	NA	0.6089455	1	RALGPS2	-81882	DHS
chr1:178924106-178924415	0.252240092	0.778812783	1.303112189	0.656504977	309	0.9761905	0.2823	3	0.0033	2	1	NA	0.9870941	0.1941558	FAM20B	-70770	DHS
chr1:179075801-179076115	1	0.324519121	1.50E-14	0.895339631	314	0.968254	0	0	0.0018	2	0	NA	0.5474979	1	TOR3A	25446	DHS
chr1:17913701-17914015	1	1	3.89E-14	0.611357694	314	0.9761905	0.1114	1	0.0034	4	0	NA	0.5935211	1	ARHGEF10L	47528	DHS
chr1:179262401-179263010	0.998871621	1	1.68E-14	0.172399873	609	0.730159	0.0254	3	0.001	3	2	0	0.06164382	1	SOAT1	-231	DHS
chr1:179274101-179274410	1	1	0.465234489	0.336001697	309	0.9761905	0.4147	1	0.0078	3	1	NA	0.7218386	0.862053	SOAT1	11319	DHS
chr1:179334721-179335230	0.170278921	1	1.600216465	9.96E-15	509	0.31746	0.1735	13	0.0022	7	10	0	0.9859878	0.1250438	SOAT1	72039	DHS
chr1:179417286-179417590	0.62045114	1	1.412700673	2.96E-14	304	0.968254	0.2133	3	0.005	3	3	NA	0.9699091	0.2852209	NPHS2	127630	DHS
chr1:179783366-179784975	0.697983612	0.751577771	1.061291971	1.178299082	1609	0.968254	0.26255	6	0.003	11	1	0	0.8121317	0.415491	TOR1AIP2	62763	DHS
chr1:180102686-180102990	0.445850953	1	1.744895563	0.670278114	304	0.9761905	0.4337	1	0.0012	2	1	NA	0.9586036	0.3202159	QSOX1	-21131	DHS
chr1:1804186-1804495	1	1	0.893965471	0.43943514	309	0.9761905	0.1338	2	0.0054	2	1	NA	0.8350793	0.658606	GNB1	18154	DHS
chr1:180425481-180425795	1	1	4.33E-14	0.427061574	314	0.9761905	0.0391	3	0.0026	5	0	NA	0.5145573	1	ACBD6	46451	DHS
chr1:181111381-181111895	0.521959354	1	0.799255502	2.24E-14	514	0.9603175	0.185	2	0.0044	4	0	0	0.8251256	0.5965738	MR1	108499	DHS
chr1:181135761-181136015	0.67088728	0.562229876	1.501460746	1.138923522	254	0.007937	0.052735	2	0.0054	5	0	0	0.9807261	0.3145575	MR1	132749	DHS
chr1:181190186-181190495	1	1	3.91E-14	0.496959878	309	0.968254	0.19255	2	0.0034	3	0	NA	0.8001625	1	MR1	187202	DHS
chr1:181377886-181378195	0.487682209	1	1.581738294	0.34353726	309	0.9761905	0.0493	1	0.0056	1	0	NA	0.9865105	0.1567124	CACNA1E	-74840	DHS
chr1:181518841-181519150	0.845382911	0.800202556	1.30834344	1.182739724	309	0.9761905	0.013	5	0.0036955	2	0	NA	0.8300442	0.6662379	CACNA1E	66115	DHS
chr1:18169506-18169815	1	1	2.55E-14	0.568935316	309	0.968254	0.0134	1	0.0024	1	0	NA	0.2948931	1	ACTL8	87853	DHS
chr1:181709006-181709315	1	1	0.745689437	0.375368007	309	0.9761905	0.1977	1	0.0016	3	0	NA	0.742482	0.8519117	CACNA1E	256280	DHS
chr1:181787521-181787830	1	1	0.565465081	0.955479288	309	0.9761905	0.1839	1	0.0032	4	0	NA	0.9044447	0.6992172	ZNF648	243171	DHS
chr1:182024306-182024615	1	1	2.92E-14	2.22E-14	309	0.9761905	0.155	1	0.0016	3	0	NA	0.5287395	1	ZNF648	6386	DHS
chr1:182053521-182054375	0.634123773	1	1.05742698	0.5290278	854	0.380952	0.29675	6	0.0032	6	1	0	0.9564412	0.1976673	ZNF648	-23101	DHS
chr1:182112361-182112830	0.769708761	1	1.240556854	0.582685816	469	0.015873	0.0166	1	0.0046	2	0	0	0.9438944	0.3140901	ZNF648	-81749	DHS
chr1:182114961-182115270	1	1	1.86E-14	0.408356061	309	0.9761905	0	0	0.0018	3	0	NA	0.6696046	1	ZNF648	-84269	DHS
chr1:18215786-18216095	0.684623184	1	1.033246641	1.63E-14	309	0.9761905	0	0	0.003	2	0	NA	0.8717836	0.6095312	ACTL8	134133	DHS
chr1:182248381-182248690	1	1	0.446502503	1.69E-14	309	0.9761905	0.0114	1	0.0012	3	0	NA	0.7835044	0.8256171	GLUL	112805	DHS
chr1:182352401-182352710	0.711973246	0.90785774	0.954288518	0.828464001	309	0.9761905	0.1815	2	8.00E-04	3	1	NA	0.981585	0.312123	GLUL	8785	DHS
chr1:182365886-182366155	0.119552936	1	2.064988782	1.42E-14	269	0.015873	0.1342	1	0.006	4	1	0.001	0.988555	0.1847709	TEDDM1	3730	DHS
chr1:182564881-182565170	0.759351	1	0.95476144	0.501219006	289	0.031746	0.0116	1	0.0016	3	0	0	0.9089143	0.548407	RNASEL	-6635	DHS
chr1:182570541-182571035	0.230351445	1	1.20963813	1.016980965	494	0.007937	0.21755	2	0.0011	4	1	0	0.8975758	0.4210124	RGS16	2755	DHS
chr1:182611586-182611895	1	1	0.428908827	0.375454131	309	0.9761905	0.0226	4	0.001	2	2	NA	0.6687126	0.8870987	RGS8	30308	DHS
chr1:182821061-182821370	1	1	2.69E-14	0.432781541	309	0.968254	0.0493	1	6.00E-04	2	0	NA	0.3501324	1	DHX9	12712	DHS
chr1:183127821-183128135	0.17529193	1	2.081278936	2.61E-14	314	0.968254	0	0	0.006	3	0	NA	0.9990396	0.03626157	LAMC2	-27445	DHS
chr1:183390226-183390535	1	0.249260799	0.057550235	1.716339118	309	0.9761905	0	0	0.0037	2	0	NA	0.8444187	0.7720939	NMNAT2	-2644	DHS
chr1:183624601-183625130	1	1	0.829146911	0.884009649	529	0.015873	0.016	1	0	0	0	0.001	0.6949406	0.7356432	APOBEC4	-2418	DHS
chr1:1837546-1838070	0.007535374	1	3.259269822	0.44926814	524	0.968254	0.1232	2	0.0026	3	1	NA	0.9749943	0.1170778	CALML6	-8458	DHS
chr1:184020321-184021395	1	0.123047279	0.256745388	1.316752678	1074	0.880952	0.0185	6	0.002	11	1	0	0.2388002	0.9700163	TSEN15	47	DHS
chr1:184031901-184032210	0.725239148	1	1.020406191	4.14E-14	309	0.9761905	0.0184	1	0.0029	2	0	NA	0.9279607	0.5078682	TSEN15	11245	DHS
chr1:18439406-18439715	1	0.124026996	0.473583256	2.394111725	309	0.968254	0	0	0	0	0	NA	0.7989098	0.815055	IGSF21	5321	DHS
chr1:18489166-18489475	1	1	0.601912123	0.519030061	309	0.9761905	0.0761	1	6.00E-04	1	0	NA	0.8293344	0.7885371	IGSF21	55081	DHS
chr1:184978061-184978370	0.157411124	0.521957324	0.791405197	1.041059708	309	0.9761905	0	0	0.0051	2	0	NA	0.9517207	0.448031	FAM129A	-34534	DHS
chr1:186161101-186161410	0.548387409	1	1.530532035	0.516516082	309	0.9761905	0.1318	1	8.00E-04	3	0	NA	0.9088659	0.4579788	PRG4	-104155	DHS
chr1:186269201-186269510	1	1	0.466852003	1.46E-14	309	0.9761905	0.0108	1	8.00E-04	3	0	NA	0.8671397	0.7527474	PRG4	3945	DHS
chr1:18695786-18696095	0.988005617	1	0.504162583	0.980918056	309	0.968254	0.09965	2	0	0	0	NA	0.5082931	0.9382346	KLHDC7A	-111483	DHS
chr1:187248861-187249170	1	1	1.31E-14	0.595507959	309	0.968254	0.1585	1	0.0054	4	0	NA	0.4098129	1	PLA2G4A	450931	DHS
chr1:18785406-18785715	0.041423336	1	1.667792011	1.023373134	309	0.968254	0.1364	2	8.00E-04	1	1	NA	0.9916303	0.1557971	KLHDC7A	-21863	DHS
chr1:18799626-18799935	0.196645537	1	1.099665145	0.628832446	309	0.9761905	0.0202	1	0.0019	4	0	NA	0.9446573	0.4560926	KLHDC7A	-7643	DHS
chr1:18888541-18888855	0.845531519	1	1.187199841	0.499736384	314	0.9761905	0.1216	4	0.0026	1	0	NA	0.7463638	0.7481765	PAX7	-68802	DHS
chr1:18907446-18907755	0.604322262	1	1.443648634	0.572196246	309	0.968254	0.4439	1	0.0026	1	0	NA	0.9536585	0.3415594	PAX7	-49899	DHS
chr1:19104346-19104655	1	1	0.849344758	0.953864536	309	0.9761905	0.0475	5	0.0023	6	0	NA	0.7040571	0.7856956	TAS1R2	81675	DHS
chr1:19147826-19148135	0.024482741	0.360140285	2.425596666	1.574126095	309	0.9761905	0.1975	3	0.0013	2	0	NA	0.9958078	0.05190197	TAS1R2	38195	DHS
chr1:19200886-19202010	0.649477106	0.932172596	1.208141607	1.005707015	1124	0.9603175	0.0654	24	0.0012	8	2	NA	0.8832533	0.3353079	TAS1R2	-15272	DHS
chr1:19228921-19230170	0.561321086	1	1.156081198	0.95311937	1249	0.238095	0.036	12	0.001	15	9	NA	0.8115433	0.4074056	ALDH4A1	-271	DHS
chr1:192578561-192578875	1	1	0.557623319	2.07E-14	314	0.9761905	0.26525	2	0.0015	2	0	NA	0.8722967	0.7463035	RGS13	-26557	DHS
chr1:192759121-192759430	1	1	3.11E-14	0.354258371	309	0.968254	0.1058	1	0.0012	3	0	NA	0.5628029	1	RGS2	-18895	DHS
chr1:192776226-192778415	1	1	0.464470267	0.369837439	2189	0.809524	0.0425	13	0.0013	22	3	0	0.03467152	0.993679	RGS2	-850	DHS
chr1:192854686-192854995	1	0.404471589	0.978374149	1.606731848	309	0.9761905	0.1937	2	0.0012	3	1	NA	0.9004048	0.5623921	RGS2	76670	DHS
chr1:192911341-192911650	1	0.699210952	0.451347044	0.937387792	309	0.9761905	0	0	0.0018	2	0	NA	0.7412357	0.851702	UCHL5	117130	DHS
chr1:192947421-192947730	0.517031866	1	1.505935659	0.974499189	309	0.9761905	0.0407	7	0.0018	2	5	NA	0.8893512	0.499771	UCHL5	81050	DHS
chr1:193026361-193026670	0.783080309	1	0.814378946	3.92E-14	309	0.968254	0.019	2	0.001	2	0	NA	0.95346	0.4418278	UCHL5	2110	DHS
chr1:193028366-193028775	0.365246251	1	0.700828412	0.578594146	409	0	0	0	0.0018	3	0	0.076	0.88189	0.5970473	UCHL5	55	DHS
chr1:194008761-194009075	0.660607899	1	1.30689796	0.304978507	314	0.968254	0.184	2	0.0059	2	0	NA	0.8888951	0.58131	B3GALT2	-853134	DHS
chr1:195655021-195655330	0.994358151	0.991043956	2.74E-14	0.398270032	309	0.9761905	0.014	1	0.002	1	0	NA	0.3872596	1	KCNT2	922323	DHS
chr1:196070381-196070690	1	0.582474051	0.534692781	1.428417067	309	0.968254	0.4323	1	0.0024	4	0	NA	0.4858099	0.943483	KCNT2	506963	DHS
chr1:196371741-196372050	1	1	0.432858442	1.61E-14	309	0.9761905	0	0	0.002	4	0	NA	0.8010539	0.8133326	KCNT2	205603	DHS
chr1:196484926-196485230	1	1	6.69E-14	0.739800564	304	0.9761905	0	0	0	0	0	NA	0.4127795	1	KCNT2	92421	DHS
chr1:19667941-19668270	0.769252324	1	1.24741113	0.326626309	329	0.166667	0.03935	2	0.0026	11	1	NA	0.9123814	0.4500486	PQLC2	29284	DHS
chr1:197446661-197446975	0.474976999	0.309680949	1.311079896	1.31353487	314	0.9761905	0.3321	1	0.0016	1	1	NA	0.9842079	0.3011154	CRB1	209410	DHS
chr1:197823706-197824015	1	1	1.29E-14	0.846171732	309	0.968254	0.014	1	9.00E-04	2	0	NA	0.4313592	1	LHX9	-62668	DHS
chr1:197934681-197934990	1	1	0.42996615	0.551377874	309	0.9761905	0	0	0.0026	2	0	NA	0.7838816	0.8242034	LHX9	48307	DHS
chr1:198892126-198892430	0.529466172	0.901200408	1.468306665	0.887119649	304	0.984127	0.0116	1	0.001	2	0	NA	0.9147008	0.5377095	PTPRC	284108	DHS
chr1:19923261-19923595	0.708676999	1	1.262642156	0.337357476	334	0	0.15675	2	0.0012	5	1	NA	0.9514415	0.352142	MINOS1-NBL1	-45	DHS
chr1:19926386-19926695	1	1	0.507920294	0.433222404	309	0.968254	0.0104	1	6.00E-04	2	0	NA	0.9339895	0.658751	MINOS1	3057	DHS
chr1:199658441-199658750	1	0.105977183	2.39E-14	1.546520438	309	0.968254	0	0	0.001	1	0	NA	0.4102625	1	NR5A2	-338134	DHS
chr1:19980026-19980590	1	0.290013217	0.348908117	1.738651502	564	0.9365079	0	0	0.003	5	0	NA	0.1888479	0.9889384	NBL1	10582	DHS
chr1:200108826-200109110	0.610056957	1	1.423266962	1.50E-14	284	0.031746	0	0	0.0028	4	0	0	0.8666431	0.5387022	NR5A2	112238	DHS
chr1:200112126-200112435	0.932924051	1	1.055589969	3.36E-14	309	0.9761905	0	0	0.0018	5	0	NA	0.9175987	0.5221423	NR5A2	115551	DHS
chr1:200379106-200379575	0.228019659	1	0.738589307	0.205165698	469	0.007937	0	0	0.0016	3	0	0.45	0.9609523	0.325027	ZNF281	-157	DHS
chr1:200457826-200458115	0.754233335	1	0.966777482	0.27626178	289	0.031746	0.0541	1	0.0018	3	0	0	0.9089183	0.5446953	ZNF281	-78787	DHS
chr1:200539926-200540235	1	0.882604355	2.01E-14	1.082649019	309	0.968254	0	0	0.0024	1	0	NA	0.6873157	1	KIF14	49781	DHS
chr1:200589826-200590110	0.277773322	0.841453211	1.802395329	0.900437576	284	0.015873	0.0966	1	0.0014	3	1	0	0.99541	0.08860514	KIF14	-106	DHS
chr1:200772046-200772315	0.28750759	1	1.107601339	0.41471817	269	0.015873	0.2262	1	0.0015	2	1	0	0.9458867	0.6279117	CAMSAP2	63495	DHS
chr1:200834341-200834650	1	1	0.420482068	1.34E-14	309	0.968254	0	0	0.0012	1	0	NA	0.7335804	0.8553612	GPR25	-7587	DHS
chr1:201098226-201098535	1	1	0.795793907	0.925166834	309	0.9761905	0	0	0.0011	2	0	NA	0.8315742	0.667908	ASCL5	-2069	DHS
chr1:201268661-201268970	0.944034701	0.597290403	0.91066824	1.262065176	309	0.9761905	0	0	0.0012	6	0	NA	0.9338121	0.4946943	PKP1	16236	DHS
chr1:201292426-201292735	0.712336883	1	1.306612493	0.380777979	309	0.968254	0.3714	6	0.0044	1	2	NA	0.8338824	0.5878335	PKP1	40001	DHS
chr1:201318726-201319035	0.66197447	1	1.406794009	0.895453623	309	0.968254	0	0	0.002	1	0	NA	0.9254988	0.4234695	TNNT2	28009	DHS
chr1:201351126-201351435	0.363627556	1	1.789118513	0.350132637	309	0.9761905	0.027	3	0.0012	2	0	NA	0.9810783	0.1816259	TNNT2	-4391	DHS
chr1:201355806-201356115	0.586170896	1	1.584686402	0.437966816	309	0.9761905	0.0823	3	0.0011	2	0	NA	0.9839333	0.214558	TNNT2	-9071	DHS
chr1:201377186-201377630	0.040603897	1	2.10172443	0.690758371	444	0.952381	0.1391	2	0.0032	3	1	0	0.9717305	0.1681141	LAD1	-8672	DHS
chr1:201417281-201417855	0.002451646	0.560042871	2.776433972	0.962042987	574	0.015873	0.153	3	0.001	8	2	0	0.9998215	0.00279162	PHLDA3	20744	DHS
chr1:201465501-201465810	1	1	0.951676189	0.123114952	309	0.9761905	0.0185	2	8.00E-04	5	0	NA	0.5497442	0.9268782	CSRP1	12928	DHS
chr1:201528866-201529130	0.65569444	1	0.955518084	1.14E-14	264	0	0.3395	1	0.002	3	0	0	0.928357	0.5068329	CSRP1	-50414	DHS
chr1:201552406-201552715	1	1	1.96E-14	1.81E-14	309	0.968254	0.0172	1	0.0013	2	0	NA	0.7871754	1	ENSG00000269690	-39452	DHS
chr1:201588106-201588410	1	1	0.533100011	3.53E-14	304	0.968254	0.0256	1	0.0092	1	0	NA	0.7704952	0.8337886	ENSG00000269690	-3755	DHS
chr1:201602521-201602835	1	0.403443067	1.74E-14	0.341784408	314	0.968254	0	0	0.001	3	0	NA	0.7790493	1	ENSG00000269690	10665	DHS
chr1:201620686-201620995	0.488559142	1	1.522290532	0.262080596	309	0.9761905	0.1971	1	0.006	4	0	NA	0.972374	0.2247764	NAV1	3464	DHS
chr1:201672701-201673615	1	0.875624441	0.33997893	1.100386873	914	0.714286	0.0559	1	0.0028	8	0	0	0.1173934	0.989303	NAV1	55781	DHS
chr1:201713406-201713715	1	1	0.517915943	0.426261869	309	0.9761905	0.03975	4	7.00E-04	4	0	NA	0.6315718	0.9010154	IPO9	-84708	DHS
chr1:201762041-201762435	1	0.165167762	0.353250568	1.892157244	394	0.952381	0.0725	1	0.0015	4	0	0	0.6802276	0.8832258	IPO9	-36031	DHS
chr1:201924321-201924670	1	0.811363705	0.378985666	1.164013765	349	0	0.0801	1	0.0016	2	0	0	0.4179472	0.9580837	TIMM17A	-123	DHS
chr1:20203821-20204130	1	1	1.26E-14	0.358266154	309	0.9761905	0.0262	1	0.0014	3	1	NA	0.336342	1	OTUD3	-5030	DHS
chr1:202088101-202088370	1	0.190757697	0.53078259	1.166345244	269	0.031746	0	0	4.00E-04	1	0	0	0.7998985	0.8142611	GPR37L1	-3750	DHS
chr1:202275926-202276235	1	1	0.871292506	0.472657438	309	0.9761905	0	0	7.00E-04	2	0	NA	0.9199271	0.5303527	UBE2T	35027	DHS
chr1:202284781-202285050	1	0.685074	0.550286231	0.82725687	269	0.02381	0	0	0.0012	4	0	0	0.8944803	0.7198365	UBE2T	26192	DHS
chr1:20244541-20244810	1	1	0.634260979	0.856917515	269	0.015873	0	0	0	0	0	NA	0.8146439	0.7994323	PLA2G2E	5434	DHS
chr1:202473626-202473930	1	1	2.46E-14	1.99E-14	304	0.9761905	0.0404	2	0	0	0	NA	0.4411628	1	SYT2	138803	DHS
chr1:202569306-202569675	1	0.956817293	2.49E-14	0.851240098	369	0.031746	0.05195	2	6.00E-04	3	1	0	0.468613	1	SYT2	43090	DHS
chr1:202688746-202689130	0.76860721	1	0.917911727	3.53E-14	384	0.031746	0.03645	4	6.00E-04	1	1	0	0.9016937	0.556621	SYT2	-76357	DHS
chr1:202779566-202780135	0.840048367	0.048495014	0.948354957	1.877943827	569	0.880952	0.2794	1	0.0014	9	1	0.004	0.9064321	0.4592446	KDM5B	-1253	DHS
chr1:202895526-202895830	0.422959324	1	1.642838832	0.408480758	304	0.968254	0	0	0.0028	2	0	NA	0.9903663	0.1296283	KLHL12	712	DHS
chr1:202938141-202938410	0.686799494	1	1.110132995	2.16E-14	269	0.031746	0.080165	2	6.00E-04	1	0	0.002	0.9741844	0.354038	CYB5R1	-1868	DHS
chr1:203008486-203009290	1	0.244999645	0.936219877	1.748144082	804	0.015873	0.0224	3	0.0026	6	0	0	0.5176542	0.7978667	PPFIA4	-11423	DHS
chr1:203114346-203114655	1	0.610916835	0.444835468	1.408649022	309	0.968254	0.26165	2	0.0022	5	0	NA	0.6828359	0.8805832	ADORA1	18308	DHS
chr1:203134226-203134535	0.737093163	0.664519444	0.941548912	1.003188331	309	0.968254	0	0	0.0021	2	0	NA	0.9333483	0.4892102	MYBPH	10560	DHS
chr1:203166406-203166715	0.162467288	1	1.820856084	0.390488834	309	0.968254	0.3952	3	0.0028	2	0	NA	0.992446	0.1128305	CHI3L1	-10684	DHS
chr1:203236406-203237315	1	1	0.885483648	0.778374055	909	0	0.3351	2	0.0028	9	2	0	0.5779703	0.7560981	BTG2	-37803	DHS
chr1:203237986-203238475	1	1	1.58E-14	0.560164033	489	0.9444444	0.0793	3	0.0021	4	2	0	0.2472592	1	BTG2	-36433	DHS
chr1:203295906-203296750	1	1	0.632788713	0.995053801	844	0.9603175	0.09075	2	0.0028	5	1	0	0.2572505	0.9522734	BTG2	21664	DHS
chr1:203309181-203309490	1	1	0.378520746	0.778526627	309	0.02381	0.2482	1	0.0016	3	0	0	0.4679019	0.948853	FMOD	11281	DHS
chr1:203416686-203416990	1	1	1.97E-14	0.346043485	304	0.9761905	0	0	0.0032	2	0	NA	0.7120146	1	PRELP	-28118	DHS
chr1:203456506-203457155	1	0.939304058	0.231670091	1.065005515	649	0.142857	0.1018	3	0.0012	7	2	0	0.2458424	0.9833442	OPTC	-6440	DHS
chr1:203473586-203474090	1	1	0.962786831	0.626456597	504	0.9126984	0.10585	2	0.0022	4	0	0	0.8055859	0.6202845	OPTC	10567	DHS
chr1:203764506-203764770	1	1	6.76E-14	0.357931384	264	0	0	0	0.0026	1	0	0.001	0.8041068	1	ZBED6	-799	DHS
chr1:20377881-20378190	1	1	2.03E-14	0.356364902	309	0.9761905	0.3187	1	0.0061	2	1	NA	0.4479072	1	PLA2G5	-18665	DHS
chr1:20428141-20428455	0.669018805	0.803564374	1.303914662	1.188461828	314	0.9761905	0.0224	2	0.0031	2	0	NA	0.91195	0.4499279	PLA2G2D	17752	DHS
chr1:204367681-204367955	0.645509979	0.116748007	1.088328307	1.450751085	274	0	0.0116	1	8.00E-04	1	0	0	0.9361063	0.4815436	PPP1R15B	13101	DHS
chr1:204485366-204486570	0.182911757	1	1.245501757	0.368876183	1204	0.007937	0.0397	5	0.0021	8	2	0.002	0.7996417	0.4650269	MDM4	457	DHS
chr1:204582766-204583075	0.044364894	0.196011193	1.924280172	2.213005251	309	0.9761905	0	0	0.0036	4	0	NA	0.9409812	0.3268972	LRRN2	8412	DHS
chr1:204685746-204686055	0.000343206	0.752358291	3.929086559	1.013356004	309	0.968254	0.22	5	6.00E-04	3	0	NA	0.9999926	0.00035778	LRRN2	-94568	DHS
chr1:204767786-204768095	1	0.934559493	0.427357502	1.018148777	309	0.9761905	0.0555	5	7.00E-04	6	1	NA	0.8406613	0.7842665	NFASC	-29841	DHS
chr1:204769546-204769850	1	1	0.411195895	2.64E-14	304	0.968254	0	0	0.0016	7	0	NA	0.5419749	0.9311563	NFASC	-28084	DHS
chr1:20490066-20490375	1	0.415776588	0.431663186	1.847909628	309	0.9761905	0	0	0.0016	5	0	NA	0.6650477	0.8875391	PLA2G2C	13696	DHS
chr1:204901841-204902150	1	0.735080211	2.00E-14	0.822634889	309	0.9761905	0	0	0.0018	1	0	NA	0.2665409	1	NFASC	104214	DHS
chr1:204911546-204911855	0.034210154	0.706511903	3.336665632	0.802862958	309	0.968254	0.3661	2	0.0028	2	1	NA	0.9940554	0.07740131	CNTN2	-100624	DHS
chr1:204957926-204959635	1	1	0.395018685	0.798484224	1709	0.952381	0.0266	13	0.0036	15	2	0	0.02229219	0.9972563	CNTN2	-53544	DHS
chr1:20499146-20499455	0.733407338	1	1.347929149	1.031921016	309	0.9761905	0.21625	2	0	0	1	NA	0.9810217	0.2330193	PLA2G2C	4616	DHS
chr1:20504426-20504735	0.689491864	0.451105768	1.00148331	1.572271147	309	0.9761905	0	0	0.004	2	0	NA	0.9000118	0.5649628	PLA2G2C	-664	DHS
chr1:205088921-205089235	0.02254322	1	2.826538905	0.392983614	314	0.9761905	0.1214	1	0	0	1	NA	0.9999675	0.001780329	RBBP5	2065	DHS
chr1:205110821-205111255	1	1	0.622694253	1.016665656	434	0.02381	0.1761	3	0.0022	5	3	0	0.6589492	0.8150813	RBBP5	-19895	DHS
chr1:20517226-20517535	0.225531648	0.4381533	1.510005733	1.339614265	309	0.9761905	0	0	0	0	0	NA	0.9697768	0.2921177	PLA2G2C	-13464	DHS
chr1:205242661-205243890	0.796415881	1	0.887902507	0.400823863	1229	0	0.0236	7	0.0015	14	1	0	0.8105442	0.4502463	TMCC2	45972	DHS
chr1:205290321-205291095	1	1	0.368474871	0.816440873	774	0.619048	0.1847	3	0.002	9	2	0.002	0.5245106	0.8839195	NUAK2	175	DHS
chr1:205294366-205294855	1	0.340246587	0.897423039	1.686921005	489	0.952381	0.0185	6	0.0016	5	2	0	0.8672228	0.4843404	NUAK2	-3728	DHS
chr1:205304801-205305235	1	0.613874032	2.31E-14	1.373535722	434	0.007937	0.2095	2	7.00E-04	4	2	0	0.1811764	1	NUAK2	-14135	DHS
chr1:205414626-205414930	0.718098412	1	1.407122958	0.379803974	304	0.9761905	0.3484	5	0.0037	2	0	NA	0.9727454	0.2718853	LEMD1	-23596	DHS
chr1:205596866-205597175	1	1	0.358276714	0.305979106	309	0.968254	0.10595	2	6.00E-04	4	1	NA	0.6645529	0.8883357	ELK4	4069	DHS
chr1:205680281-205680555	0.904893328	1	1.127190588	0.418664877	274	0.031746	0.02425	2	0.0082	1	1	0	0.9670984	0.3832866	SLC45A3	-30831	DHS
chr1:205774846-205775155	0.829903363	0.949082324	0.479168828	0.712494836	309	0.968254	0.1412	1	0	0	1	NA	0.9411761	0.6365731	SLC41A1	7303	DHS
chr1:206137666-206138235	1	0.714126656	0.520986661	1.022149305	569	0.769841	0	0	0.009	2	0	0.88	0.7111222	0.7802517	FAM72A	-506	DHS
chr1:206234461-206234935	1	0.380510484	1.43E-14	1.34487891	474	0.007937	0.09035	2	0.0014	3	0	0	0.1065003	1	AVPR1B	10722	DHS
chr1:206629886-206630190	0.057019944	1	2.735650082	0.400184862	304	0.9761905	0	0	0	0	0	NA	0.9991829	0.01896603	IKBKE	-13753	DHS
chr1:206635026-206635650	1	1	1.72E-14	0.234867229	624	0.968254	0.046	6	0.002	5	2	0.508	0.3898557	1	IKBKE	-8453	DHS
chr1:20671946-20672255	1	0.997743245	2.53E-14	0.662023645	309	0.9761905	0.3014	2	0.0012	4	2	NA	0.4179197	1	VWA5B1	54689	DHS
chr1:20673366-20673675	0.156977458	0.201359268	1.940094704	2.267320027	309	0.9761905	0.3013	1	0.0015	2	1	NA	0.9930981	0.08751316	VWA5B1	56109	DHS
chr1:206739761-206740075	0.18452177	0.668605196	1.726819051	1.252707864	314	0.9761905	0.4415	3	0.0034	3	0	NA	0.9368123	0.3929559	EIF2D	45986	DHS
chr1:206807661-206808470	0.483674042	1	0.954031809	0.334523537	809	0.015873	0.1309	2	0.0013	8	1	0	0.8842593	0.3799294	DYRK3	-815	DHS
chr1:206899701-206899970	1	0.59660947	0.511980136	1.305969774	269	0.02381	0.0437	1	0.0026	3	0	0	0.6165798	0.9067485	MAPKAPK2	41454	DHS
chr1:207085821-207086395	0.98877314	0.307580648	0.790796012	1.608922956	574	0.007937	0.1395	2	0.0013	6	2	0.001	0.8881376	0.5009082	FAIM3	9235	DHS
chr1:207239346-207239655	1	0.391209929	0.435474075	1.851897083	309	0.968254	0	0	0.001	2	0	NA	0.6519386	0.8943827	PFKFB2	12896	DHS
chr1:207280826-207281135	1	1	1.36E-14	1.38E-14	309	0.9761905	0.029	1	0.0028	3	0	NA	0.3227661	1	C4BPA	3374	DHS
chr1:207578281-207578590	1	0.243613405	0.04422275	1.62448432	309	0.031746	0.1691	1	0.0037	2	1	0	0.7072353	1	CR2	-49139	DHS
chr1:207925166-207925815	0.141300218	0.520203413	1.918728791	1.334516833	649	0.007937	0.1962	2	0.0044	8	1	0	0.0485913	0.9981561	CD46	89	DHS
chr1:207970561-207971015	0.981702369	0.982124608	0.338675206	2.21E-14	454	0.9761905	0.03185	2	0.0017	6	0	0	0.4686769	0.9477623	CD46	45386	DHS
chr1:208001861-208002195	1	1	2.21E-14	1.53E-14	334	0.388889	0.1323	2	8.00E-04	1	1	0.006	0.8062075	1	CD46	76626	DHS
chr1:208174986-208175295	1	1	1.07E-14	0.611300245	309	0.9761905	0	0	0.0018	4	0	NA	0.579036	1	CD34	-90394	DHS
chr1:208193681-208193995	0.652119823	0.27883322	1.304627883	1.953597086	314	0.968254	0.4305	1	0.001	1	0	NA	0.9279872	0.4185059	CD34	-109091	DHS
chr1:20820146-20820635	1	1	0.250793349	0.180188624	489	0.952381	0	0	0.0036	3	0	NA	0.7667003	0.8374877	CAMK2N1	-7678	DHS
chr1:208212726-208213035	0.278385251	0.775755732	1.30395614	1.032877024	309	0.9761905	0.0637	5	0.0028	2	1	NA	0.8371769	0.5851782	CD34	-128134	DHS
chr1:20827786-20828095	0.929184675	1	1.151806595	2.40E-14	309	0.9761905	0	0	6.00E-04	2	0	NA	0.9711146	0.279647	MUL1	6713	DHS
chr1:208948146-208948450	1	1	0.524653495	0.869959695	304	0.9761905	0.0881	5	0.0038	1	0	NA	0.5839018	0.9170316	PLXNA2	-530633	DHS
chr1:208992386-208992695	1	1	0.352552521	0.633798209	309	0.9761905	0.0988	1	0.0044	2	0	NA	0.8890504	0.7337012	PLXNA2	-574876	DHS
chr1:20901766-20902050	1	1	2.11E-14	1.50E-14	284	0.007937	0.21935	2	0.0024	1	2	NA	0.220043	1	CDA	-13533	DHS
chr1:209030386-209030695	0.037943526	0.998871621	2.327101007	0.460981314	309	0.968254	0.011	1	6.00E-04	1	0	NA	0.9967343	0.07078106	PLXNA2	-612876	DHS
chr1:209148006-209148310	1	1	0.451744433	0.408640646	304	0.9761905	0.0132	1	6.00E-04	1	0	NA	0.8901283	0.7321288	CAMK1G	-608904	DHS
chr1:209223346-209223650	1	1	2.60E-14	0.268803538	304	0.9761905	0.1787	1	7.00E-04	2	0	NA	0.215388	1	CAMK1G	-533564	DHS
chr1:209441921-209442230	1	1	0.797699365	0.813732973	309	0.968254	0	0	0	0	0	NA	0.6741237	0.8073195	CAMK1G	-314986	DHS
chr1:20945026-20945335	1	1	0.451946665	0.511276432	309	0.9761905	0.3113	3	6.00E-04	3	2	NA	0.5491875	0.928311	PINK1	-14767	DHS
chr1:209527701-209527955	0.547442952	0.895050227	1.245288312	1.186576807	254	0.02381	0.34725	2	0.0012	5	0	0.2625	0.9689744	0.3744769	CAMK1G	-229234	DHS
chr1:209603786-209604095	1	1	1.93E-14	0.429974944	309	0.968254	0.22955	2	0.0045	2	1	NA	0.5374258	1	CAMK1G	-153121	DHS
chr1:209750121-209750395	1	1	0.433386742	0.435219739	274	0.02381	0	0	0.0016	5	0	0	0.7622783	0.8416345	CAMK1G	-6804	DHS
chr1:20987846-20988215	0.131318006	1	2.243645051	1.63E-14	369	0	0.01938	2	0.0016	5	1	NA	0.9821175	0.1444637	DDOST	-31	DHS
chr1:209900641-209900955	1	0.998871622	0.433477674	0.484967054	314	0.968254	0.0142	1	0.0024	3	0	NA	0.6897435	0.8779558	TRAF3IP3	-31045	DHS
chr1:209957201-209957515	1	1	0.436098971	0.442551468	314	0.9761905	0	0	8.00E-04	1	0	NA	0.835561	0.7873675	IRF6	22031	DHS
chr1:209957846-209958195	1	1	0.823019727	0.859283158	349	0.007937	0.2975	1	0.0013	6	1	0	0.5544769	0.8709357	IRF6	21368	DHS
chr1:210373561-210373870	1	1	2.87E-14	0.353972363	309	0.9761905	0.3554	1	0.0035	4	1	NA	0.731214	1	HHAT	-128534	DHS
chr1:210444226-210444535	0.794932022	0.507089636	1.215379737	1.423474703	309	0.9761905	0.3922	2	0.0018	2	0	NA	0.9220365	0.4336893	HHAT	-57869	DHS
chr1:210458466-210458775	1	1	1.86E-14	0.336137172	309	0.9761905	0.3013	3	0.0039	2	2	NA	0.282187	1	HHAT	-43629	DHS
chr1:210573961-210574250	0.985952518	1	0.956950272	0.329909317	289	0.015873	0.0308	1	8.00E-04	2	0	0	0.8733878	0.7449036	HHAT	71856	DHS
chr1:210757766-210758355	1	1	0.958939741	0.718337391	589	0.031746	0.021775	4	0.0015	6	0	0	0.6266862	0.7845558	HHAT	255811	DHS
chr1:210918806-210919110	1	1	2.08E-14	1.78E-14	304	0.9761905	0.0222	3	0.0017	2	0	NA	0.39966	1	KCNH1	388357	DHS
chr1:211117541-211117850	0.66615898	0.757111148	1.054825774	0.810899687	309	0.9761905	0.0112	3	0.0068	1	0	NA	0.9487788	0.449294	KCNH1	189619	DHS
chr1:211440481-211440790	0.653276661	1	1.200447586	0.291261957	309	0.9761905	0	0	0.0014	3	0	NA	0.9558836	0.4296941	RCOR3	7861	DHS
chr1:211649481-211650035	1	0.980687146	0.938674061	1.055409431	554	0.9047619	0.0359	3	0.0036	4	0	0	0.7104579	0.6750592	RD3	16501	DHS
chr1:211828501-211828830	1	1	2.06E-14	0.678458281	329	0.007937	0.03735	2	0.0016	1	0	0	0.3293339	1	NEK2	20294	DHS
chr1:211854101-211854675	1	1	0.50500574	0.590589211	574	0.015873	0.12178	2	0	0	0	0	0.5771522	0.860719	NEK2	-5428	DHS
chr1:212208361-212209155	1	0.971348883	0.354194204	0.530145026	794	0	0.03005	2	0.0025	6	1	0.021	0.5502092	0.8733054	INTS7	126	DHS
chr1:212541261-212541610	1	0.439351317	2.87E-14	1.622485352	349	0.015873	0.017	1	0.0018	1	0	0.127	0.3790224	1	TMEM206	46807	DHS
chr1:212560786-212561095	0.63188294	0.998404232	1.121152144	0.59073146	309	0.9761905	0	0	0.0035	2	0	NA	0.880454	0.5963659	TMEM206	27302	DHS
chr1:212629106-212629510	1	0.480547744	1.59E-14	0.693248708	404	0.968254	0.072	2	0.0045	2	0	0	0.3863118	1	NENF	23079	DHS
chr1:212664901-212665215	0.646580926	0.697454014	1.511003	1.25E-14	314	0.968254	0.22005	2	0.0044	1	1	NA	0.8422297	0.5765872	NENF	58829	DHS
chr1:212704626-212704935	1	0.300936411	0.505003925	1.713303528	309	0.968254	0.1334	1	4.00E-04	1	1	NA	0.8193492	0.7952513	ATF3	-77231	DHS
chr1:212755781-212756090	1	0.873978962	9.54E-15	0.744024387	309	0.968254	0.1649	1	0.0014	1	1	NA	0.6719363	0.8886397	ATF3	-26076	DHS
chr1:21284881-21285190	1	1	3.39E-14	0.830877147	309	0.9761905	0	0	0.0054	3	0	NA	0.4769834	1	HP1BP3	-171855	DHS
chr1:212853466-212853775	1	1	1.58E-14	1.55E-14	309	0.968254	0.0429	1	0.0032	2	0	NA	0.3161068	1	BATF3	19706	DHS
chr1:212901961-212902270	1	1	0.476239452	2.44E-14	309	0.9761905	0.0161	2	6.00E-04	1	0	NA	0.7392475	0.8528976	BATF3	-28789	DHS
chr1:213031401-213031670	0.692418192	1	1.110350146	0.440891373	269	0	0.0182	5	4.00E-04	1	5	0	0.6200757	0.8356992	FLVCR1	-61	DHS
chr1:21335061-21335375	1	0.438369016	0.430247409	0.931819233	314	0.9761905	0.0429	1	8.00E-04	3	0	NA	0.7974728	0.814931	EIF4G3	168125	DHS
chr1:213577166-213577475	1	1	0.411270947	0.969193777	309	0.968254	0.369	1	0.0016	8	0	NA	0.3733712	0.9663026	RPS6KC1	352724	DHS
chr1:213776066-213776375	0.714259082	1	1.325571829	0.446326674	309	0.9761905	0.0238	3	0.001	3	0	NA	0.9518158	0.3525554	PROX1	-385065	DHS
chr1:213983606-213983915	0.218781761	0.351961098	0.926528732	0.608862538	309	0.9761905	0	0	0.0016	4	0	NA	0.945331	0.4539673	PROX1	-177525	DHS
chr1:214502006-214503455	0.401843111	0.413571572	1.081058359	1.16649406	1449	0.9444444	0.1686	10	0.0014	13	5	0	0.9068953	0.2354436	SMYD2	48155	DHS
chr1:214615001-214615310	1	1	0.930566978	0.338567629	309	0.968254	0.131875	2	0	0	0	NA	0.8167887	0.6827262	PTPN14	109410	DHS
chr1:214776321-214776635	0.324313341	0.123280703	1.038079856	1.633356352	314	0	0.1339	2	8.00E-04	2	1	0	0.7320201	0.762593	CENPF	-60	DHS
chr1:214840161-214840475	1	1	0.523038555	0.407399018	314	0.9761905	0	0	8.00E-04	1	0	NA	0.7293638	0.8569976	CENPF	63780	DHS
chr1:21521581-21521935	1	1	0.362065534	2.25E-14	354	0.666667	0	0	0.0013	4	0	NA	0.7438986	0.8510541	EIF4G3	-18415	DHS
chr1:215285241-215285550	0.485972092	1	0.876757021	0.484991146	309	0.968254	0	0	0.001	1	0	NA	0.978167	0.3385461	KCNK2	28817	DHS
chr1:215458801-215459110	1	1	0.438016762	0.867099426	309	0.9761905	0.2378	3	0.0015	4	0	NA	0.8365908	0.7845603	KCNK2	202377	DHS
chr1:21567166-21567470	0.121127116	1	2.364566758	0.400547745	304	0.9761905	0.1496	1	0.0028	3	0	NA	0.9789705	0.1608704	ECE1	49664	DHS
chr1:216726361-216726670	1	1	5.68E-14	0.386170827	309	0.9761905	0.1683	3	0.0062	1	0	NA	0.8383074	1	USH2A	-129778	DHS
chr1:216777866-216778170	1	1	0.962762968	0.348280659	304	0.968254	0.1388	1	6.00E-04	2	0	NA	0.9619473	0.405796	ESRRG	118777	DHS
chr1:21694901-21695255	1	1	0.720680219	0.813147107	354	0	0	0	0	0	0	NA	0.6131612	0.8425533	NBPF3	-71553	DHS
chr1:217098001-217098315	0.139226452	1	1.449694879	0.493076657	314	0.9761905	0.1131	2	0.0027	6	0	NA	0.9408975	0.4696279	ESRRG	-201363	DHS
chr1:217269601-217269915	1	1	1.52E-14	1.61E-14	314	0.9761905	0	0	6.00E-04	1	0	NA	0.6460701	1	ESRRG	-372963	DHS
chr1:217694901-217695210	0.343933012	0.123316391	1.631048144	2.562728167	309	0.9761905	0.27535	2	0.0042	4	0	NA	0.9383062	0.3860939	GPATCH2	109368	DHS
chr1:217886106-217886415	1	0.906992223	0.446772017	1.197545511	309	0.9761905	0	0	0.0048	2	0	NA	0.7160454	0.8637052	SPATA17	81595	DHS
chr1:218126781-218127090	1	1	0.394124617	0.362005382	309	0.9761905	0	0	0	0	0	NA	0.7728926	0.8344356	SPATA17	322270	DHS
chr1:219503341-219503650	1	0.269885671	0.417929961	1.509388694	309	0.9761905	0	0	6.00E-04	3	0	NA	0.7426798	0.8517948	LYPLAL1	156310	DHS
chr1:220263041-220263310	1	0.184465189	1.11E-14	1.713760566	269	0	0.03535	2	0	0	0	0	0.3156072	1	BPNT1	628	DHS
chr1:220327601-220327910	1	1	2.35E-14	0.395763771	309	0.9761905	0	0	0.001	3	0	NA	0.5327668	1	IARS2	60301	DHS
chr1:220445461-220446215	0.242061514	1	1.205489119	0.35004633	754	0.9047619	0.0613	2	0.0012	5	0	0	0.920659	0.3350563	RAB3GAP2	-42	DHS
chr1:220657506-220657815	0.250652361	1	1.513868584	0.513308063	309	0.9761905	0.0521	4	0.0023	2	2	NA	0.9848142	0.2086078	MARK1	-44238	DHS
chr1:220950001-220950335	0.174419996	1	1.568169543	0.745417854	334	0.507937	0.019	3	0.0018	3	1	0	0.8106252	0.5633807	1-Mar	-9933	DHS
chr1:220983441-220983935	1	0.577600423	0.790972497	1.134749919	494	0.730159	0.02	2	0.0024	9	0	0	0.5477351	0.8352513	1-Mar	23587	DHS
chr1:22110046-22110670	1	1	0.805078525	1.56E-14	624	0.007937	0.15883	2	0.0024	7	1	NA	0.2802633	0.9463165	USP48	-259	DHS
chr1:221245141-221245450	1	0.568148668	3.71E-14	1.514861479	309	0.9761905	0	0	0.0016	2	0	NA	0.6865631	1	HLX	193597	DHS
chr1:221391181-221391490	1	1	0.482339554	0.934629042	309	0.9761905	0	0	8.00E-04	5	0	NA	0.6640958	0.8879632	HLX	339637	DHS
chr1:221464161-221464470	1	1	0.406395128	0.919019527	309	0.9761905	0.0228	1	0.0055	2	0	NA	0.6069487	0.9117878	HLX	412617	DHS
chr1:22155186-22155490	1	0.82967125	5.08E-14	1.011307064	304	0.9761905	0.0134	1	0.001	4	0	NA	0.2941076	1	LDLRAD2	16580	DHS
chr1:221915321-221915710	1	1	0.392880411	1.67E-14	389	0.9126984	0.2147	1	0	0	0	0.929	0.8424007	0.7742014	DUSP10	2	DHS
chr1:221961886-221962195	1	1	2.40E-14	0.370102812	309	0.968254	0	0	0.005	3	0	NA	0.6214252	1	DUSP10	-46523	DHS
chr1:222762766-222763635	0.734255561	1	1.061475269	0.440928342	869	0.9761905	0.15485	6	0.0018	4	6	0	0.7971321	0.4920372	TAF1A	19	DHS
chr1:222886501-222886995	1	1	1.88E-14	0.5473411	494	0.007937	0.0891	1	0	0	1	0	0.3464983	1	BROX	853	DHS
chr1:22290321-22290850	1	1	1.07094935	0.29799415	529	0.9761905	0.241	5	0.0021	6	4	NA	0.6914739	0.7335922	CELA3B	-12928	DHS
chr1:223182126-223182430	0.566742197	0.813531339	0.495053192	1.20252615	304	0.968254	0.02435	2	0.0013	2	0	NA	0.9220475	0.6771437	DISP1	80512	DHS
chr1:223306726-223307715	1	0.861590232	0.526324527	0.915514912	989	0.9444444	0.0352	4	0.0024	8	1	0	0.3781032	0.8933308	TLR5	3408	DHS
chr1:223463706-223464015	1	1	2.81E-14	0.726555679	309	0.9761905	0.2581	2	0.0014	1	0	NA	0.3999681	1	SUSD4	73540	DHS
chr1:223490046-223490355	1	0.828602075	2.54E-14	0.947957203	309	0.9761905	0.0675	2	0.003	1	1	NA	0.4414717	1	SUSD4	47200	DHS
chr1:223675326-223675635	1	0.381187709	0.409990736	1.760195364	309	0.968254	0.07495	2	0.0037	2	0	NA	0.3702734	0.9672499	SUSD4	-138080	DHS
chr1:223712386-223712695	1	0.919444426	3.91E-14	1.273029107	309	0.968254	0.0206	5	0.0022	3	1	NA	0.6450597	1	CAPN8	140807	DHS
chr1:22378841-22379250	1	1	0.375664468	2.03E-14	409	0.968254	0.1196	4	0.0021	2	2	NA	0.5496209	0.9281818	CDC42	-115	DHS
chr1:223885961-223886375	1	1	0.770881488	8.97E-15	414	0.02381	0.0429	1	0.0011	2	0	0	0.5239144	0.8831862	CAPN2	-13866	DHS
chr1:223912521-223912830	0.53986825	1	1.483140064	0.228550188	309	0.9761905	0.2033	1	0.0014	1	1	NA	0.9768642	0.2078834	CAPN2	12642	DHS
chr1:224238461-224238815	0.457237737	0.998871621	0.971219132	0.516986161	354	0.571429	0.1392	3	0.0012	4	3	0	0.884602	0.5054366	DEGS1	-132235	DHS
chr1:224434161-224434475	1	1	0.495396336	0.4291387	314	0.968254	0	0	5.00E-04	4	0	NA	0.7388821	0.8531159	DEGS1	63445	DHS
chr1:224544406-224544675	0.279712957	0.569310225	1.743513985	1.345190114	269	0	0.2684	1	0.001	9	1	0.007	0.9597606	0.2711864	CNIH4	-11	DHS
chr1:224701401-224701710	1	1	0.76764449	0.817990504	309	0	0	0	8.00E-04	3	0	0	0.7406871	0.7558862	WDR26	-79555	DHS
chr1:225048101-225048415	0.545020342	1	1.537815072	0.532108789	314	0.968254	0	0	0.0034	1	0	NA	0.9233962	0.4237387	DNAH14	-69111	DHS
chr1:225088901-225089215	1	1	0.737361703	1.60E-14	314	0.9761905	0.1144	1	0.006	2	1	NA	0.7972148	0.7063067	DNAH14	-28311	DHS
chr1:22523346-22523655	1	1	1.89E-14	0.551490078	309	0.9761905	0.06	2	0.0014	4	0	NA	0.4919726	1	WNT4	-54042	DHS
chr1:22532306-22532615	0.241103216	0.564846447	1.919480728	1.428280401	309	0.9761905	0.0395	3	0.001	3	0	NA	0.9941291	0.07990477	WNT4	-63002	DHS
chr1:225631821-225632130	1	0.264329718	0.865392716	1.8812313	309	0.9761905	0	0	0	0	0	NA	0.7893113	0.7126908	LBR	-15457	DHS
chr1:225959726-225960410	0.974199377	0.147881537	0.29128488	0.681430493	684	0.952381	0.0128	3	0.0017	4	0	0	0.5776787	0.9167517	SRP9	-5463	DHS
chr1:226396766-226397075	0.702298313	1	1.307978847	0.423084962	309	0.9761905	0.1933	1	9.00E-04	4	1	NA	0.9522164	0.3479502	MIXL1	-14398	DHS
chr1:226659146-226659455	1	1	0.460205629	0.382410773	309	0.968254	0.0164	1	0.0012	7	1	NA	0.8453392	0.7774394	PARP1	-63527	DHS
chr1:226780946-226781255	1	0.188914086	0.372973855	1.557046767	309	0.9761905	0	0	0.0024	6	0	NA	0.7440511	0.8531564	C1orf95	44600	DHS
chr1:22689866-22690170	0.786741851	0.273410438	1.268749479	0.776480128	304	0.9761905	0	0	0.0011	4	0	NA	0.9636868	0.3120529	ZBTB40	-88326	DHS
chr1:226966806-226967115	0.021127262	0.540352951	3.125236106	1.51783787	309	0.9761905	0	0	0.0014	3	0	NA	0.9943	0.07403412	ITPKB	-40097	DHS
chr1:227015626-227016150	1	1	0.317859175	0.613430191	524	0.698413	0.1506	1	0.0014	6	1	0	0.346971	0.9701036	PSEN2	-42376	DHS
chr1:227154406-227154715	1	1	0.924568646	0.509210592	309	0.968254	0.02975	2	9.00E-04	6	0	NA	0.6866152	0.7992792	ADCK3	69324	DHS
chr1:227188846-227189150	1	1	0.486988972	0.441618135	304	0.968254	0.2901	1	0.0038	2	1	NA	0.7897615	0.8209285	ADCK3	103761	DHS
chr1:22742961-22743355	0.746029184	1	1.271399779	0.344608044	394	0.968254	0.0549	3	0.004	4	0	NA	0.9310279	0.4040097	ZBTB40	-35186	DHS
chr1:227478046-227478355	1	1	1.44E-14	0.463972974	309	0.968254	0.1991	3	0.0021	4	2	NA	0.4830005	1	CDC42BPA	27974	DHS
chr1:227552746-227553050	1	1	0.418327817	0.595084177	304	0.9761905	0.2891	1	8.00E-04	1	1	NA	0.7386153	0.8542316	CDC42BPA	-46723	DHS
chr1:227560861-227561175	1	1	3.40E-14	0.440291742	314	0.9761905	0.0673	1	0.0017	2	1	NA	0.6922991	1	CDC42BPA	-54843	DHS
chr1:227751086-227752255	1	0.724834001	0.586112122	1.167959335	1169	0	0.0252	5	9.00E-04	8	2	0.142	0.1712168	0.9617934	ZNF678	427	DHS
chr1:227919826-227920130	1	0.541760832	0.911133835	1.438005674	304	0.968254	0.21355	2	0.0012	3	2	NA	0.8337944	0.6637171	SNAP47	-2719	DHS
chr1:228187101-228187415	1	0.64767655	0.481299019	1.402585234	314	0.015873	0.16655	2	0.0012	5	2	0	0.6574405	0.8903433	WNT3A	-7494	DHS
chr1:228318706-228319110	1	1	0.639369826	5.04E-14	404	0.02381	0.0571	1	6.00E-04	5	1	0.003	0.7504275	0.7516245	GUK1	-9083	DHS
chr1:228432881-228433190	0.231378368	1	1.675435557	0.720162476	309	0.9761905	0.2798	1	0.0024	1	1	NA	0.8501704	0.5567824	OBSCN	37205	DHS
chr1:228460641-228460955	0.975154043	1	0.550431511	0.487870158	314	0.968254	0	0	0.0012	4	0	NA	0.5997554	0.9108686	OBSCN	64967	DHS
chr1:228922581-228922890	1	1	1.008736219	2.19E-14	309	0.968254	0.013	3	0	0	0	NA	0.8208216	0.6814454	RHOU	51912	DHS
chr1:228931406-228931715	1	0.281220953	0.478059011	1.309784586	309	0.968254	0.4706	1	0.001	1	1	NA	0.7371637	0.8550943	RHOU	60737	DHS
chr1:228994726-228995035	1	1	1.75E-14	0.801404612	309	0.9761905	0.3051	1	0.0026	4	0	NA	0.3812046	1	RHOU	124057	DHS
chr1:22910146-22910450	1	1	0.989514398	0.51117735	304	0.968254	0.1458	3	0.0036	2	0	NA	0.7870514	0.7132008	EPHA8	20241	DHS
chr1:22924626-22924935	0.098599482	0.140790308	2.2933894	2.155495008	309	0.968254	0.0286	3	0.0039	2	0	NA	0.9610869	0.2316627	EPHA8	34724	DHS
chr1:229269621-229269930	0.553588281	1	0.961812634	2.34E-14	309	0.968254	0.2358	1	0.0016	1	0	NA	0.9146285	0.5357738	TMEM78	-115607	DHS
chr1:229363046-229363495	0.77135247	1	1.038316366	0.93048196	449	0.9761905	0	0	4.00E-04	5	0	0	0.8445865	0.5660609	TMEM78	-22112	DHS
chr1:229429866-229430175	0.896159488	0.455024372	1.156280971	1.729919079	309	0.9761905	0.2212	1	9.00E-04	4	1	NA	0.9236373	0.5144598	SPHAR	-10108	DHS
chr1:229528626-229528935	0.493635628	1	1.628402559	0.356647578	309	0.968254	0.0443	1	0	0	0	NA	0.9085311	0.4639388	ACTA1	41060	DHS
chr1:229643701-229644275	0.240215647	1	1.284651166	0.761258425	574	0.18254	0.2278	1	8.00E-04	5	1	0	0.5647586	0.7896897	NUP133	100	DHS
chr1:229696881-229697195	0.091542907	0.611730961	1.304624306	1.09024611	314	0.968254	0.0192	4	0.0026	1	3	NA	0.8761132	0.5221493	ABCB10	-2596	DHS
chr1:229729566-229729875	0.53846829	1	1.438011373	0.457982029	309	0.9761905	0.0797	3	8.00E-04	3	0	NA	0.8399217	0.574555	TAF5L	32073	DHS
chr1:229830666-229830970	0.733767948	0.019836276	1.31631823	2.604459711	304	0.9761905	0.07748	1	0.005	2	0	NA	0.7690268	0.6637599	URB2	68837	DHS
chr1:230077786-230078095	0.67890595	0.036903449	1.339831404	2.804378976	309	0.9761905	0.169	2	0.0028	2	0	NA	0.8587364	0.5487574	GALNT2	-125015	DHS
chr1:230302166-230302475	0.083664363	1	2.56091253	0.405442216	309	0.9761905	0.0887	1	0.0016	5	0	NA	0.9637322	0.2209437	GALNT2	99365	DHS
chr1:230446061-230446595	1	0.320562524	0.301381824	1.612221382	534	0.9285714	0.182	2	0.0019	4	1	0	0.1160473	0.9947637	PGBD5	67063	DHS
chr1:230466186-230466495	0.310803085	1	1.903699342	0.992341651	309	0.9761905	0.1218	1	0	0	0	NA	0.9605609	0.2643259	PGBD5	47050	DHS
chr1:230551281-230551595	0.670036015	0.921560467	1.110395847	0.904617035	314	0.968254	0.0106	1	0.0044	3	0	NA	0.9087561	0.5404838	PGBD5	-38047	DHS
chr1:230562746-230563050	1	1	2.06E-14	0.526464888	304	0.9761905	0	0	0.0011	2	0	NA	0.450526	1	PGBD5	-49507	DHS
chr1:230634926-230635230	1	1	0.367636466	0.521398751	304	0.968254	0.3724	1	6.00E-04	1	0	NA	0.5662001	0.9247984	PGBD5	-121687	DHS
chr1:230778021-230778275	0.930904888	0.018328411	0.947925342	2.746743892	254	0	0	0	6.00E-04	2	0	0	0.8867114	0.5884726	COG2	-90	DHS
chr1:23089246-23089555	0.160077905	1	2.182951251	0.565346468	309	0.9761905	0.024275	2	0	0	0	NA	0.9828045	0.1464321	EPHB2	51938	DHS
chr1:23092826-23093135	1	1	0.411122486	0.303494529	309	0.9761905	0.0685	1	0.0012	3	0	NA	0.6228321	0.9048857	EPHB2	55518	DHS
chr1:231040846-231041150	1	0.204207243	0.472901838	2.734475195	304	0.9761905	0.0573	1	9.00E-04	4	1	NA	0.8189333	0.6812565	C1orf198	-36599	DHS
chr1:2310761-2311075	1	1	4.21E-14	0.763653087	314	0.9761905	0	0	0.0034	4	0	NA	0.2414724	1	RER1	-12354	DHS
chr1:231300166-231300475	0.054043081	1	1.801792343	9.91E-15	309	0.9761905	0.0657	1	0.001	3	0	NA	0.9921795	0.1150952	TRIM67	1605	DHS
chr1:231335426-231335735	0.029069447	0.007364892	2.821121173	3.290852111	309	0.968254	0.16835	2	0.0034	1	0	NA	0.9946132	0.07278883	TRIM67	36865	DHS
chr1:23134046-23134355	1	1	0.586311023	0.956120013	309	0.968254	0.0579	5	6.00E-04	1	1	NA	0.8196309	0.7928644	EPHB2	96738	DHS
chr1:231473106-231473810	1	1	0.320502567	0.405286472	704	0.420635	0.0162	2	0.0033	6	0	0.94	0.3587806	0.9424498	EXOC8	120	DHS
chr1:231542721-231543030	1	1	0.437533395	0.350504666	309	0.9761905	0.132	2	0	0	2	NA	0.8969007	0.7160852	EGLN1	17914	DHS
chr1:231720746-231721055	0.245221832	0.995778012	1.552189845	1.031461072	309	0.968254	0.0535	4	0.0023	2	1	NA	0.9194311	0.4334822	DISC1	-41660	DHS
chr1:23174466-23174775	1	1	0.381166773	0.368415017	309	0.9761905	0.2147	1	0.002	3	1	NA	0.7570569	0.8438648	EPHB2	137158	DHS
chr1:231864126-231864435	0.881328781	0.889157769	3.11E-14	1.031137358	309	0.9761905	0	0	0	0	0	NA	0.3640159	1	DISC1	101720	DHS
chr1:232505686-232505995	0.802454383	1	1.290271534	0.748446495	309	0.9761905	0.0377	3	0.0036	2	0	NA	0.9083658	0.4615294	SIPA1L2	191463	DHS
chr1:232636986-232637295	0.298984077	0.865223112	1.899985569	1.169792785	309	0.968254	0.22445	2	0.0032	2	0	NA	0.9828438	0.1729613	SIPA1L2	60163	DHS
chr1:232873761-232874075	0.256372919	1	1.451657644	1.19E-14	314	0.9761905	0.2051	3	6.00E-04	5	0	NA	0.9860861	0.1996656	MAP10	-66725	DHS
chr1:233085866-233086415	1	1	0.5909733	0.931499246	549	0.539683	0.0473	5	0.0023	6	4	0	0.2471536	0.967682	NTPCR	-229	DHS
chr1:233224681-233224990	0.57441319	1	1.46677749	3.54E-14	309	0.968254	0.4427	5	0.0014	1	0	NA	0.9715516	0.2743225	NTPCR	138466	DHS
chr1:234050061-234050375	1	0.514885398	2.34E-14	1.579652912	314	0.968254	0.3293	1	0.0021	4	0	NA	0.4722802	1	SLC35F3	9539	DHS
chr1:234344246-234344555	1	1	0.823028772	0.455472329	309	0.968254	0.278	3	0.0018	2	0	NA	0.9155877	0.5316708	COA6	-165028	DHS
chr1:23466846-23467155	0.637217292	0.945122445	0.505570502	0.761849803	309	0.9761905	0.1324	1	0.0046	2	1	NA	0.8700217	0.7455936	LUZP1	37300	DHS
chr1:234817486-234817795	1	0.019244923	2.68E-14	3.420481225	309	0.9761905	0.0281	4	0.004	3	0	NA	0.3896208	1	IRF2BP2	-72370	DHS
chr1:235045406-235045715	1	0.502842567	1.80E-14	1.748350274	309	0.9761905	0	0	0.0023	2	0	NA	0.1848628	1	TOMM20	246690	DHS
chr1:235073401-235073710	1	1	0.943941437	1.29E-14	309	0.9761905	0.01657	1	0.001	3	0	NA	0.8485846	0.7690221	TOMM20	218695	DHS
chr1:235292126-235292430	0.03830845	1	2.867134979	0.878782672	304	0	0.2806	1	0	0	1	0	0.9750566	0.1559125	TOMM20	-27	DHS
chr1:235323901-235324715	0.413041148	1	1.47359316	0.515389379	814	0.325397	0.112	5	0.0012	13	3	0	0.9350895	0.235238	RBM34	464	DHS
chr1:235344361-235344670	1	1	2.59E-14	2.20E-14	309	0.9761905	0	0	6.00E-04	1	0	NA	1	1	RBM34	-19744	DHS
chr1:235530526-235531215	1	0.569092081	0.485367386	1.316698355	689	0	0.0405	2	0.0024	3	2	0	0.3678789	0.9378875	TBCE	196	DHS
chr1:235578641-235578910	1	1	0.47849164	0.407726693	269	0.02381	0.0112	1	0.0014	2	0	0	0.7308002	0.8569804	TBCE	48101	DHS
chr1:235693841-235694155	0.614857364	0.296143079	1.264236819	1.782228976	314	0.9761905	0.3458	1	0.0034	3	1	NA	0.8160745	0.6825293	B3GALNT2	-26217	DHS
chr1:236365106-236365415	1	1	0.968612056	0.720371752	309	0.968254	0.016	3	0.0028	3	1	NA	0.9345245	0.4058789	GPR137B	59429	DHS
chr1:236445226-236445875	1	0.257498919	0.505039144	1.2588182	649	0	0.0234	5	0.0044	5	2	0	0.1424404	0.986115	ERO1LB	-266	DHS
chr1:236767706-236767990	0.010386404	0.211170425	3.683827695	2.19874433	284	0	0.07745	4	0.0024	2	2	0	0.9987133	0.02070106	HEATR1	-44	DHS
chr1:236888186-236888495	1	1	2.46E-14	1.99E-14	309	0.9761905	0	0	6.00E-04	1	0	NA	0.309153	1	ACTN2	38533	DHS
chr1:23694726-23695055	1	1	0.416386517	0.549407007	329	0	0	0	7.00E-04	2	0	NA	0.81096	0.8065189	ZNF436	1044	DHS
chr1:237116521-237116830	1	0.915995053	0.409255567	0.924492162	309	0.9761905	0.0461	1	0.0024	1	0	NA	0.8876008	0.7327455	MT1HL1	51042	DHS
chr1:237194326-237194635	0.004708154	1	3.803100626	0.500146552	309	0.9761905	0.20915	4	0.001	1	3	NA	0.9999073	0.002799948	RYR2	-11024	DHS
chr1:237811761-237812070	1	0.363291191	0.440831293	1.773244583	309	0.9761905	0	0	0.0016	3	0	NA	0.8780198	0.7409472	ZP4	242178	DHS
chr1:23871261-23871815	0.956773175	0.953066999	0.271073659	0.360719373	554	0.007937	0.2662	1	0.0012	2	1	NA	0.5503278	0.9261605	E2F2	-13826	DHS
chr1:23888601-23889390	0.75012028	1	0.449268824	0.153970197	789	0.952381	0.0124	1	0.0012	6	1	NA	0.9295638	0.4176228	ID3	-2711	DHS
chr1:239063721-239064030	0.310109819	0.456767534	1.544444826	1.814708488	309	0.9761905	0.0797	1	0.0035	2	0	NA	0.7461533	0.6401184	CHRM3	-728497	DHS
chr1:239287406-239287710	1	1	6.08E-14	0.351444162	304	0.9761905	0.028	4	0.004	4	0	NA	0.5828922	1	CHRM3	-504815	DHS
chr1:23929226-23929535	1	1	0.410321527	1.47E-14	309	0.9761905	0.0453	1	0	0	0	NA	0.9137317	0.6968861	ID3	-43096	DHS
chr1:239511141-239511450	1	0.084842411	0.408683229	1.456263589	309	0.9761905	0.0595	3	0.0024	5	0	NA	0.6474362	0.8945929	CHRM3	-281077	DHS
chr1:23963881-23964190	1	0.718855443	1.012196061	1.322156064	309	0.007937	0.015	1	6.00E-04	3	0	NA	0.8030427	0.6949137	RPL11	-54233	DHS
chr1:240061421-240061730	0.307338212	0.128359781	1.97362263	1.369935222	309	0.015873	0.03435	3	0.0042	3	0	0.001	0.9665028	0.248127	FMN2	-193604	DHS
chr1:24011081-24011395	1	1	0.421771501	0.374178739	314	0.968254	0.0178	1	0.0034	3	0	NA	0.705319	0.8709049	RPL11	-7031	DHS
chr1:24018101-24018370	0.074411188	1	1.831541485	1.18E-14	269	0	0.02058	4	0.0018	3	0	NA	0.9831202	0.1760871	RPL11	-33	DHS
chr1:240504981-240505295	1	1	0.930264859	0.690842475	314	0.9761905	0.0643	3	0.0051	2	2	NA	0.8615361	0.6286904	FMN2	249958	DHS
chr1:24098606-24098930	1	1	0.413379692	0.505127412	324	0.02381	0	0	0.0041	2	1	NA	0.7550549	0.8451531	LYPLA2	-18692	DHS
chr1:24117201-24117715	1	1	2.61E-14	2.46E-14	514	0.873016	0	0	0.0029	2	0	NA	0.4347983	1	LYPLA2	-2	DHS
chr1:24127186-24127495	0.068288147	1	1.779595576	1.18E-14	309	0	0	0	0.003	5	0	NA	0.9269494	0.3627446	GALE	-449	DHS
chr1:24151826-24152130	1	0.168451077	0.599085755	2.088341941	304	0	0.2042	2	0.0011	4	1	NA	0.6080147	0.9082505	HMGCL	-29	DHS
chr1:241682981-241683295	0.243831977	1	1.31182083	2.32E-14	314	0	0	0	0.0035	4	0	0	0.9351328	0.3963515	FH	-77	DHS
chr1:242011081-242011575	1	0.082515775	0.761789305	1.154261713	494	0.031746	0.3103	5	0.0044	2	3	0	0.4830757	0.8680231	EXO1	-154	DHS
chr1:242684566-242684875	1	0.640300022	0.459717085	1.094679523	309	0.9761905	0.2951	4	6.00E-04	1	0	NA	0.7500237	0.849492	PLD5	3099	DHS
chr1:243078006-243078315	0.270311023	1	2.048041292	0.936098137	309	0.968254	0.14295	4	0.0021	2	0	NA	0.9966159	0.07227747	CEP170	340191	DHS
chr1:243312481-243312795	0.097835865	1	2.339123087	0.808903754	314	0.9761905	0.1348	1	0.0014	3	0	NA	0.9766663	0.152458	CEP170	105714	DHS
chr1:243949501-243949810	1	1	1.87E-14	1.37E-14	309	0.968254	0	0	9.00E-04	2	0	NA	0.5511783	1	AKT3	63774	DHS
chr1:244216846-244217155	1	1	0.474467952	0.3963148	309	0.968254	0	0	0	0	0	NA	0.6864049	0.8788792	ZBTB18	2416	DHS
chr1:244219061-244219370	1	0.309637823	1.16E-14	0.482655919	309	0.9761905	0	0	6.00E-04	1	0	NA	0.9472581	1	ZBTB18	4631	DHS
chr1:244246501-244246815	1	0.194958472	0.438156644	2.205828732	314	0.9761905	0.0254	3	8.00E-04	3	0	NA	0.418238	1	ZBTB18	32073	DHS
chr1:244462761-244463070	1	0.635879286	1.31E-14	1.462086771	309	0.02381	0.0737	3	0.0026	6	0	0	0.5481549	1	ADSS	152520	DHS
chr1:24465441-24465750	0.711042401	1	0.999246051	0.553124952	309	0.9761905	0	0	4.00E-04	2	0	NA	0.9054215	0.5538926	IL22RA1	4015	DHS
chr1:245206041-245206515	0.398855515	1	1.138103304	0.418449391	474	0.02381	0.0334	4	0.0014	2	1	0	0.9529855	0.2911654	EFCAB2	73107	DHS
chr1:24528401-24528935	1	0.983533017	0.544914018	0.704207845	534	0.087302	0.04535	2	0.0022	7	0	NA	0.7476869	0.7489749	IFNLR1	-14917	DHS
chr1:245316381-245316795	1	1	0.315664577	0.560444437	414	0.015873	0.3696	3	0.001	3	0	0.001	0.6208042	0.9061741	KIF26B	-1699	DHS
chr1:245467121-245467430	1	1	1.93E-14	0.417645135	309	0.968254	0	0	0	0	0	NA	0.3606564	1	KIF26B	148989	DHS
chr1:24548346-24548655	1	1	0.468464263	2.97E-14	309	0.968254	0.0375	5	0	0	0	NA	0.6657979	0.8877828	IFNLR1	-34750	DHS
chr1:245492226-245492535	0.858590679	1	0.88088	1.03E-14	309	0.968254	0	0	0.0012	2	0	NA	0.8682744	0.6181489	KIF26B	174094	DHS
chr1:245524386-245524695	0.907053288	1	1.335412903	2.59E-14	309	0.968254	0.09385	2	0.0019	6	0	NA	0.7369515	0.7591174	KIF26B	206254	DHS
chr1:24577081-24577390	0.011561377	1	2.973608752	0.361547605	309	0.9761905	0.0104	1	0.0026	3	0	NA	0.9995717	0.01004207	IFNLR1	-63485	DHS
chr1:245816401-245816710	1	1	1.009382171	0.961927276	309	0.968254	0.2796	1	0.0066	2	0	NA	0.6935552	0.7942593	KIF26B	498269	DHS
chr1:246151001-246151315	0.75419451	0.035534903	0.805752924	3.197269482	314	0.9761905	0	0	0.0038	6	0	NA	0.4625272	0.9085629	SMYD3	519361	DHS
chr1:246660681-246660955	1	0.331269191	1.93E-14	1.062263571	274	0.02381	0	0	0	0	0	0.001	0.4937163	1	SMYD3	9701	DHS
chr1:246852861-246853315	1	0.463685349	0.730993476	1.44221163	454	0	0.1449	2	0.0024	5	1	0.001	0.5435719	0.8778768	SCCPDH	-34261	DHS
chr1:246862446-246862755	0.276950024	0.846204138	2.111709679	1.208612984	309	0	0.2681	6	0.0022	1	4	0	0.8761203	0.5200239	SCCPDH	-24748	DHS
chr1:246972446-246972755	1	1	2.92E-14	0.360153462	309	0.9761905	0.0136	2	0.0016	2	0	NA	0.4573252	1	SCCPDH	85252	DHS
chr1:24717846-24718250	1	1	1.29E-14	0.401773236	404	0.015873	0.023	5	0	0	2	NA	0.4745965	1	STPG1	23539	DHS
chr1:247241981-247242270	1	0.550170395	0.49143034	1.076561517	289	0	0.10135	2	0.0018	2	1	0.008	0.3473062	0.9703597	ZNF670	-69	DHS
chr1:24739841-24740410	1	1	0.569049548	0.609895167	569	0.84127	0.1371	4	0.0024	7	3	NA	0.3932566	0.9322521	STPG1	1461	DHS
chr1:2478626-2479750	1	1	0.831618352	1.008341339	1124	0.81746	0.0357	1	0.0017	12	4	NA	0.230632	0.9412015	TNFRSF14	-8617	DHS
chr1:248857261-248857575	0.697081303	1	0.852118197	0.404536426	314	0.9761905	0.1983	2	6.00E-04	2	1	NA	0.9667611	0.3848356	OR14I1	-11789	DHS
chr1:249067466-249067775	1	1	2.59E-14	0.462611992	309	0.9761905	0.021	2	0.0027	2	0	NA	0.4050556	1	ZNF672	-64858	DHS
chr1:249096666-249096970	1	0.131195439	0.492132969	2.41587917	304	0.9761905	0	0	0.0024	3	0	NA	0.6121774	0.9079227	ZNF672	-35661	DHS
chr1:249118446-249118755	0.902232721	1	0.944943353	1.38E-14	309	0.9761905	0	0	0.0074	5	0	NA	0.932827	0.4887632	ZNF672	-13878	DHS
chr1:249120066-249120610	0.271570306	1	1.840756683	0.172554305	544	0	0.0108	1	8.00E-04	7	1	0	0.8527157	0.4616021	ZNF672	-12141	DHS
chr1:249191701-249192015	0.435929433	1	1.755911282	2.80E-14	314	0.9761905	0.2061	4	0.0024	3	2	0.142	0.9845028	0.2057268	ZNF692	-38799	DHS
chr1:25015021-25015410	0.938752826	1	1.147818858	0.627152647	389	0.02381	0.0667	1	0.0054	1	0	NA	0.8709886	0.528114	SRRM1	45713	DHS
chr1:25377226-25377535	1	1	0.91827423	2.89E-14	309	0.9761905	0	0	0.0012	3	0	NA	0.5587997	0.9257927	RUNX3	-85880	DHS
chr1:25427961-25428230	1	1	0.601431923	0.604110952	269	0.015873	0	0	0.0012	4	0	NA	0.7611822	0.841175	SYF2	130888	DHS
chr1:25558906-25559395	0.105497312	0.002660815	1.151217543	3.293041736	489	0.9365079	0.0357	1	0.0054	8	1	NA	0.5582577	0.7958447	SYF2	-167	DHS
chr1:25559501-25559910	1	0.998871621	0.678752526	0.487733344	409	0.9047619	0.0733	1	7.00E-04	2	1	NA	0.8250275	0.6715465	SYF2	-722	DHS
chr1:25664686-25665915	0.009302348	0.002338805	2.040188897	1.857079943	1229	0.007937	0.0124	5	0.0023	16	2	NA	0.9566961	0.1258185	TMEM50A	893	DHS
chr1:25935001-25935375	1	0.715466496	0.368043187	1.33031222	374	0.896825	0	0	0.0024	1	0	NA	0.6822689	0.8790555	MAN1C1	-8771	DHS
chr1:26018066-26018375	1	1	0.937838641	1.017468988	309	0.9761905	0.0817	1	0.0012	1	0	NA	0.7828574	0.7175648	MAN1C1	74262	DHS
chr1:26069606-26069915	1	0.243391955	0.424155988	0.628096122	309	0.9761905	0	0	0.0018	2	0	NA	0.8488223	0.7719213	SEPN1	-56906	DHS
chr1:26226766-26227070	0.11933737	1	1.462576467	0.115304465	304	0.9761905	0.0198	1	6.00E-04	3	0	NA	0.9811274	0.3191888	STMN1	6039	DHS
chr1:26496241-26496495	0.362474441	1	1.706810971	1.11E-14	254	0	0.1687	3	0.0031	4	3	NA	0.9967777	0.1003061	ZNF593	6	DHS
chr1:26560381-26560690	0.437176615	0.690973053	1.673779728	1.28030896	309	0	0.3884	1	0.004	2	2	NA	0.8937366	0.4831414	CEP85	-157	DHS
chr1:26602061-26603075	1	1	3.23E-14	0.242837331	1014	0.015873	0.1295	6	0.0024	8	4	NA	0.04582906	1	SH3BGRL3	-3099	DHS
chr1:26633041-26633315	1	1	1.86E-14	0.398739267	274	0	0.0122	1	0.0026	4	2	NA	0.6091092	1	CD52	-11270	DHS
chr1:26690321-26690610	0.792657578	0.498913879	0.824873906	1.19145441	289	0.015873	0.2296	3	6.00E-04	1	2	NA	0.8418151	0.6495459	ZNF683	8800	DHS
chr1:26743581-26743910	1	1	0.367284817	1.20E-14	329	0.031746	0.0962	3	0.0014	3	2	NA	0.2802099	1	LIN28A	6477	DHS
chr1:26924101-26924475	1	1	2.56E-14	0.614495273	374	0.02381	0.1538	1	9.00E-04	4	0	NA	0.4125456	1	RPS6KA1	51945	DHS
chr1:2702106-2702410	1	1	0.391989287	0.325028846	304	0.9761905	0.0631	3	0.0033	2	0	NA	0.4261385	0.9566025	MMEL1	-137829	DHS
chr1:27074806-27075110	1	1	0.495534026	0.426452041	304	0.968254	0.0599	2	8.00E-04	3	0	NA	0.9547015	0.6057877	PIGV	-39728	DHS
chr1:27115361-27116155	1	1	0.339614701	0.276037281	794	0.888889	0	0	0.0024	1	0	NA	0.4437965	0.9152236	PIGV	1072	DHS
chr1:27179341-27180010	1	0.698271742	2.65E-14	0.584745697	669	0.968254	0	0	8.00E-04	8	0	NA	0.08758902	1	SFN	-9957	DHS
chr1:27215986-27217655	0.980134887	1	0.252387275	0.382115098	1669	0.9206349	0.021	4	6.00E-04	9	2	NA	0.04673215	0.9955015	GPN2	-33	DHS
chr1:27226846-27227550	0.377056131	0.529367271	1.55378422	1.350955232	704	0	0	0	8.00E-04	2	0	NA	0.986195	0.08710794	GPATCH3	-241	DHS
chr1:27247946-27248335	1	0.807208603	1.77E-14	1.128857737	389	0	0.0322	2	0.0054	3	2	NA	0.2166601	1	NUDC	-76	DHS
chr1:27285246-27285555	1	0.302348273	0.397621411	0.860166893	309	0.9761905	0.0146	1	0.0015	4	0	NA	0.6876335	0.8805211	TRNP1	-34797	DHS
chr1:27324221-27324550	1	0.0623208	0.570796284	2.512785111	329	0.007937	0	0	0.0011	2	0	NA	0.3912269	0.9634446	TRNP1	4188	DHS
chr1:27371086-27371615	1	1	0.538016399	0.695495632	529	0	0.1182	1	0.0046	2	2	NA	0.66196	0.8111194	TRNP1	51153	DHS
chr1:27440561-27440875	0.998871621	1	0.370719309	0.26155368	314	0.9761905	0.0174	1	0.0036	1	0	NA	0.9048553	0.7125368	SLC9A1	40683	DHS
chr1:27448786-27449090	0.670421054	0.880864593	1.400507939	1.169057806	304	0.9761905	0	0	0.0041	2	0	NA	0.8982817	0.4818599	SLC9A1	32463	DHS
chr1:27685626-27685935	1	1	9.49E-15	8.74E-15	309	0.9761905	0	0	0.0024	2	0	NA	0.5351462	1	MAP3K6	7602	DHS
chr1:27791526-27791830	1	1	0.941302615	0.380327843	304	0.968254	0	0	8.00E-04	3	0	NA	0.9758417	0.3483699	WASF2	24991	DHS
chr1:27989226-27989950	0.510042457	1	0.647695747	0.752102659	724	0.825397	0.08237	4	0.0028	4	1	NA	0.3825045	0.9114312	IFI6	9101	DHS
chr1:27998486-27999575	1	0.995931589	0.6481648	0.685513415	1089	0.968254	0.0116	3	0.0014	8	1	NA	0.6764784	0.6749361	IFI6	-342	DHS
chr1:28157141-28157395	1	0.216167683	0.573456864	1.840670792	254	0	0.0805	1	8.00E-04	5	0	NA	0.6724431	0.8847892	PPP1R8	-21	DHS
chr1:28414106-28415430	0.759520064	1	1.199103772	0.672875148	1324	0.809524	0.0603	6	0.0026	11	3	NA	0.9221791	0.2211489	EYA3	439	DHS
chr1:28559441-28559830	1	1	0.36558822	0.264572846	389	0	0.3101	3	0.0014	1	3	NA	0.4942025	0.9423338	DNAJC8	-100	DHS
chr1:28562441-28562695	1	0.703048465	0.506914522	1.324885098	254	0	0.3299	3	8.00E-04	3	2	NA	0.8585541	0.7649889	ATPIF1	-76	DHS
chr1:28573686-28574015	1	1	0.795620485	0.623589871	329	0	0.3237	3	0.0044	2	2	NA	0.8966783	0.5697559	ATPIF1	11207	DHS
chr1:28585701-28586050	1	1	0.379457516	2.15E-14	349	0	0.0168	1	0.0064	2	1	NA	0.6384227	0.8993403	SESN2	-162	DHS
chr1:28608206-28608515	0.602754121	1	1.088287104	0.47088123	309	0.968254	0.04275	2	6.00E-04	3	2	NA	0.949199	0.4478867	SESN2	22323	DHS
chr1:28654721-28655030	1	1	1.10E-14	0.667631827	309	0.9761905	0	0	0.002	1	0	NA	0.2958896	1	MED18	-673	DHS
chr1:28655341-28655695	0.62040126	1	0.741890666	0.672862701	354	0	0	0	0.0012	5	0	NA	0.7359057	0.7624388	MED18	-31	DHS
chr1:28657101-28657415	1	1	0.743098975	0.656144065	314	0.9761905	0.016	1	7.00E-04	2	0	NA	0.9683299	0.5657993	MED18	1709	DHS
chr1:28686206-28686530	1	1	0.485007569	0.731467964	324	0.02381	0	0	0	0	0	NA	0.8300971	0.7908753	MED18	30819	DHS
chr1:28695901-28696330	0.169635898	0.672933362	0.803006057	0.848257312	429	0.9603175	0.16875	2	0.0062	1	2	NA	0.8996179	0.4778848	MED18	40567	DHS
chr1:28908301-28908575	0.40870041	1	1.009942609	8.53E-15	274	0	0.0387	1	0.0017	4	1	NA	0.4023381	0.9283778	RAB42	-10274	DHS
chr1:29098906-29099215	1	1	0.493804323	1.13E-14	309	0.968254	0.0108	1	0.0015	2	0	NA	0.6404372	0.8974729	YTHDF2	35790	DHS
chr1:29143466-29143770	0.302590176	1	1.711039273	0.714795063	304	0.9761905	0.0563	2	0	0	1	NA	0.958318	0.3311426	OPRD1	4964	DHS
chr1:29203701-29204010	1	0.998871621	0.935105993	0.781699195	309	0.02381	0.0319	3	0	0	2	NA	0.8591683	0.6322925	EPB41	-9747	DHS
chr1:29208561-29208915	1	1	0.400170852	0.644121374	354	0.174603	0.27065	2	0.0032	3	1	NA	0.6740402	0.8829188	EPB41	-4865	DHS
chr1:29215846-29216155	1	1	0.958573186	0.749521254	309	0.9603175	0.0118	1	0.0017	4	0	NA	0.8062102	0.696246	EPB41	2398	DHS
chr1:29444886-29445195	1	1	2.97E-14	0.369562587	309	0.9761905	0.021	1	0.0014	3	0	NA	0.2492496	1	TMEM200B	3972	DHS
chr1:29529381-29529655	0.443618049	1	1.340657235	1.84E-14	274	0	0	0	8.00E-04	3	1	NA	0.9846509	0.2117539	SRSF4	-21019	DHS
chr1:29566286-29566595	0.392841054	0.785557012	1.744680236	2.34E-14	309	0.9761905	0.3009	1	0.0013	4	2	NA	0.9815425	0.1836362	PTPRU	3413	DHS
chr1:29632066-29632375	0.565632003	1	1.502279305	0.398955098	309	0.968254	0	0	4.00E-04	2	0	NA	0.938533	0.3894381	PTPRU	69193	DHS
chr1:2983881-2984195	1	1	3.18E-14	0.865679633	314	0.9761905	0.2596	2	0.001	2	2	NA	0.4286444	1	PRDM16	-1737	DHS
chr1:30075141-30075455	1	1	2.06E-14	0.943086346	314	0.968254	0	0	0.0016	2	0	NA	0.2199075	1	PTPRU	512270	DHS
chr1:30108666-30108975	0.846292977	0.423990488	1.027512666	1.75751979	309	0.9761905	0	0	0.0048	1	0	NA	0.5272917	0.8835464	PTPRU	545793	DHS
chr1:30311741-30312055	0.216379186	1	2.017728585	0.593169748	314	0.9761905	0.1921	1	0.0031	2	0	NA	0.9902115	0.1060002	PTPRU	748870	DHS
chr1:30516401-30516715	1	0.39486304	0.779237674	0.881428392	314	0.968254	0.1286	1	0.0012	2	0	NA	0.3646167	0.9676586	MATN1	679876	DHS
chr1:30599066-30599375	1	1	0.417487409	0.642331477	309	0.9761905	0.0723	1	0.003	4	0	NA	0.7696129	0.8355003	MATN1	597213	DHS
chr1:30634906-30635215	1	0.641353778	0.492237003	1.3437626	309	0.9761905	0.2564	1	0.0016	5	0	NA	0.6954899	0.8766967	MATN1	561373	DHS
chr1:3076286-3076595	0.360838752	0.802404933	1.825806075	1.256039739	309	0.9761905	0	0	0.002	4	0	NA	0.9346054	0.3409729	PRDM16	90666	DHS
chr1:30876521-30876835	1	1	0.498259782	6.02E-14	314	0.968254	0.0154	1	0.0018	2	0	NA	0.6430805	0.8969099	MATN1	319756	DHS
chr1:3105546-3105855	0.520291215	0.772919268	1.586497897	1.24858184	309	0.9761905	0.2025	3	0.0018	5	0	NA	0.8972186	0.4777868	PRDM16	119926	DHS
chr1:31189581-31189890	0.396072411	0.49786429	1.810713113	1.597553093	309	0.9761905	0.0198	1	0.002	5	0	NA	0.9866931	0.1935067	MATN1	6698	DHS
chr1:31208906-31209215	1	0.179229907	0.400595281	2.068086255	309	0.968254	0	0	0.0026	5	0	NA	0.4880198	0.9441181	MATN1	-12627	DHS
chr1:31213666-31213970	1	1	0.427479807	0.764881377	304	0.9761905	0	0	8.00E-04	3	0	NA	0.6350484	0.9006839	LAPTM5	16849	DHS
chr1:31214521-31214835	1	1	2.17E-14	0.904607798	314	0.9761905	0.1906	2	0.0078	2	0	NA	0.2981954	1	LAPTM5	15989	DHS
chr1:3125501-3125815	0.345164235	1	1.888800742	0.419906067	314	0.9761905	0.0156	1	0	0	0	NA	0.9562754	0.2802066	PRDM16	139883	DHS
chr1:31297241-31297530	0.066473359	1	2.470659646	0.438053848	289	0.007937	0.11865	2	0.0027	2	1	NA	0.9539716	0.2844155	LAPTM5	-66719	DHS
chr1:31384241-31384515	0.676069585	1	0.983718184	1.31E-14	274	0.007937	0.17025	2	0.0024	3	0	NA	0.8554835	0.6348573	SDC3	-2770	DHS
chr1:31697421-31697735	0.748360353	1	1.255911275	0.543100337	314	0.9761905	0.386	1	0.003	3	1	NA	0.9795505	0.2397144	NKAIN1	14823	DHS
chr1:31701066-31701375	1	1	0.424633773	0.633990177	309	0.9761905	0.0319	1	0	0	0	NA	0.7802181	0.830583	NKAIN1	11180	DHS
chr1:31769541-31769935	0.304575258	0.840591632	0.980962742	0.596514043	394	0	0.0168	5	6.00E-04	5	1	NA	0.9521317	0.3514729	ZCCHC17	-117	DHS
chr1:3201701-3202015	1	1	0.839762797	0.955239986	314	0.968254	0	0	0.0054	1	0	NA	0.7724604	0.7331326	ARHGEF16	-169132	DHS
chr1:32059621-32059875	1	1	0.438897687	0.388545401	254	0.02381	0.2449	2	0.0012	3	1	NA	0.5446955	0.9303718	TINAGL1	17612	DHS
chr1:32095601-32095915	1	1	0.040117671	0.71512336	314	0.9761905	0	0	0.0026	1	0	NA	0.4282265	1	HCRTR1	12457	DHS
chr1:32120106-32120415	0.592874195	1	1.490547712	2.43E-14	309	0.9761905	0	0	0.0012	3	0	NA	0.9939516	0.1370335	PEF1	-9773	DHS
chr1:32121966-32122275	1	0.638857111	0.814653159	1.249998099	309	0.968254	0.08865	4	4.00E-04	1	1	NA	0.789827	0.7142666	PEF1	-11633	DHS
chr1:32165766-32166075	0.736774381	1	1.041734752	0.325022456	309	0.968254	0	0	9.00E-04	2	0	NA	0.9376256	0.4792399	COL16A1	3999	DHS
chr1:32191226-32191530	1	0.321839114	0.768438115	0.982241554	304	0.968254	0	0	0.0022	3	0	NA	0.838969	0.7821812	COL16A1	-21458	DHS
chr1:32253506-32254815	0.806584473	0.97892259	0.933742263	0.466922148	1309	0.888889	0	0	0.0036	10	0	NA	0.909368	0.288245	BAI2	-24525	DHS
chr1:32281306-32281830	1	1	0.711924414	0.654696736	524	0.9761905	0.08115	2	0.0012	4	2	NA	0.7999895	0.6288245	SPOCD1	84	DHS
chr1:32301746-32302055	1	1	0.502392766	2.85E-14	309	0.968254	0.4344	2	0	0	2	NA	0.7714494	0.8311617	SPOCD1	-20249	DHS
chr1:32460706-32461010	1	1	0.455870026	0.40834093	304	0.9761905	0	0	0.0048	4	0	NA	0.5429267	0.9286257	KHDRBS1	-18572	DHS
chr1:32796541-32796850	1	0.654282103	2.44E-14	1.426323325	309	0.9761905	0	0	8.00E-04	3	0	NA	0.3777499	1	MARCKSL1	5284	DHS
chr1:33116421-33116855	1	1	0.74314863	0.404126486	434	0	0.2192	2	0	0	2	NA	0.6826663	0.7983434	RBBP4	-111	DHS
chr1:33229521-33229830	0.583614228	1	1.191491689	1.64E-14	309	0.968254	0.0172	3	0.0052	1	1	NA	0.9125909	0.5384303	S100PBP	-53480	DHS
chr1:33473166-33473475	1	0.076731753	0.410367314	1.086858016	309	0.9761905	0	0	0.0015	6	0	NA	0.7687301	0.8350024	AK2	29272	DHS
chr1:33487601-33487910	0.998871622	0.998871622	1.58E-14	1.36E-14	309	0.9761905	0	0	0.0018	4	0	NA	0.7186559	1	AK2	14837	DHS
chr1:33502446-33502755	0.852432113	1	0.883081105	0.404576223	309	0	0	0	7.00E-04	2	0	NA	0.8816725	0.595777	AK2	-8	DHS
chr1:33546501-33546790	0.010180172	0.520399237	3.350063933	1.385634698	289	0.015873	0.3315	1	0.0066	3	1	NA	0.9981836	0.02572353	ADC	-68	DHS
chr1:33729901-33730210	1	1	0.710478566	1.43E-14	309	0.9761905	0.0186	2	0.0021	2	0	NA	0.8588696	0.6381001	ZNF362	7882	DHS
chr1:33761161-33761435	1	1	0.522933402	0.333605322	274	0.031746	0.4638	4	0.0011	4	2	NA	0.64901	0.8944574	A3GALT2	25401	DHS
chr1:33833421-33833935	1	0.809553509	1.059639983	1.085126226	514	0	0	0	7.00E-04	6	0	NA	0.8331216	0.5324688	PHC2	7516	DHS
chr1:33921126-33921730	0.221734243	1	1.330544776	1.45E-14	604	0.968254	0.1751	3	0.0028	5	1	NA	0.8082499	0.5666076	ZSCAN20	-16818	DHS
chr1:33937981-33938295	1	1	0.952278317	0.466064376	314	0	0	0	0.0018	3	0	NA	0.9722521	0.3643812	ZSCAN20	-108	DHS
chr1:34044581-34044895	1	0.292996761	4.47E-14	2.08241653	314	0.9761905	0.2518	1	0.0012	3	0	NA	0.3194632	1	ZSCAN20	106492	DHS
chr1:34092726-34093035	1	0.794665103	0.546869985	1.169144371	309	0.9761905	0.1215	2	8.00E-04	3	0	NA	0.4746971	0.945425	ZSCAN20	154635	DHS
chr1:34098581-34098955	1	1	0.814302157	0.473932333	374	0.793651	0.0845	3	0.0014	1	0	NA	0.8750362	0.5277609	ZSCAN20	160522	DHS
chr1:34119126-34119435	0.998871621	1	0.375371631	0.771314277	309	0.9761905	0	0	0.0026	1	0	NA	0.781137	0.8299221	ZSCAN20	181035	DHS
chr1:34259906-34260215	0.223088304	1	2.237423659	0.964354038	309	0.968254	0	0	0.0012	3	0	NA	0.9554948	0.2793726	HMGB4	-66040	DHS
chr1:34501821-34502135	1	1	2.92E-14	2.95E-14	314	0.9761905	0	0	6.00E-04	1	0	NA	0.6453409	1	CSMD2	129465	DHS
chr1:34510026-34510335	1	0.876458208	0.907320899	0.469449314	309	0.9761905	0.0821	3	0.001	1	0	NA	0.7990915	0.7042426	CSMD2	121262	DHS
chr1:34647806-34648115	0.323407073	0.83566503	2.040014908	0.976931117	309	0.9761905	0.2025	2	0.0054	1	0	NA	0.9576507	0.3226491	C1orf94	4690	DHS
chr1:34715986-34716290	0.171321687	0.217826327	2.082922618	1.291440574	304	0.968254	0.1961	4	0.0098	1	0	NA	0.9589708	0.2667714	C1orf94	72867	DHS
chr1:35064206-35064515	0.582670012	0.789067307	0.893437568	1.293929523	309	0.968254	0	0	0.0018	6	0	NA	0.9209405	0.523113	GJB5	-156287	DHS
chr1:35245746-35246055	1	1	0.883227586	0.429049398	309	0.968254	0.0379	1	0.001	4	0	NA	0.7172755	0.7777632	GJB3	-889	DHS
chr1:35255606-35255915	1	1	2.50E-14	2.39E-14	309	0.968254	0.0182	1	0	0	0	NA	0.3880154	1	GJA4	-2838	DHS
chr1:35324446-35325835	1	1	0.844397417	0.36757516	1389	0.849206	0.0956	3	0.0015	10	0	NA	0.7570355	0.5195785	SMIM12	276	DHS
chr1:3535601-3536275	0.107894853	1	2.014479645	0.560181407	674	0.031746	0.1833	11	0.0032	3	5	NA	0.9748816	0.1182823	TPRG1L	-5628	DHS
chr1:35658721-35659035	1	1	1.008574697	0.323230302	314	0	0.08355	2	0.0014	2	0	NA	0.809666	0.6922669	SFPQ	-129	DHS
chr1:3566541-3566810	0.177307087	1	1.381882814	0.494378064	269	0	0.15215	4	0.0039	6	2	NA	0.7015492	0.7862548	WRAP73	-39	DHS
chr1:35667781-35668230	1	0.183512574	2.97E-14	0.943559608	449	0.02381	0	0	0.0044	6	0	NA	0.5430902	1	SFPQ	-9257	DHS
chr1:35729581-35729890	1	0.373474936	0.452265231	1.421685857	309	0.968254	0	0	0.0047	2	1	NA	0.7317639	0.8541496	ZMYM4	-4832	DHS
chr1:35734106-35734370	1	1	1.97E-14	1.90E-14	264	0	0	0	4.00E-04	1	0	NA	0.9476797	1	ZMYM4	-330	DHS
chr1:36022406-36023455	1	1	0.41816514	0.781382064	1049	0.9365079	0.27445	4	0.0022	6	3	NA	0.662845	0.7548086	KIAA0319L	83	DHS
chr1:36107061-36107515	1	0.796580486	1.03420189	1.151258049	454	0	0.0224	4	0.0014	7	2	NA	0.5903663	0.8090002	PSMB2	157	DHS
chr1:36181141-36181470	1	1	4.14E-14	3.96E-14	329	0.007937	0	0	9.00E-04	2	0	NA	0.8295483	1	CLSPN	54223	DHS
chr1:36219401-36219715	0.564618702	1	0.834001562	0.378248478	314	0.9761905	0.06	2	0.0094	1	1	NA	0.9746013	0.359639	CLSPN	15971	DHS
chr1:36234786-36235395	1	1	0.188232502	0.73940709	609	0.888889	0.0154	1	0.001	6	0	NA	0.208657	0.9874952	CLSPN	438	DHS
chr1:36387141-36387455	1	1	3.67E-14	2.92E-14	314	0.968254	0	0	8.00E-04	1	0	NA	0.8764736	1	AGO3	-9381	DHS
chr1:36565026-36565495	1	1	0.289415559	2.29E-14	469	0.9761905	0.156	3	8.00E-04	4	1	NA	0.5603717	0.9257095	ADPRHL2	10785	DHS
chr1:36751061-36751350	0.244395813	1	1.474431452	1.26E-14	289	0.015873	0.0274	3	0.0024	7	1	NA	0.9889796	0.1835291	EVA1B	38549	DHS
chr1:36767826-36768135	0.998871622	1	0.451263907	0.419794269	309	0.968254	0	0	0.0013	2	0	NA	0.6523355	0.8936168	EVA1B	21774	DHS
chr1:36834646-36834915	0.492018985	1	1.624333085	1.34E-14	269	0.031746	0.0122	1	8.00E-04	3	0	NA	0.9357135	0.3934702	STK40	16704	DHS
chr1:36839006-36839690	1	1	0.671897633	0.184570141	684	0.404762	0.0204	1	6.00E-04	5	0	NA	0.8168655	0.6078246	STK40	12137	DHS
chr1:36852121-36852990	1	0.780309475	0.177023319	0.660541466	869	0.015873	0	0	0.001	10	0	NA	0.306899	0.9756466	STK40	-1071	DHS
chr1:36863426-36863690	0.730973119	1	1.054876842	0.377866711	264	0	0.03534	5	6.00E-04	3	3	NA	0.8481767	0.6454325	LSM10	-65	DHS
chr1:36995946-36996255	1	1	0.830973558	0.861170284	309	0.9761905	0.2524	2	0.0012	2	0	NA	0.643066	0.897464	CSF3R	-47222	DHS
chr1:37135746-37136050	1	1	0.876269186	3.10E-14	304	0.968254	0	0	0.0042	2	0	NA	0.9387625	0.4806056	CSF3R	-187019	DHS
chr1:37156666-37156975	0.208453863	0.582507742	1.141714763	1.321669719	309	0.9761905	0.02365	4	0.001	5	0	NA	0.9138589	0.533826	CSF3R	-207942	DHS
chr1:37196286-37196595	1	1	1.088601813	0.099858044	309	0.9761905	0.4902	1	0.002	3	0	NA	0.7822183	0.7221954	CSF3R	-247562	DHS
chr1:37234046-37234355	0.151432437	1	2.021352279	0.329654122	309	0.9761905	0	0	0.0035	2	0	NA	0.9921865	0.09368277	GRIK3	265525	DHS
chr1:37611366-37611675	0.707722946	1	1.471751086	0.431014196	309	0.9761905	0.0929	3	7.00E-04	4	0	NA	0.9232741	0.4229616	GRIK3	-111795	DHS
chr1:3769246-3769555	0.007312394	0.797426748	3.601139163	1.20890206	309	0.9761905	0.4355	8	8.00E-04	7	8	NA	0.9984312	0.01968912	CEP104	4362	DHS
chr1:37733706-37734015	0.11025196	0.000282715	2.392601708	5.947360957	309	0.968254	0.1158	5	0.0022	1	1	NA	0.9548542	0.2478366	ZC3H12A	-206292	DHS
chr1:37743086-37743395	1	0.294685652	3.60E-14	1.92546593	309	0.968254	0	0	0.0034	3	0	NA	0.4193251	1	ZC3H12A	-196912	DHS
chr1:38060701-38062055	0.131895817	1	1.075933873	0.631355056	1354	0.968254	0.26365	4	0.0027	16	4	NA	0.7412301	0.5390473	GNL2	144	DHS
chr1:38157866-38158235	1	1	0.785042403	2.01E-14	369	0	0.2458	2	0.0034	4	3	NA	0.6447713	0.8236632	CDCA8	-39	DHS
chr1:38178586-38178895	1	1	0.913215791	0.329619449	309	0.968254	0.1621	1	0.0016	3	1	NA	0.735867	0.7579875	CDCA8	20651	DHS
chr1:38276741-38277055	0.249404917	1	0.542319217	2.11E-14	314	0.02381	0.2095	1	0.002	3	1	NA	0.9927493	0.4063253	YRDC	-3041	DHS
chr1:38325226-38325490	1	1	0.513882942	0.56384646	264	0	0	0	0.0052	2	1	NA	0.8146537	0.8049055	MTF1	-66	DHS
chr1:38325526-38326055	0.988273962	1	0.571070597	0.483813252	529	0.801587	0	0	0.0014	5	1	NA	0.7259324	0.7663459	MTF1	-499	DHS
chr1:38397346-38397695	1	1	1.97E-14	0.925043699	349	0	0.1893	2	0.0036	5	1	NA	0.2208293	1	INPP5B	15202	DHS
chr1:38541426-38541735	1	0.984694859	0.478392399	1.066886019	309	0.9761905	0.0929	1	0.0036	4	0	NA	0.8681549	0.7559103	POU3F1	-29131	DHS
chr1:38578746-38579050	1	0.665070982	0.78305808	1.378546152	304	0.9761905	0.404	1	0	0	1	NA	0.95274	0.4444193	POU3F1	-66448	DHS
chr1:38680006-38680315	0.836344113	1	1.032480099	0.441133086	309	0.9761905	0	0	0.003395	3	0	NA	0.8404614	0.6503867	POU3F1	-167711	DHS
chr1:38920726-38921030	1	1	0.625058458	0.821995825	304	0.9761905	0.04395	2	0.002	2	0	NA	0.7121283	0.8690834	RRAGC	404617	DHS
chr1:39023001-39023315	0.207799392	0.796817172	2.066878834	1.240327008	314	0.9761905	0	0	0.0018	3	0	NA	0.9917085	0.09642702	RRAGC	302337	DHS
chr1:39300921-39301195	0.600675693	1	0.99782784	0.927510403	274	0.007937	0	0	0.0012	3	0	NA	0.7541578	0.8436649	RRAGC	24437	DHS
chr1:39338966-39339270	0.317915221	1	1.326562862	8.70E-15	304	0	0.04975	2	0.0022	5	1	NA	0.9481671	0.3647126	MYCBP	659	DHS
chr1:39491841-39492730	1	0.993044292	0.313240817	0.295316036	889	0.007937	0.241	5	0.002	7	3	NA	0.2100993	0.975003	NDUFS5	296	DHS
chr1:39614701-39615010	1	1	0.493536247	0.670397298	309	0.968254	0	0	0.0026	1	0	NA	0.5400607	0.9297337	MACF1	65822	DHS
chr1:39724321-39724595	1	0.396809279	1.69E-14	0.920647146	274	0.02381	0.0134	1	0	0	0	NA	0.548187	1	MACF1	175424	DHS
chr1:39876546-39876935	0.501201215	1	0.3991026	0.265068019	389	0.02381	0	0	8.00E-04	3	0	NA	0.9502316	0.6151079	BMP8A	-80577	DHS
chr1:39943286-39943590	0.290589968	1	1.140048194	0.336537536	304	0.968254	0.05711	1	0.0012	3	1	NA	0.9446623	0.3741501	BMP8A	-13880	DHS
chr1:39946946-39947255	0.506014427	1	0.341534532	7.38E-15	309	0.968254	0	0	0.0014	2	0	NA	0.9140715	0.6962577	BMP8A	-10217	DHS
chr1:39992806-39993110	1	1	0.486480927	3.73E-14	304	0.9761905	0.4327	3	8.00E-04	3	3	NA	0.8887921	0.7259399	BMP8A	35640	DHS
chr1:40004606-40005170	0.991785421	0.997743245	0.246174685	0.284404416	564	0.9365079	0.1003	2	8.00E-04	2	1	NA	0.3664123	0.9670112	PABPC4	37185	DHS
chr1:40119241-40119610	0.509721884	0.225491221	1.44813712	1.847906913	369	0.02381	0	0	0.001	5	1	NA	0.8639772	0.5366547	HEYL	-13809	DHS
chr1:40419066-40419375	0.438106824	1	1.696512567	3.44E-14	309	0.968254	0	0	0.0038	2	0	NA	0.9716792	0.2737246	MFSD2A	-1601	DHS
chr1:40430086-40430390	0.902303658	0.583211152	1.157603435	1.508159803	304	0.9761905	0	0	0.003	4	0	NA	0.5796065	0.9181071	MFSD2A	9416	DHS
chr1:40439201-40439470	1	0.154694094	1.69E-14	1.954791368	269	0.02381	0.0689	1	0	0	1	NA	0.5936571	1	MFSD2A	18514	DHS
chr1:40504906-40506455	1	1	0.4830885	0.609609844	1549	0.738095	0.1746	8	0.004	11	6	NA	0.3250726	0.8928715	CAP1	-224	DHS
chr1:40621601-40621910	0.140226306	1	2.04952184	0.363730858	309	0.968254	0.0701	1	0.0036	1	0	NA	0.9724512	0.2201925	RLF	-5289	DHS
chr1:40626801-40627090	1	1	1.62E-14	0.60332026	289	0	0.1162	1	0	0	1	NA	0.5989306	1	RLF	-99	DHS
chr1:40804426-40804770	1	1	0.412666441	0.390262441	344	0.007937	0	0	0.0015	2	0	NA	0.6816844	0.881128	COL9A2	-21632	DHS
chr1:40997126-40997430	0.208358412	1	1.323942175	1.45E-14	304	0	0.0104	1	0.0014	3	1	NA	0.6960883	0.788048	ZNF684	45	DHS
chr1:41157126-41157430	1	0.886874384	0.455148164	1.114574936	304	0	0.0787	1	0.0046	3	1	NA	0.2903012	0.9781232	NFYC	-110	DHS
chr1:41233861-41234175	1	1	0.423188417	2.06E-14	314	0.9761905	0.2885	1	0.001	1	1	NA	0.8728195	0.7477293	KCNQ4	-15666	DHS
chr1:4134666-4134970	0.32630964	0.973590145	1.400135743	0.84567928	304	0.968254	0.2895	1	9.00E-04	4	0	NA	0.9029684	0.4697034	C1orf174	-317969	DHS
chr1:4144266-4144575	1	1	0.448501178	0.370002725	309	0.9761905	0	0	0.0019	2	0	NA	0.6206587	0.9067866	C1orf174	-327572	DHS
chr1:4161246-4161555	1	1	0.494421764	0.740021945	309	0.968254	0.0475	1	0.002	1	0	NA	0.6687136	0.8858984	C1orf174	-344552	DHS
chr1:41733781-41734150	1	0.964958795	1.78E-14	1.069067939	369	0.007937	0.0264	1	0	0	0	NA	0.2615053	1	FOXO6	-93628	DHS
chr1:41810421-41810730	1	1	2.67E-14	0.400558492	309	0.9761905	0.0561	1	0.0054	2	0	NA	0.3013361	1	FOXO6	-17018	DHS
chr1:41882606-41883035	1	1	0.965471373	0.628724793	429	0.968254	0.019	1	9.00E-04	4	0	NA	0.7991276	0.627733	FOXO6	55227	DHS
chr1:42022881-42023195	0.715734952	0.72961003	0.878269482	0.868684473	314	0.9761905	0.0158	2	0.0048	2	0	NA	0.872724	0.6094057	EDN2	-72696	DHS
chr1:42039821-42040235	1	0.535390552	0.344792847	1.479625831	414	0.015873	0	0	4.00E-04	3	0	NA	0.3901775	0.962298	EDN2	-89686	DHS
chr1:42223626-42223935	1	1	0.882476333	2.80E-14	309	0.9761905	0.3806	5	0.0037	4	1	NA	0.8675848	0.617718	HIVEP3	160388	DHS
chr1:42288466-42288775	1	1	0.849734183	0.401782934	309	0.9761905	0.0954	1	0.004	6	2	NA	0.8651856	0.6246811	HIVEP3	95548	DHS
chr1:42303946-42304250	1	1	0.407170251	1.80E-14	304	0.968254	0	0	0.005	2	0	NA	0.6079132	0.910903	HIVEP3	80071	DHS
chr1:42329366-42329670	0.652981372	0.95190409	1.464750258	1.071435785	304	0.9761905	0	0	0.0031	2	0	NA	0.9200591	0.5149702	HIVEP3	54651	DHS
chr1:42360861-42361175	1	1	0.85693212	0.376663011	314	0.9761905	0.3269	1	0.0038	2	1	NA	0.7774457	0.7259541	HIVEP3	23151	DHS
chr1:42369086-42369395	0.68946974	0.300708847	0.892267826	0.77646612	309	0.968254	0.0238	1	0.0098	1	0	NA	0.9082328	0.5498734	HIVEP3	14928	DHS
chr1:42792341-42792650	1	0.907121187	0.496820725	0.892391989	309	0.968254	0	0	8.00E-04	1	0	NA	0.7855101	0.822996	FOXJ3	8140	DHS
chr1:43123601-43124170	1	1	0.25958981	0.427086923	569	0.65873	0.126	2	0.0012	3	1	NA	0.3886232	0.9629978	PPIH	-210	DHS
chr1:4313966-4314270	0.996614873	1	0.614685631	0.645125331	304	0.968254	0.1376	1	0.0021	4	0	NA	0.9238957	0.6733391	AJAP1	-400987	DHS
chr1:43147826-43148095	0.984406482	1	1.050145495	0.398318112	269	0	0	0	0.002	3	0	NA	0.9162583	0.5283694	YBX1	-137	DHS
chr1:43222701-43222990	1	0.988604316	0.576767435	1.086920078	289	0.031746	0	0	8.00E-04	2	0	NA	0.7182801	0.8632221	LEPRE1	9837	DHS
chr1:43388461-43388970	1	0.998404232	0.501854288	0.417742637	509	0.9047619	0.0811	3	6.00E-04	3	0	NA	0.55214	0.8738543	SLC2A1	35785	DHS
chr1:43389466-43390170	0.998871622	0.035703759	0.667732288	1.74203315	704	0.888889	0.0124	5	4.00E-04	6	0	NA	0.666606	0.7517955	SLC2A1	34683	DHS
chr1:43515726-43516035	1	0.171445533	1.27E-14	2.182507497	309	0.9761905	0	0	0.001	3	0	NA	0.4024028	1	SLC2A1	-91380	DHS
chr1:43523806-43524115	0.000123328	0.79514286	4.220788836	1.090875782	309	0.968254	0.09115	6	0.0028	2	2	NA	0.9999927	0.000361852	SLC2A1	-99460	DHS
chr1:43692746-43693250	0.964995102	0.988493144	0.775467778	0.466992787	504	0.9603175	0.0597	5	8.00E-04	3	4	NA	0.805968	0.6237873	TMEM125	-42698	DHS
chr1:43855421-43856010	0.499377074	0.298609432	1.39559996	1.774064605	589	0	0.2274	5	0.0012	4	5	NA	0.920588	0.3079797	SZT2	76	DHS
chr1:44115486-44116715	1	0.971415563	0.466165895	0.645664437	1229	0.428571	0.1315	2	0.0012	11	2	NA	0.3291603	0.9158019	KDM4A	272	DHS
chr1:44229106-44229415	0.228766222	1	0.881659979	0.725421962	309	0.007937	0	0	0.0015	2	0	NA	0.9390086	0.4798822	ST3GAL3	56043	DHS
chr1:4425406-4425715	0.240922852	1	2.227635494	0.539113396	309	0.968254	0.143	3	0.0024	5	0	NA	0.8817766	0.5069509	AJAP1	-289544	DHS
chr1:44435426-44435695	1	0.495584985	1.64E-14	1.259008551	269	0	0	0	0.0016	2	0	NA	0.5088673	1	DPH2	-115	DHS
chr1:44442126-44442435	1	1	1.91E-14	1.85E-14	309	0.9761905	0	0	0.0028	1	0	NA	0.6518163	1	ATP6V0B	1961	DHS
chr1:44471146-44471935	0.414814319	1	1.417296346	0.810716143	789	0.9603175	0.0393	4	0.0053	2	1	NA	0.896747	0.3187001	SLC6A9	11456	DHS
chr1:44472906-44473215	0.98281437	0.328662154	0.907324912	1.695694714	309	0.968254	0.0355	1	0	0	0	NA	0.8995638	0.5640716	SLC6A9	9936	DHS
chr1:44502301-44502835	1	1	0.672630283	0.490104793	534	0.02381	0.0212	1	0.002	2	0	NA	0.8261116	0.5978609	SLC6A9	-19571	DHS
chr1:44502881-44503190	0.17800546	1	1.350806658	1.355876916	309	0.9761905	0.2821	3	0	0	2	NA	0.9821434	0.183126	SLC6A9	-20039	DHS
chr1:44728326-44728635	1	0.998871621	0.474645908	0.469729332	309	0.968254	0.0312	1	0.0066	1	0	NA	0.758705	0.8417143	DMAP1	49318	DHS
chr1:44748161-44748470	1	1	0.766093666	1.40E-14	309	0.9761905	0	0	9.00E-04	4	0	NA	0.9203849	0.5292555	DMAP1	69153	DHS
chr1:44757826-44758135	1	1	0.510130102	2.19E-14	309	0.9761905	0	0	0.0016	3	0	NA	0.9713831	0.5386422	ERI3	62899	DHS
chr1:44763206-44763515	1	0.622729402	2.52E-14	0.315542352	309	0.968254	0.0312	1	8.00E-04	1	0	NA	0.8159055	1	ERI3	57519	DHS
chr1:4488881-4489195	0.716879769	0.931818583	1.292727603	1.12920839	314	0.968254	0.0264	4	0.0012	7	0	NA	0.9497372	0.3595486	AJAP1	-226067	DHS
chr1:45064021-45064335	1	0.998871621	8.95E-15	1.13E-14	314	0.9761905	0.3361	2	0.001	3	1	NA	0.8420143	1	TMEM53	76049	DHS
chr1:45068941-45069255	0.632281177	1	1.412507205	1.53E-14	314	0.9761905	0.052495	4	4.00E-04	3	0	NA	0.9989944	0.06220282	TMEM53	71129	DHS
chr1:45180701-45181190	0.517199625	1	0.941369896	0.832501658	489	0.015873	0.0834	2	0.0023	2	1	NA	0.8479497	0.5640461	KIF2C	-24546	DHS
chr1:45316046-45316355	1	1	2.24E-14	1.49E-14	309	0.9761905	0	0	0.002	3	0	NA	0.5078312	1	PTCH2	-7466	DHS
chr1:45347486-45347795	1	0.93574211	0.551070515	0.980907277	309	0.9761905	0	0	0	0	0	NA	0.8040941	0.8084048	PTCH2	-38906	DHS
chr1:4540201-4540515	1	1	0.475357118	0.752302122	314	0.9761905	0	0	8.00E-04	1	0	NA	0.6618089	0.8879331	AJAP1	-174747	DHS
chr1:45452221-45452550	0.199526076	0.024770692	1.373396781	2.439093793	329	0.007937	0.2454	2	0	0	1	NA	0.7764539	0.6584757	EIF2B3	-104	DHS
chr1:45477621-45477935	0.928899092	1	1.127809562	0.375529371	314	0	0.0551	4	0.0065	2	5	NA	0.9377886	0.3947822	UROD	-41	DHS
chr1:4573866-4574175	0.348180864	0.998404232	1.77167081	0.682525635	309	0.9761905	0.1893	5	0.0028	4	0	NA	0.9870862	0.1504793	AJAP1	-141084	DHS
chr1:45958726-45959090	1	1	1.75E-14	0.328001826	364	0.849206	0	0	0.0026	4	0	NA	0.6487665	1	TESK2	-2070	DHS
chr1:46035746-46036110	1	1	2.60E-14	0.292968237	364	0.015873	0.4996	1	0.0015	2	1	NA	0.5718507	1	NASP	-13804	DHS
chr1:46049006-46049290	0.313419222	1	1.850329428	0.291894136	284	0	0	0	0.005	5	0	NA	0.9975844	0.06083303	NASP	-584	DHS
chr1:46152126-46152390	1	1	1.17E-14	0.804860266	264	0	0	0	4.00E-04	3	0	NA	0.5245654	1	GPBP1L1	44	DHS
chr1:46387686-46387990	0.683792432	1	1.365850932	0.354433649	304	0.9761905	0.2484	2	0.0047	4	2	NA	0.9344196	0.3970719	MAST2	118553	DHS
chr1:46388766-46389075	0.497138329	0.921495984	1.512447142	1.093983591	309	0.9761905	0.0138	1	0.0012	1	1	NA	0.9109538	0.4041596	MAST2	119636	DHS
chr1:46598166-46598855	1	1	0.636053051	0.208217564	689	0.111111	0.361	3	0.0054	4	3	NA	0.7912925	0.6348641	PIK3R3	-197	DHS
chr1:46645181-46645510	1	1	0.98425482	0.338442647	329	0.015873	0	0	0.0014	3	0	NA	0.9040698	0.5517608	TSPAN1	4587	DHS
chr1:46689161-46689595	1	0.991556141	1.112210236	0.621367908	434	0.015873	0.013	3	0.0024	5	0	NA	0.9092944	0.4548646	POMGNT1	-3401	DHS
chr1:46943161-46943595	1	0.916440069	0.327392415	1.093160823	434	0.007937	0	0	0.0019	6	0	NA	0.5434512	0.9290303	DMBX1	-29291	DHS
chr1:47069826-47070115	1	0.272906349	0.182710379	2.026065776	289	0.007937	0.0223	2	0	0	0	NA	0.3036138	1	MKNK1	-85	DHS
chr1:47184746-47185350	1	1	0.209506234	0.322815072	604	0.015873	0.027	5	0.0027	2	2	NA	0.2479656	0.9832453	EFCAB14	-312	DHS
chr1:4787546-4787855	0.955684543	1	1.170434365	2.59E-14	309	0.968254	0	0	0.0021	8	0	NA	0.5575988	0.8712426	AJAP1	72596	DHS
chr1:47937686-47937995	1	1	3.39E-14	0.534262429	309	0.9761905	0.0798	2	8.00E-04	1	1	NA	0.6305294	1	FOXD2	36152	DHS
chr1:48191981-48192250	1	1	0.574137752	0.380203881	269	0.015873	0	0	0.0024	2	0	NA	0.8308101	0.7834333	TRABD2B	270451	DHS
chr1:48264101-48264415	1	0.628135242	0.896443931	0.992955809	314	0.9761905	0.0873	1	4.00E-04	1	0	NA	0.8405696	0.6534563	TRABD2B	198309	DHS
chr1:48348646-48348955	0.176314281	1	1.692692527	0.416667725	309	0.968254	0.02097	1	0.0041	2	0	NA	0.9815456	0.181194	TRABD2B	113766	DHS
chr1:48383446-48383755	1	0.564717292	0.421326143	1.48170586	309	0.9761905	0.4153	1	0.0014	3	1	NA	0.5415685	0.9312726	TRABD2B	78966	DHS
chr1:48542566-48542875	1	1	0.423832153	2.06E-14	309	0.968254	0.0266	1	0.001	5	0	NA	0.8102004	0.8071671	TRABD2B	-80154	DHS
chr1:48697126-48697435	0.058787335	0.10194365	2.842568925	1.927462105	309	0.9761905	0.04365	2	0.002	4	0	NA	0.9989276	0.02858503	SLC5A9	8922	DHS
chr1:48699166-48699475	1	1	0.873878672	0.900080091	309	0.968254	0.0527	1	0.0033	2	1	NA	0.8801163	0.5984815	SLC5A9	10962	DHS
chr1:4881281-4881595	1	1	0.42425938	0.769983205	314	0.968254	0.0964	3	0.0018	3	0	NA	0.8588113	0.7646955	AJAP1	166333	DHS
chr1:48991266-48991570	0.581929304	1	1.408384192	0.494052454	304	0.9761905	0	0	0.0018	3	0	NA	0.9113071	0.5412671	SPATA6	-53573	DHS
chr1:49119846-49120155	1	1	0.541483164	0.416239845	309	0.9761905	0.0805	4	0.0032	1	0	NA	0.6094199	0.9085094	BEND5	122589	DHS
chr1:49173281-49173595	1	1	0.366245088	1.97E-14	314	0.9761905	0	0	0.001	1	0	NA	0.656692	0.8961431	BEND5	69152	DHS
chr1:49338766-49339070	1	1	0.447506151	0.313839888	304	0.968254	0.0236	1	0	0	0	NA	0.6908214	0.8767337	BEND5	-96328	DHS
chr1:50814381-50814655	0.361942516	0.71019125	1.96073082	1.050976609	274	0.02381	0.0138	6	0.001	3	0	NA	0.9748334	0.259912	DMRTA2	74654	DHS
chr1:51605241-51605550	1	0.231551417	2.18E-14	1.551211763	309	0.968254	0	0	6.00E-04	1	0	NA	0.3863919	1	C1orf185	37490	DHS
chr1:51762541-51762850	1	1	0.902133549	0.341209853	309	0.007937	0.0152	1	0.0088	5	0	NA	0.8380789	0.659345	TTC39A	48092	DHS
chr1:52173246-52173555	1	0.146371644	0.837133612	2.156342346	309	0.968254	0	0	0.009	1	0	NA	0.7886468	0.7124253	OSBPL9	90637	DHS
chr1:52255981-52256290	0.132528478	0.555697885	1.181839444	0.668324072	309	0.968254	0.0249	2	0.0053	2	0	NA	0.9749646	0.3497147	NRD1	88341	DHS
chr1:52344326-52344710	0.150321436	1	1.464277211	0.364279168	384	0	0.4998	1	0.001	5	1	NA	0.9742929	0.2139412	NRD1	-41	DHS
chr1:52497866-52499750	1	1	0.444802494	0.585612292	1884	0.896825	0.0445	11	0.0017	16	6	NA	0.1974466	0.9470638	KTI12	680	DHS
chr1:52521721-52522010	1	1	0.456820463	1.58E-14	289	0.02381	0.06349	2	0	0	1	NA	0.8572717	0.760881	TXNDC12	-23	DHS
chr1:52870041-52870335	0.464519821	0.459163091	1.677707086	1.495382149	294	0	0.0994	1	0.0011	4	1	NA	0.7396119	0.6901537	PRPF38A	-48	DHS
chr1:53363006-53363315	1	1	0.82190049	0.469640565	309	0.968254	0.031	2	0.0032	1	0	NA	0.8833746	0.6002979	ECHDC2	24278	DHS
chr1:53480361-53480735	1	0.092889708	1.09E-14	1.197334089	374	0.246032	0	0	0.0064	1	0	NA	0.7120311	1	PODN	-47337	DHS
chr1:53647706-53647990	1	1	0.469777592	0.671554876	284	0.031746	0	0	0.005	1	0	NA	0.7868721	0.8257093	CPT2	-14253	DHS
chr1:53685846-53686430	1	1	0.259111206	0.908038347	584	0.007937	0.10775	2	0.0034	7	1	NA	0.2179873	0.986348	C1orf123	151	DHS
chr1:53704126-53704550	1	0.193629973	0.564311104	1.569019928	424	0.007937	0.0321	1	0.0029	4	1	NA	0.3932938	0.9311754	MAGOH	-56	DHS
chr1:53755861-53756175	1	1	0.516039041	0.404372809	314	0.9761905	0.4269	5	0.0012	4	4	NA	0.8738743	0.7406784	LRP8	37668	DHS
chr1:53951201-53951655	0.027834741	0.896505586	2.756898364	0.739744742	454	0.007937	0.09795	2	0.0014	3	2	NA	0.9912449	0.07085555	DMRTB1	26356	DHS
chr1:5397406-5397715	0.189372329	1	2.040037806	0.426613687	309	0.9761905	0.4836	1	8.00E-04	5	0	NA	0.9906109	0.1246884	NPHP4	654970	DHS
chr1:54107626-54107930	1	1	0.51290683	0.414267392	304	0.968254	0	0	6.00E-04	1	0	NA	0.8417369	0.7748884	GLIS1	92099	DHS
chr1:54132326-54132635	1	1	0.772085227	5.04E-14	309	0.9761905	0.0188	3	0.0041	2	0	NA	0.8785983	0.6045311	GLIS1	67396	DHS
chr1:54168166-54168470	0.724314731	0.724314731	0.507589999	0.700340014	304	0.968254	0.2598	1	0.0044	3	1	NA	0.654516	0.8906418	GLIS1	31559	DHS
chr1:54172141-54172455	1	1	0.398909303	0.324548904	314	0.968254	0.4421	1	0.001	3	1	NA	0.9731599	0.5506992	GLIS1	27579	DHS
chr1:54262006-54262310	0.118663278	0.894565695	2.342933287	0.664601039	304	0.9761905	0.4473	4	9.00E-04	4	0	NA	0.9985163	0.03427971	NDC1	42375	DHS
chr1:54355406-54356070	0.378161511	1	1.187022033	0.492028381	664	0.02381	0.2542	5	0.0022	3	4	NA	0.8494484	0.4664729	YIPF1	-285	DHS
chr1:54371646-54371955	1	1	0.699823806	0.390716252	309	0.9761905	0	0	0.0054	3	0	NA	0.9791141	0.3325567	DIO1	11941	DHS
chr1:54682066-54682370	1	0.197614396	2.08E-14	2.06930112	304	0.968254	0.0681	1	8.00E-04	2	0	NA	0.3834863	1	MRPL37	16378	DHS
chr1:54733026-54733335	1	1	3.27E-14	0.500263559	309	0.9761905	0	0	8.00E-04	2	0	NA	0.6128019	1	C1orf191	29471	DHS
chr1:54768346-54768655	0.998871622	1	0.354934513	0.614625825	309	0.9761905	0.125	2	0.0062	1	1	NA	0.4156132	0.9600294	C1orf191	64791	DHS
chr1:54873226-54873530	1	1	1.25E-14	0.386968328	304	0	0	0	0.0018	3	0	NA	0.959152	1	SSBP3	-1286	DHS
chr1:5518086-5518395	0.08260795	1	2.659255463	0.966261776	309	0.9761905	0.0223	2	0.0012	6	1	NA	0.9878787	0.1192414	NPHP4	534290	DHS
chr1:55204006-55204315	0.068000905	0.865079547	2.134175897	1.122528472	309	0.968254	0.0521	1	0.001	2	0	NA	0.9837008	0.1410841	PARS2	26026	DHS
chr1:55302306-55302615	0.461652156	1	1.4833989	0.349468014	309	0.968254	0.1787	1	0.002	3	1	NA	0.9289298	0.4176035	DHCR24	50430	DHS
chr1:55410606-55411115	0.046008151	1	2.776644432	0.410546516	509	0.015873	0.1105	8	0.0038	3	4	NA	0.9964119	0.03923524	TMEM61	-35604	DHS
chr1:55507286-55507595	1	1	0.560778962	1.018284032	309	0.9761905	0.03355	2	0	0	1	NA	0.697547	0.8704914	PCSK9	2220	DHS
chr1:55742306-55743490	1	0.368275808	0.253518443	1.104093025	1184	0.9365079	0.2061	15	0.001	9	0	NA	0.0426233	0.9973064	USP24	-62112	DHS
chr1:56285221-56285530	1	0.523828961	0.477678895	1.568458163	309	0.968254	0.1088	1	0.006	3	0	NA	0.7490367	0.8469084	USP24	-604590	DHS
chr1:56645181-56645490	1	1	0.394315119	0.418636918	309	0.9761905	0.021	1	0	0	0	NA	0.633461	0.9018847	PPAP2B	399905	DHS
chr1:57055221-57055530	0.695803853	1	1.23386488	3.78E-14	309	0.9761905	0	0	0.0014	4	0	NA	0.9283749	0.4160136	PPAP2B	-10135	DHS
chr1:57805506-57805815	0.1398648	0.588234427	1.562725493	1.38683116	309	0.9761905	0.0994	1	0.002	4	0	NA	0.9894776	0.1717829	DAB1	84068	DHS
chr1:58526321-58526635	0.289585804	1	1.984728959	0.361118536	314	0.9761905	0.257	5	9.00E-04	2	0	NA	0.9940468	0.09836665	OMA1	485994	DHS
chr1:58546466-58546770	1	1	3.44E-14	2.85E-14	304	0.9761905	0.0325	3	0	0	0	NA	0.4811018	1	OMA1	465854	DHS
chr1:58911061-58911375	1	0.343428744	0.834739963	1.813017705	314	0.9761905	0.15905	2	0.002	1	0	NA	0.5997951	0.8509763	OMA1	101254	DHS
chr1:58994901-58995210	0.476703176	1	0.897377641	1.63E-14	309	0.968254	0.1249	2	0.0042	3	2	NA	0.9670136	0.3867024	OMA1	17416	DHS
chr1:59012306-59012635	0.072820999	1	2.507619455	1.67E-14	329	0	0.3129	3	0.0056	4	3	NA	0.9867178	0.1240671	OMA1	1	DHS
chr1:5904826-5905135	0.18211372	0.479018067	2.119224688	1.599602729	309	0.968254	0.1643	3	0.0018	5	1	NA	0.747008	0.6821545	NPHP4	147550	DHS
chr1:59056826-59057130	0.232667422	0.998871622	1.643656918	1.79E-14	304	0.9761905	0.10335	4	8.00E-04	4	1	NA	0.9588316	0.2733893	TACSTD2	-13812	DHS
chr1:59076061-59076370	0.322988628	0.962251304	1.623015805	0.862964515	309	0.9761905	0.0114	3	4.00E-04	3	0	NA	0.9710023	0.2320421	TACSTD2	-33050	DHS
chr1:59118281-59118710	1	1	0.891658982	0.85869224	429	0.015873	0.3021	4	0.0072	3	3	NA	0.7129405	0.719601	MYSM1	47268	DHS
chr1:59281746-59282650	0.809611405	0.429639417	1.157697589	1.350618102	904	0.9365079	0.0126	2	0.0012	1	0	NA	0.8574133	0.4001537	JUN	-32413	DHS
chr1:5949986-5950290	1	1	0.50224671	1.89E-14	304	0.968254	0.0703	1	0.0026	5	1	NA	0.5497534	0.9274749	NPHP4	102393	DHS
chr1:59574181-59574490	1	1	0.415219082	0.801132258	309	0.968254	0	0	0.0014	3	0	NA	0.6194666	0.9056681	FGGY	-188317	DHS
chr1:59603586-59603890	1	0.605341876	2.04E-14	1.007924609	304	0.9761905	0.3171	1	0.0029	2	0	NA	0.7678594	1	FGGY	-158915	DHS
chr1:59613621-59613935	0.010826705	0.448707775	3.450400862	1.553618079	314	0.9761905	0.10335	2	0.0042	3	1	NA	0.9939075	0.06562878	FGGY	-148875	DHS
chr1:59740341-59740650	0.192078604	0.438729158	1.468499168	1.37063995	309	0.9761905	0	0	6.00E-04	1	0	NA	0.8768002	0.6011948	FGGY	-22157	DHS
chr1:60480681-60480990	1	0.164608201	0.479230831	1.954217379	309	0.968254	0.0168	1	0.0018	2	0	NA	0.5655941	0.922622	C1orf87	58606	DHS
chr1:60628601-60628910	0.162742109	0.074858766	2.125498147	2.822926888	309	0.9761905	0	0	0.001	5	0	NA	0.9467873	0.3087871	C1orf87	-89314	DHS
chr1:61172281-61172595	1	1	0.871639102	0.662453314	314	0.968254	0.2021	3	0.001	5	0	NA	0.4628977	0.9485194	NFIA	-375096	DHS
chr1:61543581-61543915	0.320317904	1	0.425783448	1.99E-14	334	0	0	0	6.00E-04	1	0	NA	0.9898257	0.446379	NFIA	-3786	DHS
chr1:61703401-61703710	1	0.745417564	2.65E-14	0.801891475	309	0.968254	0	0	0	0	0	NA	0.6504122	1	NFIA	156022	DHS
chr1:6186026-6186330	1	0.055716041	0.473324825	2.524875406	304	0.9761905	0	0	0.002	6	0	NA	0.3767363	0.9658589	CHD5	54005	DHS
chr1:62190701-62191335	1	1	0.678016294	0.704306428	634	0	0.0411	6	0.0048	3	0	NA	0.654743	0.7658054	TM2D1	77	DHS
chr1:62584846-62585150	0.998871622	0.311246248	1.87E-14	1.873984443	304	0.968254	0.0174	1	0.0022	1	0	NA	0.708935	1	KANK4	200087	DHS
chr1:6259546-6259895	1	1	1.50E-14	0.464287911	349	0	0.013	3	0.0096	1	0	NA	0.739093	1	RPL22	-49	DHS
chr1:62723126-62723435	0.210629829	1	1.415300803	0.562762054	309	0.9761905	0.071	2	0.0078	3	1	NA	0.9756539	0.2610754	KANK4	61804	DHS
chr1:62812686-62812995	1	0.928596925	1.80E-14	1.120181951	309	0.9761905	0.0124	1	0.0012	1	0	NA	0.4259878	1	KANK4	-27756	DHS
chr1:62950681-62950995	1	1	0.509265749	0.357365916	314	0.968254	0.3984	1	0	0	1	NA	0.7308374	0.8587776	USP1	48512	DHS
chr1:63156681-63156990	1	1	0.547365585	1.74E-14	309	0.9761905	0.04073	1	7.00E-04	4	0	NA	0.8778138	0.7372116	DOCK7	-2883	DHS
chr1:63428586-63428890	1	1	2.64E-14	2.42E-14	304	0.9761905	0.0123	2	4.00E-04	1	0	NA	0.7457923	1	ATG4C	178932	DHS
chr1:63536606-63536915	1	0.271286576	0.456777832	2.027494481	309	0.9761905	0.0893	5	0.0033	4	0	NA	0.5090593	0.9385454	FOXD3	-251969	DHS
chr1:64157646-64157990	0.643935452	0.849718015	1.013048545	1.050014987	344	0.015873	0.0851	5	0.0035	2	0	NA	0.8730234	0.6061728	PGM1	69054	DHS
chr1:64212846-64213150	1	1	1.19234667	1.30E-13	304	0.968254	0.04775	2	0	0	1	NA	0.7165224	0.7783605	ROR1	-26716	DHS
chr1:64337181-64337490	0.145233612	1	2.046971697	1.024697128	309	0.9761905	0.1006	1	0.0038	3	0	NA	0.995134	0.09044826	ROR1	97622	DHS
chr1:64541741-64542050	1	0.675006038	3.85E-14	1.304934282	309	0.9761905	0.381	1	0.002	7	0	NA	0.6275711	1	UBE2U	-127594	DHS
chr1:64734801-64735435	1	0.895959654	0.637047248	0.966551308	634	0.02381	0.1142	1	0.0024	7	1	NA	0.58568	0.8116926	UBE2U	65628	DHS
chr1:64845546-64845855	1	1	1.57E-14	1.22E-14	309	0.9761905	0.34325	2	0.0018	3	0	NA	0.284008	1	CACHD1	-90774	DHS
chr1:65298441-65298755	0.752755628	1	1.011428179	0.691709341	314	0.968254	0.4062	4	0.0022	4	1	NA	0.8329462	0.6636152	RAVER2	87820	DHS
chr1:65639001-65639315	1	1	0.475342199	0.487004921	314	0.9761905	0.0567	3	0.0015	4	1	NA	0.4883182	0.9440459	AK4	25645	DHS
chr1:65735321-65735630	1	1	3.15E-14	1.93E-14	309	0.9761905	0	0	0.0024	2	0	NA	0.4898789	1	DNAJC6	-39752	DHS
chr1:65742021-65742330	1	1	0.352620883	2.29E-14	309	0.9761905	0.015	1	0.0036	1	0	NA	0.8158023	0.8075503	DNAJC6	-33052	DHS
chr1:6584406-6584715	0.693929817	1	0.896357335	0.433412796	309	0.968254	0.11225	4	0.0012	1	2	NA	0.8699024	0.6140044	PLEKHG5	-27405	DHS
chr1:6595166-6595470	1	1	0.575837369	0.624320304	304	0.9761905	0.0102	1	0.0074	1	0	NA	0.6971075	0.8750789	NOL9	19277	DHS
chr1:6614501-6614755	0.103373922	0.001520896	2.35769925	3.326692592	254	0	0.11055	6	0.004	2	3	NA	0.9070207	0.3701688	NOL9	-33	DHS
chr1:6639866-6640150	1	0.076327422	0.514373214	2.553710122	284	0.007937	0.03075	4	6.00E-04	4	2	NA	0.4393555	0.9538676	ZBTB48	-100	DHS
chr1:66451281-66451590	1	1	0.461026169	1.61E-14	309	0.968254	0	0	5.00E-04	2	0	NA	0.8934846	0.7189495	PDE4B	193239	DHS
chr1:66804961-66805270	1	1	0.929759379	0.750748127	309	0.968254	0.0763	1	0	0	0	NA	0.8993148	0.5663518	SGIP1	-194849	DHS
chr1:66911101-66912435	0.080869494	0.03746812	1.767796918	1.235761074	1334	0.84127	0.0123	4	0.003395	7	0	NA	0.9907266	0.04370951	SGIP1	-88197	DHS
chr1:67002341-67002655	0.699182207	1	0.938929633	1.22E-14	314	0.9761905	0.1897	1	0.0016	1	2	NA	0.8996038	0.5657735	SGIP1	2533	DHS
chr1:6706481-6706870	1	0.998871622	2.01E-14	0.376630002	389	0.706349	0	0	9.00E-04	2	0	NA	0.2612727	1	THAP3	21750	DHS
chr1:67141706-67142010	0.711199306	1	1.312920959	0.360086884	304	0.968254	0.2045	1	0.0039	2	1	NA	0.9387919	0.3835275	INSL5	125081	DHS
chr1:67614866-67615150	0.445887741	1	1.722543184	0.765838187	284	0.039683	0.0134	1	0	0	0	NA	0.9644181	0.3039984	IL23R	-17075	DHS
chr1:67781766-67782070	1	1	0.961873207	0.399079288	304	0.9761905	0.0447	3	9.00E-04	2	1	NA	0.9831815	0.3045311	IL12RB2	8871	DHS
chr1:67998101-67998435	1	1	0.034168015	0.599328081	334	0.015873	0.4008	1	0.0014	3	0	NA	0.3158055	1	SERBP1	-102199	DHS
chr1:68027401-68027730	1	1	2.22E-14	2.02E-14	329	0	0.2612	1	0.0086	1	0	NA	0.724744	0.8604307	GADD45A	-123178	DHS
chr1:68048346-68048655	1	1	0.488151737	0.753883191	309	0.9761905	0	0	0.003	7	0	NA	0.514222	0.9371857	GADD45A	-102243	DHS
chr1:68156561-68156870	1	1	0.504046663	0.695884113	309	0.9761905	0.0889	1	8.00E-04	3	0	NA	0.5618694	0.9244767	GADD45A	5972	DHS
chr1:68157001-68157310	0.760967561	1	1.186462413	0.384781601	309	0.9761905	0.4169	3	0.0014	2	0	NA	0.8966873	0.4864143	GADD45A	6412	DHS
chr1:68217381-68217690	1	1	0.988189101	2.58E-14	309	0.9761905	0	0	0.0023	6	0	NA	0.937424	0.4820451	GADD45A	66792	DHS
chr1:68481446-68481750	1	1	0.853466462	0.526952335	304	0.9761905	0.0497	3	0.0011	4	0	NA	0.793166	0.7096029	DIRAS3	35716	DHS
chr1:68581641-68581950	1	1	0.937598618	0.422033245	309	0.9761905	0.20515	6	0.0034	2	0	NA	0.8062625	0.6973744	DIRAS3	-64482	DHS
chr1:6901746-6902055	1	1	0.985194809	0.879732529	309	0.9761905	0.0166	1	0.0013	4	0	NA	0.878677	0.5954446	CAMTA1	56517	DHS
chr1:69548061-69548375	0.776461657	1	0.752920503	1.98E-14	314	0.968254	0	0	6.00E-04	1	0	NA	0.882791	0.601328	DEPDC1	-585421	DHS
chr1:70671146-70671910	1	1	0.584140238	0.841331966	764	0.007937	0	0	0.0018	9	0	NA	0.3952358	0.9059444	SRSF11	121	DHS
chr1:70975741-70976055	1	1	0.521543497	2.97E-14	314	0.02381	0.4649	2	0.0054	1	0	NA	0.784528	0.8217179	CTH	98943	DHS
chr1:7103326-7103635	0.998871621	0.058218913	0.578242668	2.116328786	309	0.9761905	0.23815	4	0	0	0	NA	0.7427373	0.8490691	CAMTA1	258097	DHS
chr1:7130481-7130770	1	1	2.85E-14	2.98E-14	289	0.039683	0.02665	2	0	0	0	NA	0.8977003	1	CAMTA1	285242	DHS
chr1:71347906-71348215	1	1	1.003053417	0.516620327	309	0.968254	0.28355	2	0.0016	1	0	NA	0.8704503	0.616298	PTGER3	165410	DHS
chr1:7210406-7210715	0.032134295	1	3.660807978	0.184764786	309	0.9761905	0.0477	3	4.00E-04	1	0	NA	0.9976468	0.03636349	CAMTA1	365177	DHS
chr1:72204101-72204410	0.516624848	0.006637347	1.328697746	4.092410777	309	0.9761905	0	0	0.003	2	0	NA	0.8050821	0.6216527	NEGR1	544161	DHS
chr1:7460606-7460915	0.886563901	1	1.135527687	2.72E-14	309	0.968254	0.017	1	4.00E-04	1	0	NA	0.9830379	0.3017855	VAMP3	-370568	DHS
chr1:74790741-74791050	1	1	0.518781589	0.972270341	309	0.968254	0	0	0.0037	2	0	NA	0.570168	0.9211719	TNNI3K	126949	DHS
chr1:74992381-74992690	1	1	0.900414305	1.25E-14	309	0.968254	0.03735	4	4.00E-04	1	1	NA	0.8272291	0.7935783	LRRC53	-14238	DHS
chr1:75461546-75461850	1	1	0.394249201	0.493526682	304	0.9761905	0	0	7.00E-04	2	0	NA	0.8828476	0.7424608	LHX8	-132421	DHS
chr1:75553061-75553370	1	1	0.429971653	0.518022251	309	0.9761905	0.0102	1	6.00E-04	1	0	NA	0.8060418	0.8121921	LHX8	-40903	DHS
chr1:76251681-76251990	1	0.292430018	0.410066638	1.406167374	309	0	0.26835	2	0.0038	8	2	NA	0.3489781	0.9705754	RABGGTB	-50	DHS
chr1:76756421-76756735	1	1	2.41E-14	0.91843878	314	0.9761905	0.2143	4	0.0049	2	0	NA	0.4202828	1	ST6GALNAC3	216174	DHS
chr1:76757121-76757430	1	0.867476104	2.95E-14	0.872079942	309	0.9761905	0	0	0.004	3	0	NA	0.6514584	1	ST6GALNAC3	216872	DHS
chr1:76969486-76969790	1	0.667016383	0.851191299	1.397789237	304	0.968254	0.0729	1	0.0016	1	0	NA	0.7761952	0.7294396	ST6GALNAC5	-363488	DHS
chr1:77139606-77139915	0.798331276	0.586461713	0.913509704	1.519198618	309	0.968254	0.04155	2	0.0012	1	0	NA	0.8632717	0.6217527	ST6GALNAC5	-193365	DHS
chr1:7727681-7728270	0.987952665	1	0.922011859	0.665436579	589	0	0.22795	2	0.0018	1	1	NA	0.8814261	0.4539182	VAMP3	-103353	DHS
chr1:77517126-77517430	0.145785664	0.660564997	0.971686912	0.631329964	304	0.968254	0.4365	1	0.0014	2	0	NA	0.9609057	0.4047772	PIGK	167833	DHS
chr1:77684566-77685290	0.493640239	1	1.4274456	0.741945618	724	0.9047619	0.1917	3	0.0023	2	2	NA	0.9168598	0.2914142	PIGK	183	DHS
chr1:78030126-78030430	1	1	4.21E-14	2.87E-14	304	0.968254	0	0	0	0	0	NA	0.9398399	1	ZZZ3	118065	DHS
chr1:78056081-78056390	1	0.732802431	2.61E-14	0.757190201	309	0.9761905	0	0	0.0036	1	0	NA	0.5513333	1	ZZZ3	92107	DHS
chr1:78225401-78225850	0.306046164	0.822847645	1.799372951	1.15543333	449	0.02381	0.0919	4	8.00E-04	5	2	NA	0.9672166	0.2038453	USP33	-89	DHS
chr1:78245161-78245995	1	1	0.831340389	0.458965722	834	0	0	0	9.00E-04	4	0	NA	0.5137667	0.8016998	FAM73A	269	DHS
chr1:7833006-7833315	0.196940611	1	1.339963453	1.108194396	309	0.9761905	0.04545	2	0.001	1	1	NA	0.9802474	0.2338361	VAMP3	1832	DHS
chr1:78443826-78445015	1	0.675456074	0.77876931	1.18599472	1189	0.055556	0.0224	5	0.0024	15	3	NA	0.6500499	0.6723695	FUBP1	349	DHS
chr1:78580086-78580490	1	0.615803475	0.829096987	1.136994121	404	0.02381	0.2044	2	0.0022	2	1	NA	0.825825	0.5992391	GIPC2	68702	DHS
chr1:79723281-79723590	1	1	0.42177073	2.95E-14	309	0.9761905	0.0198	3	0.0015	2	0	NA	0.7106741	0.8681034	ELTD1	-251033	DHS
chr1:80246961-80247270	1	1	0.697517948	0.950067866	309	0.968254	0	0	0.002	4	0	NA	0.6471525	0.8256865	ELTD1	-774713	DHS
chr1:8035366-8035690	0.998871622	1	1.95E-14	0.676063605	324	0.031746	0	0	0.0021	6	0	NA	0.4427913	1	PARK7	13776	DHS
chr1:81070261-81070570	1	1	0.483135785	0.477476727	309	0.968254	0	0	0.002	6	0	NA	0.8224378	0.7936498	LPHN2	-1195666	DHS
chr1:81675221-81675530	1	0.219434435	2.71E-14	0.883935122	309	0.968254	0	0	0.004	3	0	NA	0.5999653	1	LPHN2	-590706	DHS
chr1:81826641-81826950	1	1	0.513274488	2.22E-14	309	0.968254	0.016	1	0.0076	1	0	NA	0.8899428	0.7266486	LPHN2	-439286	DHS
chr1:8211501-8211810	1	0.27337485	1.65E-14	1.481460411	309	0.9761905	0	0	0.003	1	0	NA	0.3240572	1	ERRFI1	-125288	DHS
chr1:84973981-84974290	1	1	1.36E-14	1.05E-14	309	0.9761905	0.1203	2	0.0047	2	1	NA	0.5989394	1	GNG5	-1888	DHS
chr1:85219221-85219510	1	1	0.610263829	0.566753229	289	0	0.41005	4	0.001	1	0	NA	0.9137676	0.6873292	SSX2IP	-63138	DHS
chr1:85237906-85238330	0.107574154	1	1.628635396	0.706027398	424	0.9603175	0.0286	5	0.0014	6	0	NA	0.9119348	0.3986823	SSX2IP	-81890	DHS
chr1:85773846-85774170	1	1	0.474309535	1.15E-14	324	0.015873	0	0	7.00E-04	4	0	NA	0.5447811	0.9286412	BCL10	-31235	DHS
chr1:86080186-86080495	1	1	2.25E-14	2.49E-14	309	0.9761905	0	0	0.0022	5	0	NA	0.7165827	1	CYR61	33897	DHS
chr1:87299361-87299635	0.192317012	1	1.559229337	0.776071126	274	0.02381	0	0	0.002	1	0	NA	0.9363518	0.3942647	HS2ST1	-80859	DHS
chr1:890801-891110	0.456311889	0.659161291	1.471547523	1.431877642	309	0.9761905	0.3121	2	0.002	9	2	NA	0.7040575	0.779682	NOC2L	3714	DHS
chr1:8908826-8909230	1	1	3.07E-14	0.316020475	404	0.81746	0.1542	1	4.00E-04	1	1	NA	0.3222286	1	ENO1	29721	DHS
chr1:89166201-89166510	1	1	0.461867863	0.34076971	309	0.9761905	0.03503	2	4.00E-04	1	0	NA	0.5314943	0.9321842	PKN2	16451	DHS
chr1:89356866-89357435	1	1	0.507816505	0.573973713	569	0.952381	0.0227	2	0.0025	12	0	NA	0.3945672	0.9305114	GTF2B	150	DHS
chr1:89994026-89994335	0.752360697	0.336000003	0.809223384	1.956377125	309	0.9761905	0.1974	2	0.0016	1	2	NA	0.86898	0.6186688	LRRC8B	3719	DHS
chr1:90310706-90311015	0.206986998	0.361473352	1.36445656	1.302007596	309	0.9761905	0	0	0.0023	2	0	NA	0.9964585	0.1099858	LRRC8D	24270	DHS
chr1:90452786-90453055	1	1	1.99E-14	0.605103658	269	0.02381	0.0168	2	0.004	3	0	NA	0.6001678	1	ZNF326	-7753	DHS
chr1:9065006-9065635	1	0.815453408	0.673489721	1.144182091	629	0.9206349	0.11215	2	4.00E-04	3	0	NA	0.3847962	0.9328737	SLC2A7	21083	DHS
chr1:91197746-91198055	1	1	2.84E-14	2.17E-14	309	0.9761905	0	0	0.0041	2	0	NA	0.962632	1	BARHL2	-15107	DHS
chr1:9170706-9171135	0.005874076	0.058314928	3.121237197	2.153707905	429	0.952381	0.0854	6	0.0026	5	3	NA	0.9997216	0.004233292	GPR157	18308	DHS
chr1:91966061-91966530	1	1	0.642513467	0.371406554	469	0.9761905	0.1231	2	0.0018	3	2	NA	0.5668041	0.8667372	CDC7	-369	DHS
chr1:92060546-92060850	0.366741979	1	1.888171779	0.334465453	304	0.9761905	0	0	0.0067	2	0	NA	0.9657751	0.2983823	CDC7	94033	DHS
chr1:92077606-92077910	1	1	2.80E-14	2.37E-14	304	0.9761905	0.3379	3	0.0013	2	0	NA	0.4962386	1	CDC7	111093	DHS
chr1:92336766-92337075	1	0.607807501	0.451555248	1.024324034	309	0.968254	0	0	0.001	2	0	NA	0.8709357	0.7480288	TGFBR3	14866	DHS
chr1:9235646-9235950	1	1	6.81E-14	1.016336367	304	0.9761905	0	0	0.001	3	0	NA	0.6549617	1	GPR157	-46569	DHS
chr1:9249501-9249815	1	1	1.006847339	0.310271813	314	0.9761905	0.34195	2	5.00E-04	2	0	NA	0.6570775	0.8180454	H6PD	-45176	DHS
chr1:92578966-92579270	1	1	0.429224489	0.741522341	304	0.968254	0.11535	2	0.0013	4	1	NA	0.7190822	0.8627815	BTBD8	33225	DHS
chr1:93003981-93004295	1	0.263446693	1.86E-14	0.731770133	314	0.9761905	0.08007	1	0.0028	3	1	NA	0.5881103	1	GFI1	-54627	DHS
chr1:93297386-93298135	1	0.245407876	0.910025115	1.587050176	749	0	0	0	0.0014	15	0	NA	0.7683463	0.5736414	RPL5	179	DHS
chr1:93324481-93324775	0.669078432	1	1.051537738	1.57E-14	294	0.015873	0.3001	1	0	0	1	NA	0.9347375	0.4874217	RPL5	27046	DHS
chr1:93425941-93426215	0.297981011	1	0.598735635	1.29E-14	274	0.007937	0.028	1	0.0014	5	1	NA	0.9906674	0.4359032	FAM69A	979	DHS
chr1:93544586-93544915	1	1	2.25E-14	1.024618415	329	0.007937	0.107	3	0.001	4	2	NA	0.5605678	1	MTF2	-44	DHS
chr1:93810661-93811535	1	1	0.804145701	0.885229458	874	0.873016	0.07345	4	8.00E-04	7	2	NA	0.7309302	0.6199289	DR1	-347	DHS
chr1:94095101-94095375	1	1	2.05E-14	1.91E-14	274	0.02381	0.0529	1	8.00E-04	3	0	NA	0.5669358	1	FNBP1L	181550	DHS
chr1:94165361-94165675	1	1	5.98E-14	1.025605055	314	0.968254	0	0	7.00E-04	2	0	NA	0.6346934	1	BCAR3	147188	DHS
chr1:94344426-94344910	1	1	0.343446533	0.496105212	484	0.9444444	0.219	5	0.0028	1	5	NA	0.4418028	0.9533477	DNTTIP2	94	DHS
chr1:94710921-94711230	1	0.697648197	1.92E-14	1.164398956	309	0.9761905	0	0	0.0047	2	0	NA	0.3941845	1	ARHGAP29	-7955	DHS
chr1:94734741-94735050	1	1	0.491339816	0.765003258	309	0.9603175	0	0	6.00E-04	2	1	NA	0.7011244	0.8738773	ARHGAP29	-31775	DHS
chr1:95202066-95202375	0.532439256	1	1.500779788	0.296879813	309	0.9761905	0	0	0.0032	3	0	NA	0.9965316	0.1063544	SLC44A3	-83685	DHS
chr1:95320026-95320770	0.319995714	1	1.367991918	0.734192764	744	0.015873	0.0767	7	0.0014	3	3	NA	0.9457311	0.2468367	SLC44A3	34492	DHS
chr1:95354541-95354855	0.264903273	1	1.984160839	0.695899104	314	0.9761905	0.03545	2	8.00E-04	4	0	NA	0.8020257	0.5459077	CNN3	38136	DHS
chr1:95469421-95469730	1	1	3.18E-14	0.374871343	309	0.9761905	0	0	0.0013	2	0	NA	0.7756745	1	ALG14	68925	DHS
chr1:95538126-95538635	0.097371534	1	2.193879157	0.570061886	509	0.02381	0.0435	3	0.0012	8	0	NA	0.9917807	0.06789062	ALG14	120	DHS
chr1:95592941-95593250	1	1	0.38788155	0.462373671	309	0.9761905	0	0	0.0016	1	0	NA	0.7781049	0.8307634	ENSG00000271092	9617	DHS
chr1:95856681-95856990	1	0.722932765	0.565160351	1.308972839	309	0.9761905	0	0	0.004	6	0	NA	0.6741378	0.8828764	RWDD3	157125	DHS
chr1:95941641-95941950	1	1	0.494273094	0.457804886	309	0.9761905	0.3429	1	0.0032	3	0	NA	0.8975292	0.7178166	RWDD3	242085	DHS
chr1:95983921-95984230	1	1	0.860479481	0.462976708	309	0.968254	0.11065	2	0.0017	4	0	NA	0.9922677	0.2384958	RWDD3	284365	DHS
chr1:9687086-9687350	1	1	1.58E-14	1.63E-14	264	0.015873	0.04405	2	6.00E-04	2	0	NA	0.4142221	1	PIK3CD	-24585	DHS
chr1:9795866-9796170	1	1	2.56E-14	0.637976261	304	0.968254	0	0	0.0079	2	0	NA	0.2940073	1	PIK3CD	84215	DHS
chr1:981246-981555	1	1	0.470707443	0.771636549	309	0.9761905	0	0	0.0016	3	0	NA	0.5431271	0.928308	AGRN	25898	DHS
chr1:98520101-98520410	1	1	1.66E-14	1.33E-14	309	0.968254	0.0158	3	8.00E-04	3	0	NA	0.4655955	1	DPYD	-133677	DHS
chr1:9934746-9935675	1	1	0.660384638	0.647705483	929	0.952381	0.0333	3	0.0014	11	0	NA	0.5862764	0.775747	CTNNBIP1	35110	DHS
chr1:99415766-99416070	0.076593151	1	2.84667053	0.08967284	304	0.968254	0.1225	2	0.0035	2	0	NA	0.9900162	0.1300956	ENSG00000117598	54531	DHS
chr10:100019346-100019655	0.827268358	1	1.186070506	0.704264605	309	0.968254	0.0317	3	6.00E-04	1	0	NA	0.9753122	0.2608874	LOXL4	8506	DHS
chr10:100225721-100226035	1	1	1.85E-14	0.949159939	314	0.9761905	0.05335	2	0	0	0	NA	0.4064655	1	HPS1	-19195	DHS
chr10:100227261-100228115	1	1	0.697941188	0.444128033	854	0.007937	0.0655	5	0.0021	8	1	0.001	0.530638	0.8421323	HPS1	-21005	DHS
chr10:100801886-100802190	0.492954047	0.300446792	1.235534219	2.131784149	304	0.968254	0.0138	1	0.0014	3	0	NA	0.8804106	0.5964423	HPSE2	193581	DHS
chr10:101095826-101096130	1	0.118848384	5.35E-14	2.095835406	304	0.968254	0.4343	1	0.0022	1	1	NA	0.2990114	1	CNNM1	7122	DHS
chr10:101315086-101315390	1	1	0.40724255	1.68E-14	304	0.968254	0.0218	5	0.0023	2	1	NA	0.7705461	0.83486	NKX2-3	22548	DHS
chr10:101318706-101319015	1	1	0.480300603	0.469330629	309	0.9761905	0.22595	2	0	0	1	NA	0.8226113	0.7962563	NKX2-3	26171	DHS
chr10:101336966-101337275	1	1	0.482886779	2.32E-14	309	0.9761905	0.0144	4	0.0022	3	0	NA	0.798661	0.812823	SLC25A28	43000	DHS
chr10:101419006-101419270	1	1	0.574082294	0.535800877	264	0.007937	0	0	0.0032	3	0	0.1105	0.912899	0.6889371	ENTPD7	-125	DHS
chr10:101491786-101492715	0.996614873	0.994136823	0.43193966	0.361132568	929	0	0.4599	3	0.0016	8	2	0	0.2841436	0.9447264	CUTC	274	DHS
chr10:101945701-101945975	1	1	1.42E-14	0.433062078	274	0.015873	0	0	0.005	2	0	0.0145	0.4522131	1	ERLIN1	2253	DHS
chr10:102110986-102111290	0.732392705	1	1.033705208	0.466192469	304	0.968254	0.4433	3	0.002897	4	1	NA	0.8646451	0.6172307	SCD	4257	DHS
chr10:102133041-102134190	1	1	0.220160516	0.413413609	1149	0	0.07675	4	0.0026	13	0	0	0.2967912	0.9573215	SCD	26735	DHS
chr10:102193406-102193875	1	1	0.789654177	1.93E-14	469	0.952381	0.1915	3	0.0022	5	2	0	0.8678351	0.535569	WNT8B	-29157	DHS
chr10:102241281-102241555	1	0.661043911	1.60E-14	1.357911415	274	0.015873	0	0	0.0044	1	0	0	0.395908	1	WNT8B	18620	DHS
chr10:102289526-102290190	1	1	0.416151641	0.979478347	664	0	0.1809	1	0.0076	1	1	0	0.6702951	0.8080544	ENSG00000255339	-220	DHS
chr10:102388386-102388695	1	1	0.474241276	2.71E-14	309	0.9761905	0.0465	1	0.0012	1	0	NA	0.7465696	0.8459278	HIF1AN	92925	DHS
chr10:102446786-102447095	1	1	0.451834997	0.469569053	309	0.9761905	0.02895	2	0.0039	2	1	NA	0.7301302	0.8591827	PAX2	-58527	DHS
chr10:102510866-102511175	0.568003798	1	1.000368463	2.59E-14	309	0.968254	0	0	0.0014	3	0	NA	0.9573204	0.4214098	PAX2	5553	DHS
chr10:102549586-102549895	1	1	2.03E-14	0.536081186	309	0.9761905	0.1186	1	4.00E-04	1	0	NA	0.5382562	1	PAX2	44273	DHS
chr10:102672761-102674015	0.939576327	1	0.225342815	0.339684126	1254	0.9206349	0.2556	4	0.0014	4	4	0.5905	0.4275947	0.9203658	SEMA4G	-59204	DHS
chr10:102773886-102774535	1	1	0.941986334	0.522688937	649	0.9444444	0.0361	5	0.0013	6	0	0	0.7319071	0.6553937	LZTS2	14978	DHS
chr10:102790841-102793015	0.237351445	0.847302259	1.212394585	0.840532704	2174	0	0.10555	10	0.0015	10	6	0	0.968411	0.09315982	SFXN3	932	DHS
chr10:102901486-102902290	1	1	0.517512143	0.740160419	804	0.9761905	0.1266	8	0.0018	7	2	0	0.3425684	0.925372	TLX1	12631	DHS
chr10:102959666-102959975	0.995486507	1	0.862929493	0.802963064	309	0.9761905	0.1861	3	0.0038	2	2	NA	0.8451469	0.6496884	LBX1	29730	DHS
chr10:103347226-103348150	1	1	0.306611717	0.753589415	924	0.9365079	0	0	0.0022	4	0	0	0.1343174	0.9870478	POLL	339	DHS
chr10:103362561-103363075	1	1	2.37E-14	0.223257845	514	0.007937	0.0166	1	0.0022	6	1	0.001	0.2270394	1	DPCD	14773	DHS
chr10:103399846-103400155	1	1	1.70E-14	1.41E-14	309	0.9761905	0.1174	2	0	0	2	NA	0.7324526	1	DPCD	51956	DHS
chr10:103540526-103541150	0.426517301	1	0.844088243	0.244525615	624	0.9047619	0.0219	4	9.00E-04	6	2	0.916	0.8823279	0.4578536	NPM3	2332	DHS
chr10:103600481-103601235	0.388767966	1	1.552523096	0.720001042	754	0.02381	0.0308	1	4.00E-04	3	1	0	0.9078676	0.3298394	KCNIP2	2467	DHS
chr10:103649461-103649910	1	1	0.311303841	0.319306392	449	0.02381	0.02225	2	6.00E-04	3	1	0.005	0.3041764	1	KCNIP2	-46361	DHS
chr10:103769626-103769895	1	0.12907287	1.65E-14	1.535821063	269	0.015873	0	0	0.0011	2	0	0.002	0.7000219	1	C10orf76	46189	DHS
chr10:103815861-103816170	1	0.432817164	0.795352559	1.026490031	309	0	0.012	1	0.0068	5	1	0.108	0.837204	0.6619123	C10orf76	-66	DHS
chr10:103831926-103832235	1	1	4.48E-14	0.450996079	309	0.9761905	0.0102	1	8.00E-04	2	0	NA	0.5495269	1	HPS6	6934	DHS
chr10:103832621-103832935	1	1	0.485726005	0.661557126	314	0.02381	0.0306	4	0.0014	1	1	0	0.7139284	0.8655848	HPS6	7631	DHS
chr10:103874646-103875295	1	1	0.225675105	0.762124473	649	0	0.0122	3	0.0024	5	1	0.107	0.507974	0.9380817	LDB1	5239	DHS
chr10:103892026-103892870	0.308663485	1	0.877086858	0.497581673	844	0.896825	0.0222	3	0.0035	2	3	0.002	0.7094266	0.6435439	PPRC1	-339	DHS
chr10:103929246-103929530	1	1	0.627389038	0.591172682	284	0	0.142	1	0.0015	4	1	0.002	0.4991498	0.9391923	NOLC1	17455	DHS
chr10:104004906-104005395	0.449153953	1	1.111267711	0.303227578	489	0	0.17285	2	0.0017	2	1	0.647	0.9764937	0.2027444	GBF1	-138	DHS
chr10:104153726-104154290	0.300919246	1	1.168805918	0.323571668	564	0	0.013	1	0.001	5	0	0.001	0.8978276	0.3859372	NFKB2	-346	DHS
chr10:104159301-104159570	1	1	0.509962682	1.64E-14	269	0.007937	0	0	0	0	0	0.27	0.8699891	0.7513069	NFKB2	5082	DHS
chr10:104179801-104181015	1	0.988273962	0.330098343	0.419583313	1214	0.873016	0.0128	3	0.0024	10	1	0.002	0.1512086	0.9781479	FBXL15	837	DHS
chr10:104192246-104192610	0.316290578	0.81218443	1.269335396	1.192064004	364	0.674603	0.3253	1	0.0019985	2	1	0.1545	0.9656702	0.3020113	CUEDC2	-10	DHS
chr10:104220981-104221250	0.296086887	0.62882758	1.851485608	1.237115614	269	0.031746	0	0	0	0	0	0.012	0.9589786	0.323812	TMEM180	-36	DHS
chr10:104238681-104239010	0.50384133	1	1.26519468	1.56E-14	329	0	0	0	6.00E-04	3	0	0	0.9505901	0.4457862	TMEM180	17694	DHS
chr10:104324986-104325295	1	1	4.28E-14	0.735459405	309	0.968254	0	0	0.002	3	0	NA	0.6440229	1	SUFU	61397	DHS
chr10:104489046-104489330	1	1	0.400501654	0.901089185	284	0.015873	0	0	7.00E-04	2	0	0.0055	0.8519844	0.7746206	WBP1L	-14539	DHS
chr10:104990221-104990530	1	1	0.363854882	0.985178897	309	0.9761905	0.0284	1	7.00E-04	2	1	NA	0.8558939	0.768011	NT5C2	-37320	DHS
chr10:105004361-105004715	1	0.596773324	0.469769074	1.089822506	354	0.015873	0.0274	1	0.0036	1	1	0	0.7647294	0.8367135	INA	-32382	DHS
chr10:105127506-105128595	1	0.62956729	0.645417731	0.749207913	1089	0	0.4287	3	0.0019	6	3	0.994	0.92124	0.334828	TAF5	327	DHS
chr10:105156186-105156475	1	0.313198847	0.433786958	1.675580624	289	0	0	0	0.0016	6	0	0	0.3305995	0.9727368	PDCD11	-74	DHS
chr10:105207541-105207855	1	1	0.488454619	0.691744084	314	0.9761905	0.0335	1	8.00E-04	1	1	NA	0.7715956	0.8330255	CALHM2	4377	DHS
chr10:105268106-105268415	0.341381616	0.951956937	1.767414114	1.079454106	309	0.968254	0.0162	1	0.0012	2	1	NA	0.9903401	0.1298303	NEURL	14525	DHS
chr10:105471986-105473175	0.998871621	1	0.427313124	0.812839489	1189	0.9444444	0.15555	6	0.0018	8	4	0	0.1035102	0.9870127	SH3PXD2A	142583	DHS
chr10:106051226-106051590	1	1	0.407834675	0.40227737	364	0	0.0435	1	0.0074	3	2	0	0.7564926	0.8431537	GSTO2	22469	DHS
chr10:106193166-106193475	0.141834174	0.679529457	2.350867205	1.377876867	309	0.968254	0.02405	2	0.0011	6	0	NA	0.9983058	0.05005826	ITPRIP	-99658	DHS
chr10:106341086-106341395	0.764329766	0.232470105	1.261835188	1.445872095	309	0.9761905	0	0	0.0064	1	0	NA	0.919531	0.434394	SORCS3	-59618	DHS
chr10:106544246-106544555	1	1	0.40100862	0.277881396	309	0.9761905	0.1014	1	0.0042	2	0	NA	0.6878059	0.8782024	SORCS3	143542	DHS
chr10:10704261-10704570	0.155590665	1	2.299620861	0.87883065	309	0.968254	0.0591	3	8.00E-04	4	0	NA	0.9830614	0.1459028	CELF2	-355477	DHS
chr10:1085426-1085730	1	0.338263909	0.842751904	1.394403956	304	0.968254	0.138	1	0.0015	2	1	NA	0.7199618	0.7718667	IDI1	9532	DHS
chr10:108585721-108586030	1	0.131230131	0.894451655	2.4443633	309	0.9761905	0	0	0.0061	2	0	NA	0.9380295	0.4854533	SORCS1	338408	DHS
chr10:109873366-109873675	1	1	0.847778956	1.22E-14	309	0.968254	0.0373	3	0.0014	5	0	NA	0.8328457	0.6676543	SORCS1	-949237	DHS
chr10:110799661-110799975	0.360512262	1	1.714894541	0.846865331	314	0.9761905	0.0142	3	0.0038	3	0	NA	0.9345048	0.3420992	XPNPEP1	883493	DHS
chr10:111529766-111530070	0.924662616	0.657381496	2.48E-14	1.319324659	304	0.9761905	0.0118	1	0.0042	3	0	NA	0.3119814	1	XPNPEP1	153393	DHS
chr10:111643981-111644255	1	1	1.77E-14	0.50878363	274	0.007937	0.262	1	0.0036	2	1	0.001	0.5699037	1	XPNPEP1	39193	DHS
chr10:11197226-11197535	0.002752887	1	4.057752914	0.698616697	309	0.9761905	0.1124	6	0.0037	4	0	NA	0.9993658	0.01061957	CELF2	137488	DHS
chr10:112064646-112065150	1	0.340285349	0.715954945	1.392299697	504	0	0.026	3	0.0024	5	1	0	0.5245361	0.8472274	SMNDC1	-189	DHS
chr10:112267261-112267570	1	1	0.403882589	1.94E-14	309	0.968254	0	0	0.002	1	0	NA	0.7709238	0.8358004	DUSP5	9820	DHS
chr10:112372406-112372710	1	1	3.55E-14	1.185453406	304	0.968254	0	0	0.0014	3	0	NA	0.4002251	1	RBM20	-31597	DHS
chr10:112431881-112432915	1	1	0.969504573	0.645858249	1034	0.015873	0.0262	10	0.0012	5	3	0	0.673222	0.6160822	RBM20	28243	DHS
chr10:112500126-112500435	0.567644308	1	1.4373767	3.38E-14	309	0.9761905	0.1356	2	0.0015	4	1	NA	0.7723564	0.6587171	RBM20	96126	DHS
chr10:112678241-112678510	1	1	1.77E-14	0.979263698	269	0	0.0685	3	8.00E-04	3	0	0.001	0.3180006	1	BBIP1	583	DHS
chr10:112831526-112831835	1	0.569233916	0.476524354	1.517419867	309	0.9761905	0.0721	3	0.0013	4	1	NA	0.873921	0.7442191	ADRA2A	-5109	DHS
chr10:11389146-11389455	0.568545648	0.867934329	1.414702503	0.874831067	309	0.968254	0.21695	4	0.0016	2	0	NA	0.9244817	0.4221521	USP6NL	184973	DHS
chr10:113899941-113900215	1	0.071832924	0.48185139	2.100659139	274	0.02381	0.0349	4	0.0017	4	0	0	0.6587742	0.8914715	GPAM	43443	DHS
chr10:114055266-114055575	1	1	0.782177285	2.16E-14	309	0.968254	0.1502	1	0.0062	7	0	NA	0.8792779	0.6033641	TECTB	11928	DHS
chr10:114123666-114123975	1	1	0.420377284	0.318772731	309	0.968254	0.4476	6	0	0	4	NA	0.6547536	0.8914984	ACSL5	-12135	DHS
chr10:114458621-114458935	0.707915444	1	1.315233567	3.54E-14	314	0.968254	0.4281	1	0.0034	6	0	NA	0.8842421	0.5095648	TCF7L2	-251231	DHS
chr10:114757286-114757595	0.179407414	1	2.188011626	0.07413038	309	0.968254	0.0194	3	0.0046	1	0	NA	0.9981824	0.04007582	TCF7L2	47432	DHS
chr10:114759126-114759435	1	1	6.85E-14	0.56193715	309	0.968254	0.0158	1	0.0016	5	0	NA	0.5980911	1	TCF7L2	49272	DHS
chr10:114821861-114822170	0.746015158	1	1.309111838	0.413717307	309	0.9761905	0.23055	2	0.0017	2	0	NA	0.9321368	0.4074186	TCF7L2	112007	DHS
chr10:114845466-114845775	1	1	2.42E-14	0.684365707	309	0.968254	0	0	0.0063	2	0	NA	0.3281405	1	TCF7L2	135612	DHS
chr10:115019721-115020035	0.639833491	0.630598517	1.184697983	1.471626546	314	0.9761905	0.0553	2	0.002	6	0	NA	0.7627972	0.7336541	HABP2	-292907	DHS
chr10:115021101-115021410	1	0.780659227	3.18E-14	0.860641931	309	0.9761905	0.2576	1	0.0015	2	0	NA	0.7331836	1	HABP2	-291529	DHS
chr10:115144821-115145190	1	1	0.816848774	0.682019021	369	0.015873	0	0	0.0026	5	0	0.002	0.8521743	0.6360086	HABP2	-167779	DHS
chr10:115163266-115163575	1	1	0.418473956	3.15E-14	309	0.968254	0.1847	1	0.0013	6	1	NA	0.7607482	0.840374	HABP2	-149364	DHS
chr10:115165446-115165755	1	1	0.380285011	0.321820796	309	0.968254	0.123	1	0.0094	1	0	NA	0.8458925	0.781123	HABP2	-147184	DHS
chr10:115167706-115168015	1	1	0.451471258	1.67E-14	309	0.9761905	0	0	0.0018	5	0	NA	0.8683081	0.7494329	HABP2	-144924	DHS
chr10:115285506-115285815	0.063649329	1	2.448501594	1.78E-14	309	0.9761905	0.03754	2	0.0013	6	0	NA	0.9544899	0.2466636	HABP2	-27124	DHS
chr10:115423706-115424010	1	1	3.34E-14	0.463218224	304	0.9761905	0.3033	1	4.00E-04	2	1	NA	0.7328017	1	NRAP	28	DHS
chr10:116073366-116073675	0.596657961	0.183787534	1.095049928	0.959867385	309	0.9761905	0.10185	2	0.0023	2	1	NA	0.8879781	0.5861675	VWA2	74503	DHS
chr10:116196786-116197095	1	1	0.420039063	0.389126978	309	0.968254	0.03485	2	0.0033	4	0	NA	0.6771251	0.8846659	AFAP1L2	-32697	DHS
chr10:116302366-116302675	1	0.83285584	0.618963922	0.967880414	309	0.9761905	0.2818	2	0.0014	3	1	NA	0.4904951	0.9437911	ABLIM1	115536	DHS
chr10:116329786-116330095	1	0.107431897	0.412294911	1.213374862	309	0.968254	0.0583	1	0	0	0	NA	0.7260914	0.8605358	ABLIM1	88116	DHS
chr10:116476181-116476490	1	0.421839087	0.507475389	0.947917157	309	0.968254	0.2292	1	0.0014	2	1	NA	0.7846426	0.8247773	ABLIM1	-58279	DHS
chr10:11733166-11733470	0.513290165	0.350877251	1.566329351	1.01240271	304	0.9761905	0.0807	2	8.00E-04	3	0	NA	0.9642894	0.3030958	ECHDC3	-51047	DHS
chr10:117829321-117829630	1	1	0.928727705	0.870652292	309	0.9761905	0.0136	1	0.0047	6	0	NA	0.963004	0.401364	GFRA1	203503	DHS
chr10:11799941-11801110	1	1	0.520084424	0.664002654	1169	0.015873	0.07518	8	0.0016	9	6	NA	0.3685182	0.8973887	ECHDC3	16161	DHS
chr10:11801426-11801735	0.558169234	1	1.694751835	0.623370652	309	0.968254	0.08227	2	0.002	4	3	NA	0.9205807	0.4357859	ECHDC3	17216	DHS
chr10:118441901-118442190	1	1	0.566628012	0.564995173	289	0.007937	0.08675	2	0.0054	5	0	0	0.8398126	0.7797027	HSPA12A	60039	DHS
chr10:118528786-118529095	1	0.009257131	0.575426392	2.856179265	309	0.9761905	0	0	6.00E-04	1	0	NA	0.5999897	0.911502	HSPA12A	-26856	DHS
chr10:118547426-118547855	1	0.423675312	0.512216547	1.260791114	429	0.968254	0.0201	4	0.0013	8	0	0	0.4852269	0.901524	HSPA12A	-45556	DHS
chr10:118934386-118934670	1	1	0.49398713	0.023381643	284	0.007937	0	0	0.0021	2	0	0	0.588838	1	KCNK18	-22472	DHS
chr10:118935501-118935870	0.911898994	1	1.132518706	0.723608266	369	0.031746	0.3279	1	9.00E-04	4	0	0	0.9808588	0.2340057	KCNK18	-21314	DHS
chr10:118958066-118958375	1	1	0.559669205	0.650550477	309	0.968254	0.0865	4	0.0011	2	0	NA	0.5337445	0.9312824	KCNK18	1221	DHS
chr10:119168421-119168730	0.3817627	0.822441494	1.581128264	1.439025118	309	0.9761905	0	0	0.0026	3	0	NA	0.9017557	0.4734023	PDZD8	-33598	DHS
chr10:119256066-119256415	1	1	0.348339311	0.738156924	349	0	0.0545	5	0.001	2	1	0	0.4570776	0.9515275	EMX2	-45714	DHS
chr10:119265486-119265795	1	1	3.13E-14	2.87E-14	309	0.9761905	0	0	8.00E-04	3	0	NA	0.8672824	1	EMX2	-36314	DHS
chr10:119272346-119272655	1	0.350103491	0.029057907	1.61076823	309	0.9761905	0.0325	1	0.0066	1	0	NA	0.4560788	1	EMX2	-29454	DHS
chr10:119489361-119489675	1	0.657611484	0.796476061	1.260801181	314	0.9761905	0.23555	2	0.0024	7	0	NA	0.7573267	0.7425345	EMX2	187563	DHS
chr10:119586326-119586630	1	0.828684899	0.441310031	1.259910553	304	0.9761905	0.2468	2	0.0046	2	0	NA	0.7775676	0.8339435	RAB11FIP2	219636	DHS
chr10:119723606-119723915	1	1	5.53E-14	0.448492485	309	0.968254	0	0	0.0068	1	0	NA	0.8521547	1	RAB11FIP2	82353	DHS
chr10:11975786-11976095	1	1	2.05E-14	0.523099082	309	0.9761905	0	0	0.0032	3	0	NA	0.3896659	1	UPF2	101955	DHS
chr10:120183366-120183655	0.938124514	0.97868244	0.431571649	3.64E-14	289	0.031746	0.0116	3	0.0028	3	0	0	0.3247841	1	PRLHR	171649	DHS
chr10:12028641-12028955	1	1	0.431354824	0.638961655	314	0.015873	0.0387	1	0.003	4	0	NA	0.637731	0.9014844	UPF2	49098	DHS
chr10:120569946-120570255	0.207034917	1	0.957476806	0.420330907	309	0.9761905	0	0	0.0038	3	0	NA	0.952344	0.4396753	CACUL1	-55343	DHS
chr10:120570446-120570755	1	0.712122675	0.914341573	1.59E-14	309	0.9761905	0.2356	3	0.0016	5	2	NA	0.8138157	0.6873965	CACUL1	-55843	DHS
chr10:120666546-120666850	1	0.004968716	0.648071997	3.956813978	304	0.9761905	0.02785	2	6.00E-04	1	0	NA	0.7364431	0.7562852	NANOS1	-122530	DHS
chr10:120958981-120959255	0.385798907	1	1.586922848	0.53363514	274	0.007937	0	0	0.0016	2	0	0.001	0.8583447	0.6351737	GRK5	-7983	DHS
chr10:121067161-121067470	1	1	2.03E-14	0.859502916	309	0.968254	0.1966	6	4.00E-04	1	0	NA	0.3019971	1	GRK5	100215	DHS
chr10:121133846-121134155	1	0.259943848	0.83592055	1.655633784	309	0.9761905	0.0431	1	8.00E-04	3	0	NA	0.7874147	0.8195457	GRK5	166900	DHS
chr10:12119321-12119635	0.290450499	0.458708578	2.007665588	1.771747972	314	0.968254	0	0	0.0036	4	0	NA	0.8737318	0.469487	DHTKD1	8507	DHS
chr10:121651746-121652295	0.102677679	0.956846731	2.187632854	0.996681243	549	0.81746	0.0726	4	0.0018	5	3	0	0.9095569	0.3091175	SEC23IP	-202	DHS
chr10:12173321-12173635	0.62605541	1	1.445417809	0.535192141	314	0.9761905	0.1961	2	4.00E-04	3	1	NA	0.8703097	0.611928	SEC61A2	1780	DHS
chr10:122702401-122703395	1	0.998871622	0.869282691	0.931962218	994	0	0.261	9	0.0018	11	5	0	0.5613744	0.7495282	WDR11	92211	DHS
chr10:123129726-123130035	1	1	0.160461536	0.778776607	309	0.968254	0.0467	1	0.0032	2	1	NA	0.2417503	1	FGFR2	228036	DHS
chr10:123315846-123316155	1	1	0.434282161	0.351314768	309	0.968254	0.0747	1	0.005	1	0	NA	0.6607076	0.8906338	FGFR2	41916	DHS
chr10:123350166-123350470	1	1	1.58E-14	0.370969752	304	0.9761905	0.33895	2	0.0022	1	0	NA	0.4926602	1	FGFR2	7599	DHS
chr10:123578281-123578590	1	1	0.466396973	0.409022228	309	0.968254	0.4225	1	0.0032	3	0	NA	0.8729411	0.7435885	ATE1	109115	DHS
chr10:123952366-123952675	1	1	0.986030457	2.50E-14	309	0.9761905	0.0571	2	0	0	0	NA	0.7543334	0.7436879	PLEKHA1	-181691	DHS
chr10:123952701-123953015	0.40004734	1	1.708201346	2.24E-14	314	0.9761905	0.04035	2	0.0026	4	0	NA	0.9406904	0.3258309	PLEKHA1	-181354	DHS
chr10:124058346-124058835	1	0.629940096	0.61876779	1.342018345	489	0.02381	0	0	0.0042	5	0	0	0.487	0.8997494	PLEKHA1	-75621	DHS
chr10:124325226-124325775	1	1	0.838442283	0.428467978	549	0.031746	0.3101	7	0.0017	4	4	0	0.6742948	0.7117314	DMBT1	5320	DHS
chr10:124381506-124381815	0.046469376	0.538778699	2.805055783	1.019265021	309	0.9761905	0	0	0.0018	3	0	NA	0.9837609	0.1394526	DMBT1	61480	DHS
chr10:124597241-124597555	0.35721232	0.069262256	0.887696808	2.289932859	314	0.968254	0	0	0.0016	3	0	NA	0.9202179	0.5248519	CUZD1	12911	DHS
chr10:124639041-124639315	0.445188785	0.124751748	1.467915731	2.342580748	274	0.031746	0.011	4	0	0	0	0	0.574058	0.8208462	FAM24B	-64	DHS
chr10:124713741-124713995	1	1	0.505735938	0.567593749	254	0	0	0	8.00E-04	1	0	0	0.4467975	0.9530513	C10orf88	51	DHS
chr10:124768286-124768575	1	0.007907697	0.527749081	2.300458012	289	0	0.02365	6	0.0066	3	2	0.001	0.5855415	0.9172564	IKZF5	-98	DHS
chr10:124836846-124837155	0.164090656	0.287467115	2.124962375	1.773074102	309	0.968254	0.1935	2	0.0066	2	1	NA	0.9161101	0.3890851	HMX3	-58477	DHS
chr10:124854646-124854955	0.673426604	1	1.472200706	0.801194071	309	0.9761905	0.05771	2	0.0027	2	0	NA	0.8411882	0.575196	HMX3	-40677	DHS
chr10:124892581-124893235	0.851755003	0.63273956	1.152136276	0.608958935	654	0	0.0405	3	0.0042	6	0	0	0.7897138	0.5892288	HMX3	-2570	DHS
chr10:125443666-125443975	1	0.564413414	0.360188878	1.513272938	309	0.968254	0.0541	1	0.0042	5	0	NA	0.3668986	0.9674005	GPR26	17950	DHS
chr10:125590321-125590635	1	0.108503609	0.602945104	2.028184048	314	0.9761905	0.0216	5	0	0	0	NA	0.5025557	0.940227	CPXM2	60852	DHS
chr10:125972266-125972570	1	1	2.66E-14	0.352519245	304	0.9761905	0.205	2	8.00E-04	1	0	NA	0.6529018	1	CHST15	-120448	DHS
chr10:126193626-126193935	1	0.714985665	0.451404321	1.280962885	309	0.968254	0	0	0.0018	3	0	NA	0.4443892	0.9535633	LHPP	43377	DHS
chr10:126218761-126219395	0.849292634	1	1.069720933	0.639159103	634	0.007937	0.1749	5	0.0025	12	1	0	0.5941626	0.7693013	LHPP	68674	DHS
chr10:126429881-126430170	1	1	2.04E-14	0.524447877	289	0.031746	0	0	0.0084	1	1	0	0.6056442	1	FAM53B	2593	DHS
chr10:126490161-126490475	1	1	1.64E-14	1.066703292	314	0	0	0	0.0012	3	0	0.0325	0.6285369	1	FAM175B	-36	DHS
chr10:126736701-126736975	1	1	0.539490572	2.01E-14	274	0.015873	0.1274	1	0.0051	2	0	0	0.7626497	0.8441106	CTBP2	-20379	DHS
chr10:126759586-126759895	1	0.443369637	3.23E-14	1.571184017	309	0.9761905	0.03495	4	0.0016	3	0	NA	0.4068813	1	CTBP2	-43282	DHS
chr10:126955626-126955935	1	1	2.64E-14	1.63E-14	309	0.9761905	0.2462	1	8.00E-04	4	0	NA	0.2724428	1	CTBP2	-239322	DHS
chr10:126971306-126971615	1	0.410090614	0.795541304	1.37103779	309	0.9761905	0.2899	1	0.0052	2	0	NA	0.6425063	0.8279152	CTBP2	-255002	DHS
chr10:127509986-127510295	1	0.613989623	0.555699516	1.350499417	309	0.9761905	0	0	0.0018	2	0	NA	0.6378957	0.8985014	UROS	1655	DHS
chr10:127527846-127528155	0.899983541	0.691403684	1.035524298	1.116217758	309	0.9761905	0.0601	1	0.001	3	1	NA	0.9333302	0.4935528	BCCIP	15886	DHS
chr10:12752886-12753395	1	1	0.545525583	0.276175895	509	0.9444444	0.0131	2	0.0037	8	0	NA	0.4940236	0.9410417	CCDC3	290556	DHS
chr10:127792226-127792535	0.998871621	0.787439692	2.72E-14	0.894769132	309	0.9761905	0	0	0.0016	5	0	NA	0.4926224	1	FANK1	207273	DHS
chr10:127909266-127909575	0.189213619	1	1.881211531	0.758557496	309	0.9761905	0.0292	1	0.0029	6	0	NA	0.986984	0.1500653	ADAM12	167603	DHS
chr10:12811066-12811375	0.884398214	0.437429594	1.14444663	1.642448279	309	0.9761905	0.258	1	0.0023	4	0	NA	0.7259331	0.7691354	CCDC3	232476	DHS
chr10:128290526-128290830	1	0.790769785	0.421466983	1.261268044	304	0.968254	0	0	0.0018	3	0	NA	0.5230237	0.9348121	C10orf90	-80668	DHS
chr10:128540401-128540715	0.642947462	1	1.088106604	0.947130809	314	0.968254	0.0124	3	0.0033	2	0	NA	0.8881025	0.5776295	DOCK1	-53420	DHS
chr10:128794926-128795235	1	1	0.496193317	0.712474199	309	0.968254	0	0	0.0021	2	0	NA	0.8700072	0.7512823	DOCK1	201103	DHS
chr10:129062541-129062855	1	1	0.951741334	2.29E-14	314	0.9761905	0.0645	1	0.0012	1	0	NA	0.8210859	0.6811201	NPS	-284915	DHS
chr10:129123306-129123615	0.731590784	0.997476872	1.46456407	0.921891533	309	0.9761905	0.0294	6	0.0022	1	0	NA	0.8123759	0.687979	NPS	-224152	DHS
chr10:129190206-129190515	0.463690344	1	1.561672201	0.873042311	309	0.968254	0.4251	3	0.0025	2	3	NA	0.9188195	0.4432017	NPS	-157252	DHS
chr10:129647666-129647975	1	1	1.008973094	1.87E-14	309	0.968254	0.2596	7	0.002	3	0	NA	0.6899499	0.7925764	CLRN3	43390	DHS
chr10:129961326-129961635	1	1	0.899431044	2.29E-14	309	0.9761905	0	0	0.0016	3	0	NA	0.7048726	0.7843831	MKI67	-36832	DHS
chr10:130049406-130049715	0.381887184	1	1.759287958	1.74E-14	309	0.9761905	0	0	0	0	0	NA	0.9885018	0.1874921	MKI67	-124912	DHS
chr10:130072266-130072575	1	0.563798412	2.80E-14	1.393922918	309	0.9761905	0	0	0.001	4	0	NA	0.3639648	1	MKI67	-147772	DHS
chr10:130098866-130099175	0.720491777	1	1.325204435	1.83E-14	309	0.968254	0.2406	3	0.0062	2	0	NA	0.9661562	0.2999601	MKI67	-174372	DHS
chr10:130259406-130259715	1	0.285842159	2.24E-14	1.526038716	309	0.968254	0.0194	3	0.0012	3	0	NA	0.2129119	1	MKI67	-334912	DHS
chr10:130315146-130315455	1	1	2.79E-14	0.437617423	309	0.9761905	0.0181	2	8.00E-04	1	0	NA	0.266398	1	MKI67	-390652	DHS
chr10:130534306-130534615	1	1	2.56E-14	2.83E-14	309	0.968254	0	0	7.00E-04	2	0	NA	0.9632761	1	MKI67	-609812	DHS
chr10:13058926-13059235	1	1	0.529929719	0.375577657	309	0.968254	0	0	8.00E-04	5	0	NA	0.4514269	0.9516395	CCDC3	-15384	DHS
chr10:130777206-130777515	0.098919263	1	2.674037068	1.008329221	309	0.9761905	0.2522	4	0.0017	6	0	NA	0.9865612	0.1255733	MGMT	-488087	DHS
chr10:130823126-130823435	0.107455773	1	1.588293253	0.654410165	309	0.9761905	0.2045	2	0.0033	2	0	NA	0.9600594	0.267993	MGMT	-442167	DHS
chr10:131134041-131134355	1	1	0.440559383	0.374423558	314	0.9761905	0.0475	1	0	0	0	NA	0.646088	0.8956721	MGMT	-131250	DHS
chr10:131146046-131146355	1	1	1.46E-14	0.870173515	309	0.968254	0.0168	1	4.00E-04	1	0	NA	0.9203627	1	MGMT	-119247	DHS
chr10:131395806-131396115	1	0.369179019	0.775978223	1.62251533	309	0.968254	0.03065	4	0.0022	1	2	NA	0.6148028	0.8407101	MGMT	130513	DHS
chr10:131426706-131427015	1	0.127367341	0.807756742	2.466629538	309	0.9761905	0.4471	1	0.0013	4	1	NA	0.6937358	0.7927235	MGMT	161413	DHS
chr10:131682566-131682870	1	1	1.99E-14	1.58E-14	304	0.968254	0.4475	1	0.002	3	0	NA	0.9821695	1	EBF3	79387	DHS
chr10:131708886-131709195	1	1	2.57E-14	0.675116125	309	0.968254	0	0	8.00E-04	3	0	NA	0.3381552	1	EBF3	53064	DHS
chr10:131717846-131718155	0.256662535	0.258488157	1.900874622	1.609473724	309	0.9761905	0.029	1	0.003	1	0	NA	0.9578731	0.2401507	EBF3	44104	DHS
chr10:131908681-131908975	0.256033945	0.648081069	1.89719676	1.12579057	294	0	0.0623	3	0.0012	5	1	0	0.8712377	0.5267621	GLRX3	-25835	DHS
chr10:131909021-131910115	1	1	0.284306527	0.667024281	1094	0.015873	0.0593	2	0.0018	10	1	0	0.02337275	0.9987742	GLRX3	-25095	DHS
chr10:131925826-131926350	0.851557946	1	1.059063243	0.624709097	524	0.9365079	0.22285	4	9.00E-04	4	2	0	0.8602278	0.4883672	GLRX3	-8575	DHS
chr10:13203286-13203595	0.076062311	0.371627292	2.652767366	1.396758771	309	0	0	0	0	0	0	NA	0.9833582	0.1397976	MCM10	-138	DHS
chr10:132353406-132353715	1	1	0.588326464	0.673062908	309	0.968254	0.0252	3	0.0012	3	0	0	0.454079	0.9508651	GLRX3	418898	DHS
chr10:132652366-132652670	1	1	0.494373432	1.98E-14	304	0.9761905	0.0929	4	0.0017	4	0	0.002	0.6783368	0.8814749	GLRX3	717855	DHS
chr10:132659766-132660075	0.721952084	0.218643226	1.292180215	1.838456062	309	0.968254	0.0755	4	0.0078	3	0	0	0.8826194	0.5091586	GLRX3	725258	DHS
chr10:132686526-132686835	1	0.867282914	0.864283809	1.099467236	309	0.968254	0	0	0.0021	6	0	0	0.4629387	0.9486903	GLRX3	752018	DHS
chr10:132700186-132700495	0.039378591	1	3.102518593	0.48425308	309	0.968254	0.1086	1	0.0019	2	0	0	0.9571398	0.2425465	GLRX3	765678	DHS
chr10:132958146-132958455	0.19572843	0.164463791	1.982666039	2.224069918	309	0.968254	0.07425	2	0.0017	2	1	0	0.9095484	0.3988794	PPP2R2D	-789654	DHS
chr10:133119046-133119355	1	0.029646125	0.922908092	2.891557022	309	0.968254	0	0	0	0	0	0	0.7508437	0.7468696	PPP2R2D	-628754	DHS
chr10:133120186-133120495	1	0.907060076	0.752374748	1.170374047	309	0.9761905	0.10425	2	0.0034	2	0	0	0.2241498	0.985741	PPP2R2D	-627614	DHS
chr10:133478226-133478535	1	1	0.485417052	0.830557919	309	0.9761905	0.05235	2	0.001	3	0	0.007	0.5872581	0.9162804	PPP2R2D	-269574	DHS
chr10:133539546-133539855	0.045759005	1	2.438968877	0.390701786	309	0.9761905	0.0294	4	0.005	2	0	0	0.9756049	0.1757158	PPP2R2D	-208254	DHS
chr10:13356666-13356970	0.750749872	1	1.353670431	3.07E-14	304	0.9761905	0.1223	2	0.0027	2	2	NA	0.905577	0.5435376	PHYH	-14717	DHS
chr10:133639406-133639715	1	1	0.971780744	0.905915856	309	0.9761905	0	0	0.0029	2	0	0.004	0.5208201	0.9348851	PPP2R2D	-108394	DHS
chr10:133736901-133737210	0.728510144	1	1.03422024	0.715661114	309	0.9761905	0	0	0.0028	5	0	0.002	0.8263706	0.6720524	PPP2R2D	-10899	DHS
chr10:133848006-133848315	1	1	0.8043034	1.034075765	309	0.9761905	0.05285	4	0.002	2	0	0.049	0.6886792	0.7977961	BNIP3	-52726	DHS
chr10:133852326-133852630	1	0.169009177	0.482828987	2.210029482	304	0.9761905	0.0178	6	0.0037	4	0	0.001	0.3700994	0.9668611	BNIP3	-57043	DHS
chr10:133880206-133880515	0.980166947	1	1.055922481	2.39E-14	309	0.9761905	0.0787	3	0.0028	1	3	0	0.6009659	0.8469297	JAKMIP3	-37814	DHS
chr10:134103526-134103835	0.389352249	1	1.610340318	0.733600173	309	0.9761905	0	0	0.0046	3	0	0	0.9431491	0.3196394	STK32C	17763	DHS
chr10:134115401-134115715	0.345926463	1	1.748521834	0.987854888	314	0.9761905	0.0138	1	0.0042	2	0	0	0.9662027	0.2470338	STK32C	5886	DHS
chr10:134183126-134183435	0.464151892	0.542460775	1.506872892	1.541599923	309	0.968254	0.0685	3	8.00E-04	2	2	0.001	0.8447485	0.5707662	STK32C	-61837	DHS
chr10:134383906-134384215	0.808457066	0.424662586	1.047272471	1.807439071	309	0.968254	0.02	1	0.0013	4	0	0	0.7047701	0.7825878	INPP5A	32737	DHS
chr10:134452626-134452930	1	0.154548966	0.698906461	2.08833443	304	0.968254	0	0	0.0034	1	0	0.005	0.6385082	0.8957625	INPP5A	101454	DHS
chr10:134648066-134648370	1	0.719967342	0.537414326	1.416407084	304	0.968254	0.0373	2	0.006	5	0	0	0.5174563	0.9363214	NKX6-2	-48662	DHS
chr10:134694686-134694995	1	0.63438137	0.919978313	1.369240823	309	0.968254	0.03285	4	0.0057	2	1	0	0.4242598	0.9218487	NKX6-2	-95285	DHS
chr10:13628701-13629035	0.357980344	0.713065801	1.334439045	1.328103567	334	0	0.0186	3	0.0023	4	0	NA	0.9593985	0.2713776	PRPF18	-59	DHS
chr10:13655026-13655335	0.212964275	0.718666479	1.608443609	1.353188814	309	0.9761905	0.0643	1	0.0092	1	1	NA	0.901651	0.4704376	PRPF18	26254	DHS
chr10:1381746-1382055	1	0.749250415	0.997142214	1.284613105	309	0.9761905	0.0148	3	0.0032	2	0	NA	0.6152877	0.9052035	IDI1	-286791	DHS
chr10:13820006-13820430	0.370889541	1	1.576835607	0.936399702	424	0.015873	0.0649	9	0.0062	2	0	NA	0.9289344	0.3180831	PRPF18	191291	DHS
chr10:14382086-14382395	0.001847558	1	3.683454557	0.993629377	309	0.9761905	0.1621	3	4.00E-04	3	0	NA	0.9997206	0.00603678	FRMD4A	-9358	DHS
chr10:14495666-14495975	0.134081403	1	2.673069614	0.618125405	309	0.9761905	0.0373	1	0.0032	1	0	NA	0.9903003	0.1232419	FRMD4A	-122938	DHS
chr10:15001521-15002330	0.317234057	1	1.55619242	0.79164176	809	0.02381	0.21944	2	0.0025	14	1	NA	0.6434407	0.6314591	MEIG1	488	DHS
chr10:15130706-15130995	0.148439712	0.205687371	2.120104807	1.831700104	289	0.031746	0.02605	2	0.001	1	1	NA	0.932321	0.3440274	ACBD7	-76	DHS
chr10:15138986-15139455	1	0.237344727	0.334351602	1.646636201	469	0.015873	0.02575	6	0.0022	11	3	NA	0.1352336	0.9934453	C10orf111	97	DHS
chr10:15241606-15241910	1	0.774578406	0.468927601	1.288659995	304	0.968254	0.0204	3	0	0	1	NA	0.6716826	0.8840041	NMT2	-31066	DHS
chr10:15251726-15252210	1	1	0.41231983	0.366332976	484	0.9761905	0.028	1	0.003	3	0	NA	0.2663203	0.9813062	NMT2	-41276	DHS
chr10:1530326-1530630	0.905205477	0.1869137	1.042222893	1.803714533	304	0.9761905	0.0655	4	8.00E-04	3	0	NA	0.8652048	0.6230051	ADARB2	249192	DHS
chr10:15303586-15303895	1	1	0.890871517	0.395420949	309	0.968254	0	0	0.0021	6	0	NA	0.8281773	0.672267	NMT2	-93049	DHS
chr10:15556926-15557235	0.744466134	0.774252434	1.211519202	2.20E-14	309	0.9761905	0.4645	1	0.0018	5	1	NA	0.7483655	0.7498769	FAM171A1	-144023	DHS
chr10:15764681-15764995	0.751942467	1	1.305043122	0.391737787	314	0.9761905	0.07688	1	0.0016	3	0	NA	0.9909263	0.1642275	ITGA8	-2714	DHS
chr10:15902381-15902850	1	1	0.882851329	0.901288022	469	0.015873	0.0212	1	0.0012	6	0	NA	0.7473219	0.6827955	FAM188A	-97	DHS
chr10:1609186-1609495	1	1	1.047279148	0.924441778	309	0.968254	0.0138	3	4.00E-04	1	0	NA	0.7270437	0.8568795	ADARB2	170329	DHS
chr10:16601261-16601570	1	0.427882538	2.91E-14	1.694899431	309	0.9761905	0.0631	5	8.00E-04	3	0	NA	0.2113878	1	C1QL3	-37412	DHS
chr10:16792521-16792830	0.943448221	0.978533712	2.64E-14	2.29E-14	309	0.9761905	0	0	0.0084	3	0	NA	0.4530576	1	RSU1	66706	DHS
chr10:16870181-16870490	0.069866327	1	2.309010578	0.349564635	309	0.015873	0.19235	2	0.0041	2	1	NA	0.9828643	0.1453849	RSU1	-10954	DHS
chr10:1718966-1719275	1	0.998871621	0.356965657	0.711750163	309	0.9761905	0.1086	4	0.0026	3	0	NA	0.36864	0.9671075	ADARB2	60549	DHS
chr10:18242761-18243075	1	1	0.466224042	0.66928656	314	0.9761905	0.0214	1	0.0022	2	0	NA	0.8208385	0.7964244	SLC39A12	2150	DHS
chr10:1883566-1883875	0.704729993	0.90431826	1.476937537	0.961158906	309	0.9761905	0.1038	1	0.0012	3	0	NA	0.6736599	0.8051915	ADARB2	-104051	DHS
chr10:21459646-21459955	1	0.52671559	1.51E-14	1.072613753	309	0.9761905	0	0	0.004	3	0	NA	0.2393613	1	NEBL	-273270	DHS
chr10:21567701-21567970	0.474212205	1	1.328481886	0.72693464	269	0.031746	0.0919	3	0.0025	2	0	NA	0.9629493	0.3988274	SKIDA1	246775	DHS
chr10:21715026-21715335	1	0.213801291	0.906298457	1.556573221	309	0.9761905	0	0	0.0016	1	0	NA	0.7750077	0.7273786	SKIDA1	99430	DHS
chr10:22684946-22685250	0.297812026	0.764042442	1.268480325	1.22324087	304	0.9761905	0.0242	3	0.0018	3	0	NA	0.9341327	0.4019302	SPAG6	50699	DHS
chr10:22743661-22743970	1	1	0.395219795	0.335918249	309	0.9761905	0	0	0.0012	1	0	NA	0.6685167	0.886566	SPAG6	109417	DHS
chr10:22747681-22747995	1	1	0.806614025	0.446497338	314	0.968254	0.0595	3	0	0	1	NA	0.6919634	0.7927663	SPAG6	113439	DHS
chr10:22881886-22882195	0.73081131	1	1.319602868	0.815571749	309	0.9761905	0.080185	4	0.0016	6	2	NA	0.9174309	0.44492	PIP4K2A	121443	DHS
chr10:24066221-24066530	0.955427243	1	1.016262804	0.361824188	309	0.9761905	0.0182	1	0.0012	3	0	NA	0.9127217	0.5347359	OTUD1	338178	DHS
chr10:24546646-24546955	1	0.627503084	0.446723454	1.442173945	309	0.968254	0.1257	2	0.0012	4	0	NA	0.4327014	0.9558007	KIAA1217	48708	DHS
chr10:24907041-24907350	1	1	0.42713925	0.688382125	309	0.9761905	0.0132	1	0.0036	4	0	NA	0.7830682	0.8299947	ARHGAP21	105401	DHS
chr10:24912946-24913250	1	1	0.522184521	2.94E-14	304	0.968254	0	0	0	0	0	NA	0.6720787	0.884371	ARHGAP21	99499	DHS
chr10:25013521-25014115	1	1	0.552496608	0.456472663	594	0	0.2692	1	0.0018	5	0	NA	0.5708894	0.861588	ARHGAP21	-1221	DHS
chr10:25304986-25305635	1	1	0.671968141	0.752352322	649	0.071429	0.2933	11	0.0052	9	7	NA	0.426123	0.8917652	ENKUR	-226	DHS
chr10:25697941-25698255	0.954010309	1	2.53E-14	0.362790703	314	0.968254	0.1242	3	8.00E-04	5	0	NA	0.3478016	1	GPR158	234107	DHS
chr10:2572286-2572595	0.098056169	1	2.646186348	0.548950843	309	0.968254	0.1925	1	9.00E-04	2	1	NA	0.9886278	0.1140553	PFKP	-537271	DHS
chr10:26974366-26974670	1	1	0.978889754	2.37E-14	304	0.968254	0.3666	2	0.001	1	2	NA	0.4632607	0.9499034	PDSS1	-12070	DHS
chr10:27324201-27324510	1	1	0.479303042	0.325568552	309	0.9761905	0.0265	2	7.00E-04	2	0	NA	0.880595	0.7398509	ANKRD26	65065	DHS
chr10:27443226-27443490	1	1	1.32E-14	0.625167768	264	0.007937	0	0	0.0029	4	0	NA	0.3467499	1	YME1L1	-70	DHS
chr10:27530686-27531370	0.191005612	1	1.534285414	0.902440625	684	0.539683	0.04732	2	0.0018	8	2	NA	0.8486258	0.417161	ACBD5	-1284	DHS
chr10:28670821-28671135	0.956964683	1	0.897455554	0.536943776	314	0.015873	0	0	0.0044	3	0	NA	0.8597111	0.6272144	MPP7	-101907	DHS
chr10:28721041-28721535	1	1	0.885763387	0.580052916	494	0.031746	0.0555	4	0.0017	2	0	NA	0.7453481	0.6853373	WAC	-101060	DHS
chr10:28949366-28949675	0.998871622	0.998871622	0.35494884	0.441335505	309	0.9761905	0	0	0.0012	5	0	NA	0.2685945	1	BAMBI	-16750	DHS
chr10:28952801-28953070	0.69400864	1	1.373347775	0.582357783	269	0.02381	0	0	0.0024	1	0	NA	0.9834906	0.2245178	BAMBI	-13335	DHS
chr10:2903961-2904275	1	0.291700117	0.806727025	1.196581726	314	0.968254	0.0112	1	0	0	0	NA	0.8318566	0.6675433	PFKP	-205594	DHS
chr10:2932321-2932630	0.038419199	1	2.828252464	0.497369622	309	0.9761905	0.0142	1	0.0023	2	0	NA	0.9496166	0.2638831	PFKP	-177236	DHS
chr10:29337386-29337695	0.265213344	1	1.978687953	0.917194105	309	0.968254	0.0905	3	0.006	1	0	NA	0.9744832	0.2130737	LYZL1	-240449	DHS
chr10:29375441-29375755	1	0.942557713	0.502145043	0.857396721	314	0.968254	0.2167	1	0.0018	2	0	NA	0.5941632	0.9139238	LYZL1	-202392	DHS
chr10:2942446-2942755	1	0.517141697	2.63E-14	1.545342099	309	0.968254	0	0	8.00E-04	3	0	NA	0.2083596	1	PFKP	-167111	DHS
chr10:29599866-29600175	1	1	0.598833112	0.878727241	309	0.968254	0.0667	5	0.0046	1	0	NA	0.8599348	0.7578062	LYZL1	22031	DHS
chr10:29737966-29738250	0.024624659	0	2.753218305	29.1710535	284	0.02381	0.3636	3	0.003	2	3	NA	0.8394997	0.5208174	LYZL1	160118	DHS
chr10:29785301-29785590	1	1	0.936259223	0.417557152	289	0.031746	0.04715	4	0.001	1	1	NA	0.8799982	0.6003329	LYZL1	207456	DHS
chr10:2985686-2985995	1	1	0.524922491	2.72E-14	309	0.9761905	0.08675	2	0.003	3	0	NA	0.477646	0.9458776	PFKP	-123871	DHS
chr10:29880581-29880895	1	0.418666987	0.887116	1.551049265	314	0.9761905	0.0112	3	0.001	3	0	NA	0.8553484	0.6379941	SVIL	143992	DHS
chr10:30043206-30043510	1	1	1.73E-14	2.37E-14	304	0.968254	0.2087	1	0.0038	3	0	NA	0.5627627	1	SVIL	-18628	DHS
chr10:3085746-3086030	0.355811079	1	1.634766368	5.23E-15	284	0.031746	0.1093	2	0.0033	4	1	NA	0.621066	0.7893427	PFKP	-23824	DHS
chr10:30935246-30935555	0.596625196	0.026966634	1.359000784	3.081294546	309	0.9761905	0.017	7	0.002	8	0	NA	0.7270113	0.7040569	LYZL2	-16710	DHS
chr10:31786441-31786750	1	1	0.488693054	0.715473514	309	0.9761905	0.0184	1	0	0	0	NA	0.6666342	0.8886897	ZEB1	178495	DHS
chr10:32344786-32345495	0.563851076	1	1.215879872	0.850395579	709	0.507937	0.22725	2	6.00E-04	3	2	NA	0.7744857	0.5409109	KIF5B	218	DHS
chr10:32634866-32635450	1	0.685184562	1.030577026	1.185086613	584	0.968254	0.103	3	0.0024	5	1	NA	0.9451804	0.313626	EPC1	955	DHS
chr10:32667361-32667855	1	1	2.06E-14	1.61E-14	494	0.9285714	0.0499	1	9.00E-04	4	1	NA	0.7021133	1	EPC1	-31495	DHS
chr10:33325686-33325995	0.410221042	0.612096008	1.563184716	1.320781938	309	0.968254	0.3592	1	0	0	1	NA	0.9074043	0.4068853	ITGB1	-79019	DHS
chr10:33482261-33482610	1	0.384590136	0.463230942	1.720722085	349	0.15873	0.2149	1	0.0015	2	0	NA	0.5664251	0.9209116	NRP1	142754	DHS
chr10:3375741-3376055	0.855216693	0.231444832	1.191286663	1.90935799	314	0.9761905	0.0661	1	0.0014	5	0	NA	0.6017987	0.847608	PITRM1	-160895	DHS
chr10:33932866-33933175	0.751673685	0.854667308	1.238887095	1.263129458	309	0.968254	0.117	3	0.0012	4	0	NA	0.9179317	0.4394702	NRP1	-307831	DHS
chr10:34072786-34073095	1	1	0.880654819	1.46E-14	309	0.968254	0.4189	3	0.0017	4	0	NA	0.9334308	0.4910326	NRP1	-447751	DHS
chr10:34396606-34396915	1	0.131767038	3.50E-14	2.580462699	309	0.9761905	0.1378	1	0.0014	4	0	NA	0.2658224	1	PARD3	707488	DHS
chr10:34441481-34441795	0.908187027	0.114147748	1.090639945	2.38167742	314	0.9761905	0.1625	4	0.0072	1	2	NA	0.867694	0.6148089	PARD3	662611	DHS
chr10:34938321-34938630	1	1	0.436597104	0.385524207	309	0.9761905	0	0	0.001	2	0	NA	0.5963095	0.9131771	PARD3	165773	DHS
chr10:35208206-35208515	1	0.655772221	1.92E-14	1.014684871	309	0.968254	0.0126	2	0.0016	2	0	NA	0.4728709	1	PARD3	-104112	DHS
chr10:35489501-35489810	1	1	0.41764133	0.411680672	309	0.9761905	0	0	0.0015	2	0	NA	0.8351167	0.7919954	CREM	73268	DHS
chr10:35507321-35507775	1	0.845034074	2.09E-14	0.783243727	454	0.015873	0	0	6.00E-04	5	0	NA	0.2685024	1	CREM	91160	DHS
chr10:35842441-35842755	1	0.608976525	0.416354032	1.396712826	314	0.9761905	0	0	0.0048	2	0	NA	0.5795936	0.9196404	GJD4	-51740	DHS
chr10:35952746-35953050	0.474160427	0.218861276	1.575515473	0.904089833	304	0.9761905	0.4379	1	0.0014	4	0	NA	0.9849716	0.1650795	FZD8	-22536	DHS
chr10:36032721-36033035	1	1	0.339788995	2.18E-14	314	0.968254	0.0282	1	8.00E-04	3	0	NA	0.7913025	0.8255251	FZD8	-102516	DHS
chr10:3605426-3605735	1	1	0.539016531	0.480556046	309	0.968254	0.1569	1	0.0016	1	0	NA	0.2579132	1	KLF6	221886	DHS
chr10:36343441-36343750	0.986507191	0.605514871	0.990983582	1.491401514	309	0.9761905	0.0189	2	0.001	1	0	NA	0.8230961	0.6786439	FZD8	-413234	DHS
chr10:36753541-36753850	1	1	1.13E-14	0.491380031	309	0.968254	0.0565	1	0.0019	4	0	NA	0.5200702	1	NAMPTL	59466	DHS
chr10:36927481-36927795	1	1	0.385898618	0.659650317	314	0.968254	0.3604	1	0.001	4	0	NA	0.6860943	0.8812565	NAMPTL	-114476	DHS
chr10:3746661-3746975	1	1	2.17E-14	0.345057637	314	0.9761905	0.4077	1	0.0019	2	0	NA	0.3907017	1	KLF6	80649	DHS
chr10:38071346-38071655	1	0.353782911	2.11E-14	1.373235546	309	0.9761905	0	0	0	0	0	NA	0.3801839	1	ZNF248	75037	DHS
chr10:38073466-38073775	1	0.686172678	3.17E-14	1.143759898	309	0.9761905	0.0312	1	0	0	1	NA	0.4677991	1	ZNF248	72917	DHS
chr10:38299161-38300095	0.129152817	1	1.772826643	0.691906502	934	0.952381	0.017	4	0.0014	19	0	NA	0.7475939	0.481132	ZNF33A	50	DHS
chr10:4045821-4046130	0.010731042	1	3.492871731	0.432985875	309	0.968254	0	0	0.001	3	0	NA	0.9996511	0.008677561	KLF6	-218509	DHS
chr10:4207026-4207330	0.00466798	0.360959565	2.956449065	1.313947129	304	0.968254	0	0	0.003	1	0	NA	0.9978765	0.03423452	KLF6	-379711	DHS
chr10:43133361-43133835	0.041648	0.043230801	2.10655714	2.17005764	474	0.9761905	0.0781	5	0.0029	8	3	NA	0.6794801	0.6491332	ZNF33B	394	DHS
chr10:43322986-43323295	0.979196074	1	0.902655891	0.872241061	309	0.9761905	0	0	0.002	1	0	NA	0.8460404	0.6498474	BMS1	44892	DHS
chr10:4376381-4376690	0.926121717	3.12E-05	1.158523854	5.144423863	309	0.968254	0.0196	1	0.0016	4	0	NA	0.5949731	0.8502156	AKR1E2	-491910	DHS
chr10:43779146-43779455	1	1	4.16E-14	0.602642615	309	0.968254	0.0531	1	0.0021	2	0	NA	0.3547043	1	RASGEF1A	-74669	DHS
chr10:44167161-44167735	1	1	0.410798039	0.162508036	574	0.031746	0.0381	3	6.00E-04	3	1	NA	0.3856656	0.9344173	ZNF32	-23296	DHS
chr10:44436466-44436775	1	1	2.83E-14	2.30E-14	309	0.9761905	0.0202	1	0.0038	2	0	NA	0.3760043	1	ZNF32	-292469	DHS
chr10:44552326-44552635	0.969562052	1	1.252759174	2.38E-14	309	0.9761905	0	0	0.0039	6	0	NA	0.5841392	0.8579191	CXCL12	328016	DHS
chr10:44774106-44774415	1	0.655777083	0.436406386	1.333967984	309	0.9761905	0.3423	1	0.0028	1	0	NA	0.5706779	0.92294	CXCL12	106236	DHS
chr10:44857566-44857875	0.735093572	1	1.306329289	6.57E-15	309	0.968254	0.3387	1	0.0013	4	1	NA	0.8467664	0.5676858	CXCL12	22776	DHS
chr10:44920346-44920650	1	1	0.481635511	0.379023569	304	0.9761905	0.21305	2	4.00E-04	2	0	NA	0.6548717	0.8909543	CXCL12	-40001	DHS
chr10:45284321-45284635	1	1	0.980004436	0.886285372	314	0.968254	0	0	0.0026	2	0	NA	0.7724791	0.7280395	TMEM72	-122170	DHS
chr10:45407321-45407635	0.090599897	0.006197933	2.599672879	2.890955803	314	0.9761905	0.023	3	7.00E-04	4	1	NA	0.9790363	0.1599955	TMEM72	830	DHS
chr10:45428206-45428470	1	1	0.538338033	0.896822987	264	0	0.156	1	0.0015	4	0	NA	0.8797213	0.7386686	TMEM72	21690	DHS
chr10:45730666-45730950	0.54595704	1	1.321872165	2.00E-14	284	0.02381	0.018	2	0.0014	3	0	NA	0.9959785	0.1149203	OR13A1	80248	DHS
chr10:45925326-45925635	1	1	0.37390164	0.914126194	309	0.968254	0	0	0.0033	4	0	NA	0.420772	0.9578457	ALOX5	55806	DHS
chr10:45960501-45960875	1	0.905398603	0.338205296	0.964277743	374	0.02381	0.017	1	6.00E-04	1	0	NA	0.4849133	0.945142	ALOX5	91013	DHS
chr10:4599726-4600035	1	0.35823249	0.643658063	1.795098223	309	0.968254	0.029135	4	0.0054	2	0	NA	0.7366495	0.7579681	AKR1E2	-268565	DHS
chr10:46983226-46983975	1	1	0.474134051	0.916765777	749	0.9365079	0.4926	1	0.0071	2	0	NA	0.3269046	0.9494968	SYT15	-13086	DHS
chr10:4718201-4718510	0.894154737	0.831860668	0.415691879	1.164856401	309	0.968254	0.101	3	0.0043	2	0	NA	0.5868184	0.9164278	AKR1E2	-150090	DHS
chr10:48364641-48364955	0.857733877	1	0.843300631	0.306638181	314	0.968254	0	0	0	0	0	NA	0.8800358	0.60027	ZNF488	9774	DHS
chr10:48426961-48428295	0.180827991	0.998871621	1.454081327	0.709955401	1334	0.015873	0.1707	3	0.0056	1	2	NA	0.9665574	0.1152047	GDF2	-10775	DHS
chr10:49447386-49447690	1	0.296774512	0.446033747	0.996647492	304	0.9761905	0	0	0.0036	4	0	NA	0.7334907	0.8582759	FRMPD2	35375	DHS
chr10:49489901-49490210	0.796045305	1	1.033896458	0.821233912	309	0.9761905	0.2555	2	0	0	1	NA	0.8427343	0.6517208	FRMPD2	-7143	DHS
chr10:49691541-49691850	1	0.432787252	0.4953256	1.596620371	309	0.968254	0.3586	1	0.0038	2	0	NA	0.8865167	0.7292246	ARHGAP22	121301	DHS
chr10:49715046-49715355	0.652782556	1	1.030140454	0.563977615	309	0.9761905	0.3143	1	0.0026	7	1	NA	0.9171183	0.5300665	ARHGAP22	97796	DHS
chr10:49791266-49791575	0.631184436	0.670186541	1.442264795	1.042401087	309	0.968254	0.0652	4	0	0	4	NA	0.954303	0.3422702	ARHGAP22	21576	DHS
chr10:49912426-49912735	1	1	0.410281629	0.33729422	309	0.9761905	0.0546	4	7.00E-04	4	0	NA	0.4623183	0.9494233	WDFY4	-5170	DHS
chr10:49950126-49950435	0.86278553	0.824770373	1.01878567	1.222250373	309	0.9761905	0.21235	4	0	0	0	NA	0.9156744	0.5314739	WDFY4	32530	DHS
chr10:50142506-50142815	1	0.728153312	0.88061232	1.315383772	309	0.9761905	0.0156	1	0.003	1	0	NA	0.7032242	0.7870581	LRRC18	-20384	DHS
chr10:50167006-50167315	0.966631827	0.439272517	1.024471684	0.868868752	309	0.9761905	0	0	8.00E-04	3	0	NA	0.9004501	0.5591301	LRRC18	-44884	DHS
chr10:50449421-50449730	1	1	0.389340986	1.30E-14	309	0.9761905	0.0861	1	0.0028	8	1	NA	0.726034	0.8605678	C10orf128	-53172	DHS
chr10:50572526-50572835	1	1	5.34E-14	0.95507792	309	0.968254	0.0102	1	0.0024	3	0	NA	0.8758701	1	DRGX	27226	DHS
chr10:50747046-50747330	1	0.087986037	0.762609007	2.109638544	284	0	0.08295	2	0.0032	1	0	NA	0.302479	0.9770488	ERCC6	-116	DHS
chr10:51571301-51571610	0.670772361	0.533330409	1.29923431	1.412171245	309	0.9761905	0	0	8.00E-04	1	0	NA	0.9710506	0.2818236	NCOA4	6348	DHS
chr10:52118801-52119110	0.519828279	1	0.837137999	0.431552925	309	0.9761905	0.0855	2	0.002	5	1	NA	0.9467688	0.4585645	ASAH2	-110586	DHS
chr10:52383926-52384515	0.041179911	1	1.669617039	0.77476881	589	0.277778	0.0865	5	0.0018	9	3	NA	0.9397251	0.2415581	SGMS1	-478	DHS
chr10:52610681-52610990	1	1	0.419016697	1.88E-14	309	0.9761905	0.02	1	9.00E-04	4	0	NA	0.8095859	0.8076861	A1CF	34599	DHS
chr10:5295006-5295315	0.111370733	1	1.099490956	0.916110912	309	0.968254	0.1346	5	0.0021	4	2	NA	0.8816763	0.5942418	AKR1C4	57735	DHS
chr10:53519741-53520050	0.698518157	0.695612985	6.04E-14	1.356288601	309	0.9761905	0	0	0.0031	2	0	NA	0.4927971	1	CSTF2T	-60541	DHS
chr10:5454006-5454615	1	1	0.652053826	0.930047711	609	0.9365079	0.2925	1	0.003	1	1	NA	0.5012116	0.8583242	NET1	-203	DHS
chr10:5499781-5500090	1	1	4.58E-14	0.364094507	309	0.9761905	0.0254	2	0.0058	1	0	NA	0.6343481	1	CALML5	41597	DHS
chr10:5628461-5628770	1	0.922362938	6.01E-14	0.683665244	309	0.9761905	0.0779	1	0.0012	3	0	NA	0.400161	1	CALML3	61692	DHS
chr10:5630546-5630850	1	1	0.847977412	0.992356148	304	0.9761905	0.1156	4	0.0043	4	1	NA	0.3992707	0.9613964	CALML3	63774	DHS
chr10:5665126-5665410	1	1	0.530288291	2.42E-14	284	0.007937	0.388	1	0.0024	2	1	NA	0.4967383	0.9419681	ASB13	43273	DHS
chr10:56984946-56985250	0.719779579	0.995931589	0.920744022	0.747586366	304	0.9761905	0.2919	1	0.0025	4	0	NA	0.9026659	0.5595905	MTRNR2L5	-373652	DHS
chr10:5700566-5700875	1	0.725160196	0.907352529	0.857380888	309	0.9761905	0.0633	5	0.0022	2	0	NA	0.8716013	0.6127758	ASB13	7820	DHS
chr10:5726501-5727755	0.261960232	1	1.538550017	0.779492879	1254	0	0.0791	9	0.0036	14	4	NA	0.9760917	0.09512233	ASB13	-18587	DHS
chr10:58121006-58121275	0.340229067	0.359656016	0.971862037	1.659979918	269	0	0.0168	5	0.002	5	3	NA	0.6757742	0.8031891	ZWINT	-105	DHS
chr10:5915481-5915755	1	1	0.532813461	0.463768417	274	0.015873	0.1953	1	0.0033	2	1	NA	0.8285901	0.7923012	FBXO18	-20731	DHS
chr10:5966846-5967150	0.392083735	0.08649573	1.571307995	2.421360605	304	0.9761905	0.07728	3	0.0014	1	1	NA	0.9158915	0.445649	FBXO18	30649	DHS
chr10:59834941-59835250	0.288226708	0.156986777	1.382967601	2.066254826	309	0.9761905	0.03135	2	0.0015	2	0	NA	0.8381264	0.5826901	IPMK	192598	DHS
chr10:60375386-60375690	1	1	0.975371277	0.792605153	304	0.968254	0.2001	1	0	0	0	NA	0.6793486	0.8012349	BICC1	102638	DHS
chr10:6064126-6064435	1	0.609099717	0.015515243	1.547329327	309	0.968254	0.1227	2	0.0012	1	0	NA	0.3170646	1	IL2RA	40007	DHS
chr10:61039741-61040050	1	0.74939278	0.506897199	1.266409051	309	0.9761905	0	0	0	0	0	NA	0.7782447	0.8263337	PHYHIPL	103546	DHS
chr10:6128386-6128770	1	1	0.407147995	0.294446911	384	0.02381	0.19425	2	0.0013	4	0	NA	0.55135	0.9269965	RBM17	-2731	DHS
chr10:61385821-61386530	0.364195531	1	1.493851739	2.50E-14	709	0.031746	0.0679	2	0.0022	7	0	NA	0.9704614	0.1554271	SLC16A9	83661	DHS
chr10:61902001-61902315	0.172179731	1	0.841430574	0.444002367	314	0.9761905	0.16645	2	0.0029	2	2	NA	0.9650504	0.399045	CCDC6	-235744	DHS
chr10:62181361-62181670	0.42998129	1	1.561273545	1.045021379	309	0.9761905	0	0	0.004	2	0	NA	0.9666867	0.2977001	ANK3	-32028	DHS
chr10:62224441-62224750	1	1	0.409051455	0.308267743	309	0.968254	0.15905	2	0.0026	3	0	NA	0.6679464	0.8862435	ANK3	-75108	DHS
chr10:62538001-62538255	1	1	1.45E-14	1.67E-14	254	0	0	0	0.0068	3	0	NA	0.8159891	1	CDK1	-84	DHS
chr10:62546701-62547010	0.994707471	1	0.815337217	2.33E-14	309	0.9761905	0	0	0.0038	3	0	NA	0.9686462	0.3824296	CDK1	8644	DHS
chr10:62576381-62576650	0.55066343	1	1.277643377	0.517362798	269	0.015873	0.3522	1	0.0012	3	0	NA	0.97324	0.3628779	CDK1	38304	DHS
chr10:62812601-62812915	0.441813423	1	1.770329522	0.788260881	314	0.9761905	0.03925	2	0.0026	3	0	NA	0.9844829	0.2073683	RHOBTB1	-108753	DHS
chr10:63735701-63736010	1	1	0.45554086	2.08E-14	309	0.968254	0.0184	1	0.0042	3	0	NA	0.7502509	0.8481911	ARID5B	74797	DHS
chr10:63759581-63759895	1	0.320593916	3.94E-14	0.906090047	314	0.968254	0.0411	2	0.0037	2	0	NA	0.7541611	1	ARID5B	98679	DHS
chr10:63974261-63974570	1	1	0.413323072	0.505668687	309	0.9761905	0.0166	1	0	0	0	NA	0.8579713	0.7679489	RTKN2	54050	DHS
chr10:64030241-64030550	0.038160228	1	2.713778181	1.73E-14	309	0.9761905	0.0169	2	8.00E-04	1	0	NA	0.9801499	0.1830391	RTKN2	-1930	DHS
chr10:6417766-6418070	1	1	0.44775179	0.694403291	304	0.968254	0	0	0.006	2	0	NA	0.5981509	0.9117832	PFKFB3	173024	DHS
chr10:64916961-64917270	0.340573856	1	1.798538332	1.38E-14	309	0.9761905	0.01298	1	0.0038	1	0	NA	0.9868473	0.1520379	NRBF2	24066	DHS
chr10:64917921-64918330	0.987036481	0.351973883	0.668912111	1.08341114	409	0.015873	0	0	4.00E-04	5	0	NA	0.7936927	0.7070325	NRBF2	25076	DHS
chr10:65442981-65443290	0.806774332	1	0.827301497	0.450683936	309	0.9761905	0	0	0.0011	2	0	NA	0.8730543	0.6157746	REEP3	162013	DHS
chr10:65954766-65955075	0.892866949	1	1.111438872	0.915975705	309	0.968254	0	0	0.0018	4	0	NA	0.8511127	0.6375499	REEP3	673798	DHS
chr10:6643426-6643735	0.480968727	0.807952804	1.58112695	1.221760406	309	0.968254	0.2037	2	0.002	4	0	NA	0.8287226	0.5424698	PRKCQ	-21318	DHS
chr10:68999806-69000110	1	0.599973412	2.43E-14	1.423385587	304	0.968254	0	0	8.00E-04	7	0	NA	0.7260226	1	LRRTM3	314194	DHS
chr10:69230761-69231070	0.138083638	1	2.300884336	1.69E-14	309	0.9761905	0.0237	2	0.0024	3	1	NA	0.9218218	0.338256	CTNNA3	225011	DHS
chr10:69850786-69851095	1	0.723421461	1.88E-14	1.140100407	309	0.9761905	0	0	0.0022	3	0	NA	0.5405588	1	HERC4	-15901	DHS
chr10:69898706-69899010	1	1	3.23E-14	0.464616492	304	0.968254	0	0	0.0018	9	0	NA	0.520484	1	MYPN	29864	DHS
chr10:70090581-70091895	1	0.998871621	0.279172499	0.799700949	1314	0.9126984	0.0254	5	0.0029	4	2	NA	0.01662029	0.9988076	HNRNPH3	-594	DHS
chr10:70104606-70104910	0.664814349	1	1.307094901	3.84E-14	304	0.9761905	0.04433	1	0.0018	1	1	NA	0.9661402	0.3038009	PBLD	-12074	DHS
chr10:70287166-70287455	1	1	0.52053798	0.338157382	289	0	0.0861	3	0.0034	3	2	NA	0.4689866	0.9471154	SLC25A16	-80	DHS
chr10:70402041-70402350	0.580527898	1	0.783386877	1.44E-14	309	0.9761905	0.03875	2	0.0013	4	0	NA	0.9061346	0.5543246	CCAR1	-78775	DHS
chr10:7048181-7048495	0.431963655	0.907939949	1.608575653	1.094061348	314	0.9761905	0.0738	4	0.0023	4	0	NA	0.8874271	0.447175	SFMBT2	402965	DHS
chr10:70660246-70661115	1	1	0.89968119	0.684393878	869	0.626984	0.02945	2	0.0024	11	1	NA	0.2981403	0.9144775	DDX50	-353	DHS
chr10:70715446-70715995	1	1	0.245524682	0.951313484	549	0.238095	0.016	1	0.0022	3	0	NA	0.1434422	0.992925	DDX21	-163	DHS
chr10:70727861-70728170	1	1	0.41980963	0.61533293	309	0.9761905	0	0	0.0036	3	0	NA	0.5994466	0.9124924	DDX21	12132	DHS
chr10:70748326-70748670	1	0.609113408	1.97E-14	1.177835354	344	0	0	0	0.0028	6	0	NA	0.4843544	1	KIAA1279	11	DHS
chr10:70939246-70940095	1	1	0.589171479	0.910709971	849	0.539683	0.09645	4	0.002	9	5	NA	0.5883776	0.7468507	SUPV3L1	-317	DHS
chr10:71152006-71152555	1	1	0.568854629	3.25E-14	549	0.9761905	0.3326	2	0.0068	5	2	NA	0.5432251	0.8748341	TACR2	24342	DHS
chr10:7124526-7124835	1	1	2.25E-14	0.586316684	309	0.968254	0.0575	1	0.005	2	0	NA	0.5513308	1	SFMBT2	326622	DHS
chr10:71245566-71245875	0.19542935	1	2.144941826	0.341497725	309	0.9761905	0.237	1	0	0	1	NA	0.9398874	0.3256191	TSPAN15	34492	DHS
chr10:71261721-71262035	1	1	0.785313186	0.4627243	314	0.968254	0.0152	1	0.0012	3	0	NA	0.932159	0.5019617	TSPAN15	50649	DHS
chr10:71417586-71417895	1	1	2.00E-14	0.757453212	309	0.9761905	0.28585	2	0	0	0	NA	0.4028956	1	C10orf35	27727	DHS
chr10:71426686-71426995	0.100313762	0.219648837	2.749211051	1.481508447	309	0.9761905	0.1805	3	0.002	7	0	NA	0.8395269	0.5736511	C10orf35	36827	DHS
chr10:71491581-71491895	1	0.100038347	0.501875905	2.327760492	314	0.9761905	0.03795	2	0.003	4	0	NA	0.5567241	0.924479	COL13A1	-69950	DHS
chr10:71565106-71565410	1	1	2.04E-14	0.300135252	304	0.9761905	0.0759	1	0.0022	1	1	NA	0.491521	1	COL13A1	3570	DHS
chr10:71654881-71655195	0.554542529	1	1.223013357	0.662579875	314	0.9761905	0	0	0.0022	6	0	NA	0.9406044	0.3848773	COL13A1	93350	DHS
chr10:71889521-71889830	0.696051631	1	1.049969304	1.02E-14	309	0.9761905	0.2405	2	0	0	1	NA	0.9376087	0.4792843	AIFM2	3014	DHS
chr10:71906346-71907035	0.080606217	1	1.541144585	0.875690102	689	0.007937	0.2364	3	8.00E-04	5	3	NA	0.9711176	0.1538397	TYSND1	-349	DHS
chr10:71925941-71926255	1	1	0.432285084	2.09E-14	314	0.9761905	0.143	1	0.0048	2	1	NA	0.7991566	0.8162418	SAR1A	-3311	DHS
chr10:7202546-7202855	0.33796277	1	1.853214803	0.584633282	309	0.9761905	0	0	0.005	2	0	NA	0.9923826	0.1133715	SFMBT2	248602	DHS
chr10:72047646-72047950	1	0.46674479	0.812668668	1.573291804	304	0.968254	0.0974	1	0.0011	4	0	NA	0.6717463	0.8070688	NPFFR1	-4358	DHS
chr10:72124226-72124550	1	0.728744004	0.898554292	1.306832652	324	0	0.0306	3	0.0022	3	1	NA	0.8395065	0.6526862	EIF4EBP2	-39747	DHS
chr10:72473161-72473475	0.049864659	1	2.363117604	0.867108653	314	0.968254	0.16815	2	0.0028	1	0	NA	0.9838252	0.1215161	ADAMTS14	40759	DHS
chr10:72518826-72519095	1	0.595356797	0.622854606	1.322961345	269	0.02381	0.4749	2	8.00E-04	1	0	NA	0.6259687	0.904216	TBATA	26196	DHS
chr10:72618661-72618975	1	1	0.377999807	0.396392337	314	0.9761905	0.0704	2	0.0015	2	2	NA	0.6959155	0.8764855	PCBD1	29723	DHS
chr10:72671406-72671715	1	1	0.78759218	2.62E-14	309	0.9761905	0.2218	1	0.0038	4	0	NA	0.8933716	0.5798503	PCBD1	-23020	DHS
chr10:72748486-72748790	1	1	0.506215563	2.84E-14	304	0.9761905	0.0988	7	0.0014	1	0	NA	0.7186538	0.8622794	PCBD1	-100097	DHS
chr10:72762126-72762435	1	1	1.66E-14	0.953249458	309	0.9761905	0.0789	1	0.0036	3	0	NA	0.2084088	1	PCBD1	-113740	DHS
chr10:73090861-73091175	1	1	2.67E-14	3.02E-14	314	0.9761905	0.0891	1	0.0016	3	0	NA	0.5668238	1	SLC29A3	12003	DHS
chr10:73120181-73120495	1	0.725134596	0.506978075	1.150414234	314	0.9761905	0	0	0.0044	5	0	NA	0.8024063	0.8122368	SLC29A3	41323	DHS
chr10:73327986-73328295	1	1	0.427249715	0.463976166	309	0.968254	0.1599	3	9.00E-04	8	0	NA	0.404836	0.9610966	C10orf105	151437	DHS
chr10:73485066-73485370	1	1	2.66E-14	0.409502066	304	0.968254	0	0	0.0052	2	0	NA	0.5840138	1	C10orf105	-5640	DHS
chr10:73557166-73557470	1	1	2.18E-14	1.70E-14	304	0.9761905	0	0	0.0066	1	0	NA	0.4992725	1	CDH23	1790	DHS
chr10:73808161-73808590	1	0.111514494	1.96E-14	2.255325848	429	0.9603175	0.16425	2	0	0	1	NA	0.0863257	1	SPOCK2	40155	DHS
chr10:73975206-73976235	1	1	0.915629537	0.666092375	1029	0.9444444	0.07575	2	0.0015	8	1	NA	0.451971	0.8216458	ANAPC16	-85	DHS
chr10:74033366-74035135	1	0.988944541	0.457903364	0.129231608	1769	0.730159	0.0602	6	0.0016	19	2	NA	0.6933073	0.6317551	DDIT4	573	DHS
chr10:74123941-74124450	1	1	0.760581704	0.323042672	509	0.9761905	0.0553	3	0.0046	9	1	NA	0.4961875	0.8944641	DNAJB12	-9289	DHS
chr10:74432306-74432615	1	1	1.92E-14	0.375791975	309	0.9761905	0.0315	1	0.003	3	0	NA	0.6157634	1	MCU	-19428	DHS
chr10:74451681-74451955	1	1	1.74E-14	0.431108906	274	0	0	0	0.001	4	0	NA	0.7852285	1	MCU	-71	DHS
chr10:745466-745775	0.352710915	1	1.8259066	0.662540312	309	0.9761905	0	0	0.0028	8	0	NA	0.8229457	0.5467419	DIP2C	-10015	DHS
chr10:74592181-74592490	0.144373304	1	2.107565484	0.112404569	309	0.9761905	0.2473	2	0.0018	4	1	NA	0.9947307	0.07341116	OIT3	-61003	DHS
chr10:7464861-7465175	1	0.206560301	0.900129149	1.95212151	314	0.9761905	0.265	1	0.0066	3	0	NA	0.7605409	0.7404171	SFMBT2	-13715	DHS
chr10:74671546-74671850	1	1	3.52E-14	0.368360287	304	0.9761905	0.3456	1	4.00E-04	1	1	NA	0.6144101	1	OIT3	18359	DHS
chr10:75041866-75042175	0.07093538	1	1.598593467	2.01E-14	309	0.968254	0.1771	3	0.001	3	1	NA	0.9618043	0.3130036	MRPS16	-29570	DHS
chr10:7511986-7512295	0.781407619	0.207446187	1.065929001	1.636383071	309	0.968254	0.0204	1	0.0016	2	0	NA	0.8382042	0.6605789	SFMBT2	-60838	DHS
chr10:75289201-75289595	0.169837393	1	1.334318719	0.441244528	394	0.02381	0.1352	3	0.0018	3	2	NA	0.9889515	0.1761031	PPP3CB	-33616	DHS
chr10:75608861-75609295	1	1	0.360706724	0.204059865	434	0.015873	0.0197	2	8.00E-04	5	0	NA	0.7856968	0.820841	CAMK2G	25265	DHS
chr10:75750626-75750930	0.429320115	1	1.558645503	0.326929037	304	0.9761905	0.1238	2	0	0	1	NA	0.9902849	0.1314848	VCL	-7094	DHS
chr10:75909966-75911015	1	1	0.971488603	0.528609099	1049	0.690476	0.0178	3	8.00E-04	4	1	NA	0.7509223	0.5663069	AP3M1	330	DHS
chr10:76036281-76036595	1	1	1.97E-14	0.437080037	314	0.9761905	0	0	0.0094	5	0	NA	0.7507092	1	ADK	125451	DHS
chr10:76193401-76193715	0.50991672	1	1.514018035	0.040221725	314	0.9761905	0.4716	1	0.0017	2	1	NA	0.9578845	0.4144022	ADK	282571	DHS
chr10:76569806-76570110	1	0.382052837	0.746140852	1.171133966	304	0.968254	0	0	0.0023	2	0	NA	0.9441677	0.4642181	KAT6B	-16425	DHS
chr10:76995646-76995975	0.994136823	1	0.928489609	0.338793441	329	0	0.0837	1	0.0025	2	1	NA	0.8686126	0.6109486	COMTD1	-42	DHS
chr10:7729281-7729550	0.059872244	1	2.122043948	0.501027294	269	0.007937	0.011	3	9.00E-04	4	0	NA	0.9463989	0.3686827	ITIH2	-15816	DHS
chr10:77585121-77585430	1	1	0.382039988	0.305339217	309	0.9761905	0	0	0.0024	4	0	NA	0.9630909	0.5881553	C10orf11	42757	DHS
chr10:77637526-77637835	0.918345295	1	1.168003179	0.504924406	309	0.968254	0	0	0.0032	3	0	NA	0.8256336	0.6741843	C10orf11	95162	DHS
chr10:7764186-7764495	1	1	1.85E-14	0.432692552	309	0.9761905	0.2678	5	8.00E-04	1	2	NA	0.2559736	1	ITIH2	19109	DHS
chr10:7829926-7830195	1	0.464511473	2.49E-14	1.601150815	269	0	0.2031	1	0.0032	3	1	NA	0.3601163	1	ATP5C1	-31	DHS
chr10:78438066-78438370	1	1	3.14E-14	0.377696521	304	0.9761905	0.0108	1	8.00E-04	6	0	NA	0.5359944	1	C10orf11	895699	DHS
chr10:78483361-78483675	0.569873626	1	0.784844293	1.57E-14	314	0.9761905	0	0	0.0054	3	0	NA	0.9859684	0.2917991	KCNMA1	913882	DHS
chr10:78911566-78911875	0.255688901	1	1.07519571	0.420697443	309	0.9761905	0.015	2	6.00E-04	1	0	NA	0.9209158	0.5174279	KCNMA1	485679	DHS
chr10:79003401-79003710	1	1	0.985136684	0.660325452	309	0.9761905	0.3715	2	0.0014	3	0	NA	0.929462	0.4996279	KCNMA1	393844	DHS
chr10:79245266-79245575	1	1	0.496442305	0.395710159	309	0.9761905	0.0168	1	0.0024	3	0	NA	0.7585565	0.8398946	KCNMA1	151979	DHS
chr10:79271201-79271510	1	0.499186258	0.95196315	1.127415059	309	0.9761905	0	0	0.0032	1	0	NA	0.9589133	0.4127101	KCNMA1	126044	DHS
chr10:79401426-79401915	1	1	0.929558021	0.625894459	489	0.952381	0	0	0.0027	4	0	NA	0.7243163	0.7051142	KCNMA1	-4271	DHS
chr10:79403646-79404055	1	1	0.355108171	0.334702897	409	0.968254	0.2564	2	0.0033	2	0	NA	0.6134998	0.9078863	KCNMA1	-6451	DHS
chr10:79430946-79431255	0.620411235	1	0.869922322	0.397633351	309	0.9761905	0.0379	1	0.0051	2	0	NA	0.8776369	0.6011968	KCNMA1	-33701	DHS
chr10:79529046-79529355	1	1	0.512293815	2.33E-14	309	0.968254	0.2143	3	0.0022	2	3	NA	0.7772232	0.827071	KCNMA1	-131801	DHS
chr10:79539226-79539535	1	1	0.580399101	0.562804957	309	0.968254	0.2604	5	0.003	2	0	NA	0.8170544	0.7985045	KCNMA1	-141981	DHS
chr10:79575526-79575835	1	0.55575025	3.74E-14	1.464549142	309	0.9761905	0	0	0.0012	3	0	NA	0.4449209	1	DLG5	110603	DHS
chr10:79807121-79807415	0.718899071	1	1.354770155	0.386222905	294	0.015873	0.0173	4	0.004	2	0	NA	0.9909285	0.1686611	RPS24	13750	DHS
chr10:80131486-80131795	0.777522495	1	1.232638984	0.761109259	309	0.9761905	0.2316	1	0.003	5	0	NA	0.9067557	0.465086	RPS24	338123	DHS
chr10:80169541-80169855	1	1	0.430090012	3.97E-14	314	0.9761905	0	0	0.0024	3	0	NA	0.7544048	0.8480116	RPS24	376180	DHS
chr10:80221301-80221615	0.493325958	1	1.632832278	3.44E-14	314	0.9761905	0	0	0.0026	1	0	NA	0.9847398	0.2056413	RPS24	427940	DHS
chr10:80276086-80276395	0.551836169	0.256832651	1.511696496	2.030420255	309	0.9761905	0.0306	3	0.0033	2	0	NA	0.9171504	0.4378499	RPS24	482723	DHS
chr10:80375286-80375595	0.68936836	1	1.388338365	0.724344694	309	0.9761905	0	0	0.0013	4	0	NA	0.9813625	0.2309471	ZMIZ1	-453351	DHS
chr10:80622546-80622855	1	0.567810354	0.522290083	1.481770381	309	0.9761905	0.0919	1	0.0014	3	0	NA	0.8195043	0.7990616	ZMIZ1	-206091	DHS
chr10:80789326-80789630	1	1	0.389707447	0.366849214	304	0.9761905	0.3624	2	0.004	2	1	NA	0.7186703	0.8676618	ZMIZ1	-39314	DHS
chr10:80954741-80955470	1	1	0.867857789	0.950310348	729	0.84127	0.20265	10	0.0024	5	0	NA	0.6671498	0.6869118	ZMIZ1	126314	DHS
chr10:80976166-80976475	1	1	1.21E-14	0.45673419	309	0.9761905	0.19585	2	0.0015	4	0	NA	0.2829291	1	PPIF	-130913	DHS
chr10:81109121-81109430	1	1	0.460156971	1.77E-14	309	0.9761905	0	0	0.0044	4	0	NA	0.8061431	0.8067039	PPIF	2042	DHS
chr10:81134381-81134895	0.563698962	1	1.419367274	0.718148348	514	0.015873	0.0669	5	6.00E-04	1	0	NA	0.8529184	0.4665142	PPIF	27404	DHS
chr10:81689201-81689490	1	1	1.68E-14	0.906241751	289	0.02381	0.0401	1	0.001	4	1	NA	0.5818709	1	SFTPD	19513	DHS
chr10:82029061-82029375	1	0.684052204	0.926966154	1.37531609	314	0.968254	0.4348	2	0	0	2	NA	0.8941071	0.5784521	MAT1A	20222	DHS
chr10:82155566-82155875	1	1	0.314673402	0.294412531	309	0.968254	0	0	0.0026	1	0	NA	0.8315243	0.7912819	FAM213A	-24033	DHS
chr10:8222401-8222710	0.543268208	1	0.902629333	0.326886357	309	0.9761905	0.0114	3	6.00E-04	3	0	NA	0.9615956	0.4072517	GATA3	125900	DHS
chr10:82263406-82263710	0.540542082	0.729496981	1.531999764	0.918963082	304	0.968254	0.07987	1	0.0014	1	1	NA	0.9691854	0.2836648	TSPAN14	49636	DHS
chr10:82266626-82266935	1	1	0.980183257	0.997729198	309	0.968254	0.09785	2	0.0012	4	1	NA	0.8505771	0.6406954	TSPAN14	52859	DHS
chr10:82359926-82360235	0.593166678	1	1.486236839	1.79E-14	309	0.9761905	0	0	0.0012	5	0	NA	0.980188	0.2341848	TSPAN14	146159	DHS
chr10:82459286-82459795	1	0.134052975	0.295130047	1.437377075	509	0.02381	0	0	0.0018	3	0	NA	0.1930369	0.9888503	TSPAN14	245619	DHS
chr10:82507386-82507695	1	1	0.935282838	0.417427739	309	0.968254	0.0901	1	6.00E-04	3	0	NA	0.6997691	0.72864	TSPAN14	293619	DHS
chr10:8285261-8285570	0.830204885	1	0.937636212	0.394311945	309	0.9761905	0.0838	2	0.0026	1	0	NA	0.9019794	0.5609919	GATA3	188760	DHS
chr10:8474941-8475250	0.064906523	1	2.574460113	0.788955973	309	0.968254	0.1175	2	0.0011	4	0	NA	0.9398508	0.3223021	GATA3	378440	DHS
chr10:8584861-8585170	1	1	0.446877228	0.361342617	309	0.9761905	0.0425	1	0.0014	1	0	NA	0.8460545	0.7748723	GATA3	488360	DHS
chr10:85899021-85899375	1	1	0.780819413	1.76E-14	354	0	0.1052	4	8.00E-04	1	3	NA	0.4923515	0.8989783	GHITM	2	DHS
chr10:86254821-86255130	1	0.303800246	0.773836627	1.096437771	309	0.968254	0.02235	2	0.0032	2	0	NA	0.8429892	0.6501465	CCSER2	166557	DHS
chr10:86353326-86353635	1	1	0.447582269	1.33E-14	309	0.9761905	0.1254	4	0.0052	1	0	NA	0.782101	0.8255183	CCSER2	265062	DHS
chr10:86559701-86560015	0.591700785	1	1.468160872	2.65E-14	314	0.9761905	0.0116	1	0	0	0	NA	0.9847171	0.207446	CCSER2	471439	DHS
chr10:87079561-87079870	1	0.164238616	0.391378005	1.310283144	309	0.9761905	0.3996	1	0.0028	3	0	NA	0.598051	0.9149043	CCSER2	991297	DHS
chr10:87360186-87360490	1	0.540870918	3.64E-14	1.532875474	304	0.9761905	0.0248	1	0.003	3	0	NA	0.7159114	1	GRID1	765897	DHS
chr10:87619966-87620275	0.167360805	1	1.128012185	0.59301979	309	0.968254	0.1154	1	0.0033	2	0	NA	0.9337746	0.4900833	GRID1	506114	DHS
chr10:87863981-87864295	1	1	4.06E-14	0.390174108	314	0.9761905	0.0306	1	0.003	5	0	NA	0.3451221	1	GRID1	262097	DHS
chr10:87868586-87868895	1	1	3.00E-14	2.37E-14	309	0.968254	0.03005	2	0.0053	2	0	NA	0.5671818	1	GRID1	257494	DHS
chr10:87892306-87892615	1	1	0.389404445	2.19E-14	309	0.968254	0.1823	1	0.0022	5	0	NA	0.8565768	0.7695285	GRID1	233774	DHS
chr10:87929846-87930150	0.162160761	0.759893473	2.017002097	1.245828813	304	0.9761905	0.0241	2	0.0012	3	0	NA	0.97518	0.212048	GRID1	196237	DHS
chr10:87954346-87954655	0.979442228	1	0.893220108	0.382585049	309	0.9761905	0.0837	1	0.0018	3	0	NA	0.8332398	0.6632295	GRID1	171734	DHS
chr10:88009366-88009675	0.67555386	1	0.819776429	0.476887234	309	0.968254	0.0162	1	0	0	0	NA	0.8927529	0.5756453	GRID1	116714	DHS
chr10:88041566-88041875	1	0.372090253	0.848296591	1.358727105	309	0.9761905	0	0	0	0	0	NA	0.8564638	0.6363408	GRID1	84514	DHS
chr10:88076906-88077215	1	1	2.52E-14	0.722991681	309	0.9761905	0	0	7.00E-04	2	0	NA	0.2173014	1	GRID1	49174	DHS
chr10:8841366-8841675	1	1	1.77E-14	1.22E-14	309	0.968254	0.3856	1	0.0025	2	0	NA	0.5181046	1	GATA3	744865	DHS
chr10:88418346-88418655	1	0.690474659	0.500188629	0.951199879	309	0.968254	0.0471	3	0.001	7	1	NA	0.5092817	1	OPN4	4187	DHS
chr10:88446701-88447010	1	1	0.709843316	2.64E-14	309	0.9761905	0.059	2	0.0012	7	2	NA	0.9616987	0.4174971	LDB3	18650	DHS
chr10:89305481-89305790	1	1	0.486725266	0.588974375	309	0.9761905	0.08905	4	0.0022	3	1	NA	0.7530964	0.8434301	MINPP1	41004	DHS
chr10:89577441-89578915	1	1	0.498477786	0.626818214	1474	0.9365079	0.0814	4	0.0018	16	1	NA	0.1081307	0.9792483	ATAD1	-261	DHS
chr10:90291261-90291570	0.280716461	1	1.936623803	0.596530279	309	0.968254	0	0	0.0017	2	0	NA	0.9840059	0.1696125	RNLS	51554	DHS
chr10:90397206-90397515	0.30193643	0.550907458	1.8521842	1.468734474	309	0.968254	0.0146	1	0.0062	1	0	NA	0.957125	0.2773027	LIPF	-26837	DHS
chr10:90600661-90600970	0.307560668	1	1.287861313	0.606314392	309	0.968254	0.0506	6	0.0014	5	3	NA	0.9304383	0.4120097	LIPM	38329	DHS
chr10:90969441-90969750	1	1	2.54E-14	0.916827571	309	0.9761905	0	0	0.0022	6	0	NA	0.4446038	1	CH25H	-2525	DHS
chr10:91020106-91020510	1	1	0.599836758	1.095510172	404	0.349206	0.03425	2	0.0033	2	1	NA	0.585568	0.8585533	LIPA	-8493	DHS
chr10:91109541-91109850	0.347101902	1	1.730054374	0.721658381	309	0.9761905	0.0754	2	0.0082	1	2	NA	0.954409	0.2885654	IFIT3	22045	DHS
chr10:91391146-91391455	0.529045812	1	1.517445446	1.65E-14	309	0.968254	0.0204	1	0.0023	2	0	NA	0.9697628	0.2841471	PANK1	13914	DHS
chr10:91403601-91403955	0.449847531	0.965710804	1.650558771	1.076714907	354	0	0	0	0	0	0	NA	0.9970487	0.06951388	PANK1	1437	DHS
chr10:91460846-91461790	1	0.622077807	0.587491154	1.45523827	944	0.833333	0.1174	7	0.0025	8	4	NA	0.3145121	0.9080277	KIF20B	-49	DHS
chr10:91725481-91725790	0.795365833	0.802265925	1.198329423	1.187930799	309	0.968254	0.0447	3	8.00E-04	6	0	NA	0.9577718	0.3297912	KIF20B	264269	DHS
chr10:91836186-91836495	1	1	0.797304289	0.487862564	309	0.968254	0.2399	2	0.0018	5	0	NA	0.8127598	0.6864748	KIF20B	374974	DHS
chr10:92685121-92685435	1	1	2.48E-14	2.34E-14	314	0.9761905	0.112	1	7.00E-04	2	0	NA	0.2839284	1	ANKRD1	-4245	DHS
chr10:92910366-92910670	1	0.626269245	2.73E-14	0.929627238	304	0.9761905	0.0394	2	0	0	0	NA	0.6655935	1	PCGF5	-70027	DHS
chr10:92927106-92927415	0.604264378	1	1.55263855	0.523611122	309	0.968254	0.1769	2	0.002	4	1	NA	0.9662034	0.3822161	PCGF5	-53284	DHS
chr10:93847486-93847870	1	0.499368612	0.332084678	1.549590847	384	0	0.2776	1	0.0011	4	1	NA	0.4343462	0.9558728	BTAF1	164152	DHS
chr10:93989966-93990275	1	1	2.24E-14	1.68E-14	309	0.9761905	0	0	0	0	0	NA	0.9473999	1	CPEB3	60723	DHS
chr10:94352581-94354270	1	1	0.668562144	0.789323508	1689	0	0.1434	9	0.0021	8	4	NA	0.5105292	0.7431636	KIF11	383	DHS
chr10:95519941-95520255	0.081195193	1	1.799944939	0.066103455	314	0.9761905	0.3273	3	6.00E-04	1	2	NA	0.9949134	0.1995969	LGI1	2456	DHS
chr10:95531061-95531370	1	1	0.534411092	0.45917022	309	0.9761905	0.0759	3	0.0032	1	1	NA	0.7541896	0.8436461	LGI1	13574	DHS
chr10:95722866-95723175	1	1	1.61E-14	1.40E-14	309	0.968254	0.0166	1	0.0024	3	0	NA	0.4603391	1	PLCE1	-30725	DHS
chr10:96122621-96122875	0.175764184	0.256546862	2.188766166	1.888578181	254	0.007937	0.0459	3	4.00E-04	5	4	NA	0.8282095	0.5417585	NOC3L	-52	DHS
chr10:97122866-97123370	1	1	0.403128268	1.005622694	504	0.968254	0.0155	2	0.003	4	0	NA	0.3511779	0.9693328	PDLIM1	-72337	DHS
chr10:97134446-97134730	1	1	2.95E-14	2.57E-14	284	0.007937	0.1158	1	0.003	1	0	NA	0.8991018	1	PDLIM1	-83807	DHS
chr10:97186366-97186670	1	1	1.024369157	0.977042927	304	0.9761905	0	0	0.0018	6	0	NA	0.8485781	0.6423272	SORBS1	134617	DHS
chr10:97360921-97361235	1	1	0.442554474	1.61E-14	314	0	0.15295	2	0.0038	4	1	NA	0.708702	0.8691402	SORBS1	-39943	DHS
chr10:97365286-97365595	0.294257326	1	2.118913408	1.96E-14	309	0.968254	0.1146	2	0	0	2	NA	0.9838037	0.1656692	SORBS1	-44306	DHS
chr10:97369086-97369395	1	0.828407787	6.60E-14	1.202703158	309	0.968254	0.2001	1	0.0023	2	1	NA	0.4935685	1	ALDH18A1	47222	DHS
chr10:97416441-97416815	1	0.946079096	0.377638781	1.031782712	374	0.007937	0	0	0.0036	1	0	NA	0.3977516	0.9614282	ALDH18A1	-165	DHS
chr10:97453641-97453970	0.396517448	0.183825505	1.57446852	1.964882986	329	0	0.014	5	0.0034	1	1	NA	0.8720399	0.4710679	TCTN3	94	DHS
chr10:97849441-97850270	1	1	0.579911721	0.397749077	829	0.047619	0.1118	3	0.0016	11	2	NA	0.1183414	0.9890724	CCNJ	46516	DHS
chr10:97889226-97891035	1	1	0.561718859	0.421561612	1809	0.9761905	0.0321	6	0.0016	13	4	NA	0.271022	0.926136	CCNJ	86791	DHS
chr10:98213966-98214275	1	0.925848057	2.49E-14	0.929480097	309	0.968254	0	0	8.00E-04	1	0	NA	0.5270073	1	TLL2	59547	DHS
chr10:98806646-98806955	0.751798435	1	0.401660228	0.472997608	309	0.9761905	0.04475	2	0	0	0	NA	0.8045973	0.811842	SLIT1	138876	DHS
chr10:98832641-98833275	1	1	0.231891497	0.557389221	634	0.015873	0.0954	1	0.0011	8	1	NA	0.146958	0.992579	SLIT1	112719	DHS
chr10:98891826-98892135	1	1	1.28E-14	1.18E-14	309	0.9761905	0	0	0.0025	2	0	NA	0.6787301	1	SLIT1	53696	DHS
chr10:98914066-98914375	1	1	0.465223842	0.44794542	309	0.9761905	0.04545	2	0.0016	3	0	NA	0.6919039	0.8762034	SLIT1	31456	DHS
chr10:98970241-98970690	1	0.445237985	0.751396973	1.576134042	449	0.02381	0.246	1	0.0042	1	1	NA	0.4215457	0.9235071	SLIT1	-24789	DHS
chr10:99160526-99161270	1	1	0.211861623	0.35272632	744	0.825397	0.07308	3	0.001	9	1	NA	0.311884	0.9753018	RRP12	202	DHS
chr10:99205721-99206030	0.05323298	0.156445896	2.337925423	2.044839752	309	0	0.0956	1	0.001	3	1	NA	0.9955978	0.06508464	ZDHHC16	-71	DHS
chr10:99256826-99257135	1	1	2.36E-14	0.672255215	309	0.968254	0.15325	2	0.0015	2	1	NA	0.3888661	1	MMS19	1496	DHS
chr10:99340606-99340915	0.998871622	0.183363516	0.409016821	1.944441145	309	0.968254	0	0	0.0014	2	0	NA	0.7418184	0.8504566	HOGA1	-3339	DHS
chr10:99491521-99491815	1	1	0.471223834	1.73E-14	294	0.007937	0.4411	1	0.0012	3	1	NA	0.6724893	1	ZFYVE27	-6566	DHS
chr10:99496721-99496990	0.057327409	1	2.879128975	0.427407517	269	0	0.074	2	0.002	4	0	NA	0.9957646	0.06460268	ZFYVE27	-1378	DHS
chr10:99628786-99629475	1	1	0.93921104	0.874209203	689	0.785714	0.0772	2	0.0021	6	1	NA	0.5099651	0.8265921	GOLGA7B	19135	DHS
chr10:99894241-99895210	1	0.253668516	0.521404979	1.134477773	969	0.007937	0	0	0.0023	8	0	NA	0.1023016	0.9840049	R3HCC1L	298	DHS
chr10:99927621-99927935	0.888999136	1	0.981447296	1.30E-14	314	0.9761905	0.135	1	0.0044	2	1	NA	0.9934276	0.2121949	R3HCC1L	33350	DHS
chr11:100275686-100275995	0.579712292	0.980007163	1.527424421	1.081750097	309	0.9761905	0.0166	1	0.002	4	0	NA	0.8847331	0.5051939	ARHGAP42	-282566	DHS
chr11:101001306-101001615	0.231577176	1	2.109775234	0.79262578	309	0.9761905	0.0276	1	0.0023	4	1	NA	0.9861906	0.1541152	PGR	-206	DHS
chr11:101455386-101455695	1	0.445049822	1.20E-14	1.205431837	309	0.968254	0.025	1	0.0016	3	0	NA	0.5239654	1	TRPC6	-882	DHS
chr11:101457761-101458075	1	1	3.64E-14	0.321276596	314	0.968254	0	0	0.0012	3	0	NA	0.3634641	1	TRPC6	-3259	DHS
chr11:102462581-102462890	1	1	0.426833615	0.346982624	309	0.968254	0.1192	1	0.0018	4	0	NA	0.7561417	0.8423858	MMP20	33327	DHS
chr11:102622466-102622770	1	1	0.822176988	0.273672382	304	0.9761905	0.05093	2	0.0034	1	1	NA	0.8837634	0.5937506	MMP8	-26933	DHS
chr11:102962806-102963255	1	0.425398934	2.82E-14	1.40678061	449	0	0.0845	1	0.002	3	0	0	0.19814	1	DCUN1D5	-87	DHS
chr11:102964121-102964435	0.589822214	1	0.978843403	2.06E-14	314	0.9761905	0	0	0.001	5	0	NA	0.9874977	0.2693773	DCUN1D5	-1334	DHS
chr11:103026161-103026470	1	1	0.899011554	0.419556826	309	0.9761905	0.0244	1	0.0042	2	0	NA	0.7260725	0.8605466	DYNC2H1	46012	DHS
chr11:10322786-10323090	1	1	0.48415806	0.491987453	304	0.9761905	0.15155	2	0.0022	4	2	NA	0.9489276	0.6190533	ADM	-3693	DHS
chr11:103552141-103552450	0.240691733	0.638672904	1.382316703	1.020642124	309	0.968254	0.3067	4	0.001	4	1	NA	0.9907569	0.1702717	DDI1	-355012	DHS
chr11:104129221-104129530	1	0.578773292	0.403065689	0.699826275	309	0.9761905	0	0	5.00E-04	2	0	NA	0.8660641	0.7584571	PDGFD	-94541	DHS
chr11:10427721-10428015	1	0.67469774	0.909706665	1.011670563	294	0.02381	0.1332	1	0.0034	1	0	NA	0.9327274	0.4909064	AMPD3	-44360	DHS
chr11:104294886-104295195	1	1	0.381203427	0.669484609	309	0.9761905	0.1358	2	0.002	1	2	NA	0.5514472	0.9276387	PDGFD	-260206	DHS
chr11:10467446-10467755	1	1	2.33E-14	1.037101888	309	0.9761905	0.1797	5	0.0017	6	2	NA	0.447298	1	AMPD3	-4627	DHS
chr11:10561981-10562955	1	0.970538929	0.658829712	0.174206957	974	0.9206349	0.05765	4	0.0034	12	4	NA	0.3901331	0.8734944	RNF141	296	DHS
chr11:105638561-105638870	1	0.658734895	0.352321243	0.632412509	309	0.9761905	0	0	0	0	0	NA	0.8770159	0.7472895	GRIA4	157916	DHS
chr11:10606141-10606450	0.470515111	0.930539161	1.604691978	0.39923821	309	0.9761905	0.016	1	0.0019	2	0	NA	0.9800484	0.2349996	LYVE1	-16058	DHS
chr11:10666426-10666730	1	0.179591164	0.517113032	0.993074872	304	0.9761905	0.0429	2	0.0024	3	0	NA	0.9352455	0.6478934	MRVI1	48721	DHS
chr11:106775661-106775970	0.158083902	1	2.17005617	0.081242131	309	0.968254	0.1707	4	0.005	2	0	NA	0.9980368	0.04272229	GUCY1A2	113355	DHS
chr11:107152861-107153175	0.092538986	1	2.631243188	1.78E-14	314	0.9761905	0.1985	1	0.001	5	1	NA	0.9888303	0.1134569	CWF19L2	175552	DHS
chr11:10739026-10739335	1	1	0.382565474	0.640856646	309	0.968254	0.4219	1	0	0	0	NA	0.4258484	0.9566608	MRVI1	-23882	DHS
chr11:10757301-10757590	0.637155232	0.452018273	1.382253012	1.568719388	289	0.007937	0.2003	4	0.001	4	0	NA	0.9783873	0.2463165	CTR9	-15088	DHS
chr11:107992081-107992355	0.475409972	0.428581628	1.531490448	1.101317323	274	0.007937	0.0954	5	0.008	1	3	0	0.6766097	0.748382	ACAT1	-25	DHS
chr11:10830401-10830835	1	0.001376732	0.70286463	2.881370788	434	0	0.19155	2	0.0022	9	2	NA	0.7828215	0.7159426	EIF4G2	-1098	DHS
chr11:108753041-108753350	1	1	3.45E-14	2.75E-14	309	0.968254	0.0537	5	0.0012	1	2	NA	0.55074	1	DDX10	217444	DHS
chr11:10879241-10880910	1	1	1.082239194	0.839413913	1669	0.468254	0.0138	7	0.0017	12	4	NA	0.7816546	0.436479	ZBED5	-456	DHS
chr11:109616726-109617030	0.909621068	1	1.118660555	2.41E-14	304	0.9761905	0	0	0.0017	2	0	NA	0.810769	0.6205352	C11orf87	324032	DHS
chr11:109640641-109640950	1	0.690078866	4.07E-14	1.152108625	309	0.9761905	0.2634	1	0.0069	2	0	NA	0.5205606	1	ZC3H12C	-323291	DHS
chr11:109816761-109817355	1	1	0.22608682	0.423964421	594	0.9444444	0.012	1	0.0029	4	0	0	0.3338906	0.972335	ZC3H12C	-147029	DHS
chr11:110378086-110378395	1	1	0.52119289	0.419578398	309	0.9761905	0.0156	3	0.0022	3	0	NA	0.4929565	0.9411247	FDX1	77634	DHS
chr11:11058846-11059150	1	1	0.530726029	0.895202688	304	0.9761905	0.4808	1	8.00E-04	3	1	NA	0.5740867	0.9189806	ZBED5	-179378	DHS
chr11:110916661-110916970	0.659973323	1	0.867774682	0.45550115	309	0.9761905	0.1177	4	0.0016	2	0	NA	0.8936505	0.5755922	C11orf92	258954	DHS
chr11:110994146-110994450	1	1	3.29E-14	0.324730782	304	0.9761905	0.1681	1	0.0017	6	0	NA	0.3120849	1	C11orf92	181472	DHS
chr11:111037321-111037635	0.93876318	1	0.944812806	0.450659086	314	0.9761905	0.1713	3	0.0022	3	2	NA	0.836086	0.6572734	C11orf92	138292	DHS
chr11:111100966-111101475	0.498039274	1	0.796888565	0.252238165	509	0.9285714	0.4866	2	0.0016	2	2	0	0.8732829	0.5260987	C11orf92	74549	DHS
chr11:111153981-111154575	0.346105695	0.336391332	1.380778827	1.585098029	594	0.02381	0.2574	4	0.0028	7	4	0	0.8304438	0.4674696	C11orf92	21492	DHS
chr11:111216721-111217030	1	1	0.394062706	0.310830931	309	0.9761905	0.0319	2	0.0056	3	0	NA	0.5596712	0.9259236	POU2AF1	33541	DHS
chr11:111266466-111266770	1	0.120234007	0.25825495	2.223275452	304	0.9761905	0.0194	1	0.0016	3	1	NA	0.3015034	1	POU2AF1	-16201	DHS
chr11:111310721-111311030	0.909607102	1	1.160286964	0.373317894	309	0.9761905	0.011	1	0.0064	3	0	NA	0.9126379	0.5349227	POU2AF1	-60459	DHS
chr11:111316986-111317570	1	0.121032556	0.754664959	2.19607152	584	0.9285714	0.0877	4	0.0024	2	0	0	0.6374293	0.7767386	BTG4	65801	DHS
chr11:111648021-111648310	1	0.595399857	1.43E-14	0.727794668	289	0.031746	0.0114	1	0.0018	1	0	0.001	0.7121529	1	PPP2R1B	-11060	DHS
chr11:111797266-111798395	0.103250987	0.838384147	1.544672509	0.94132836	1129	0.65873	0.0339	9	0.0026	9	1	0	0.9947019	0.02823093	DIXDC1	-10096	DHS
chr11:112090521-112090790	1	1	9.56E-15	9.00E-15	269	0.031746	0	0	0.002	3	0	0.001	0.4142993	1	PTS	-6432	DHS
chr11:112263666-112263975	1	1	0.417647028	1.63E-14	309	0.9761905	0.4746	1	0.001	6	0	NA	0.6860833	0.882125	C11orf34	-132238	DHS
chr11:112572261-112572570	1	1	2.07E-14	3.13E-14	309	0.9761905	0.018	3	0.003	5	1	NA	0.4687969	1	NCAM1	-259742	DHS
chr11:112621206-112621515	0.560390817	1	1.546666182	0.607852963	309	0.9761905	0.0192	1	0.0018	1	0	NA	0.8867744	0.4975497	NCAM1	-210797	DHS
chr11:112640346-112640655	1	1	1.57E-14	0.801677019	309	0.968254	0	0	0.0024	1	0	NA	0.487867	1	NCAM1	-191657	DHS
chr11:112650086-112650395	0.255019968	1	2.107418136	0.854718095	309	0.9761905	0.03675	2	0.0054	3	1	NA	0.9370289	0.3390925	NCAM1	-181917	DHS
chr11:11293726-11294035	1	0.140353245	0.508849826	1.237831946	309	0.9761905	0.1673	3	8.00E-04	3	2	NA	0.7247243	0.8581994	CSNK2A3	81023	DHS
chr11:113208146-113208450	0.361743899	1	1.785025631	0.064074517	304	0.9761905	0.40705	2	0	0	2	NA	0.9996793	0.02232143	ANKK1	-50215	DHS
chr11:113301906-113302215	1	0.023660368	0.879302666	3.188079702	309	0.9761905	0	0	4.00E-04	1	0	NA	0.9047588	0.5593212	ANKK1	43548	DHS
chr11:113650506-113650815	1	1	0.449005552	0.417116933	309	0.9761905	0.0126	1	8.00E-04	5	0	NA	0.7159579	0.8644888	CLDN25	192	DHS
chr11:113793966-113794270	1	1	1.59E-14	1.45E-14	304	0.968254	0.0122	1	8.00E-04	2	0	NA	0.9556488	1	HTR3B	18719	DHS
chr11:113825486-113825795	1	1	1.38E-14	1.23E-14	309	0.9761905	0.0116	1	5.00E-04	4	0	NA	0.5208418	1	HTR3A	-20156	DHS
chr11:113896201-113896510	1	1	0.481425177	0.940981985	309	0.9761905	0.03055	6	6.00E-04	3	0	NA	0.8457997	0.7769559	ZBTB16	-33959	DHS
chr11:113958286-113958595	1	1	0.435638921	3.45E-14	309	0.9761905	0.0157	2	0.004	3	0	NA	0.7575137	0.8447456	ZBTB16	28126	DHS
chr11:114175641-114175950	1	1	0.971370842	0.560967473	309	0.9761905	0.0921	1	0.0028	3	0	NA	0.9419294	0.4711441	NNMT	47243	DHS
chr11:114271061-114271890	0.013369619	1	1.714636877	0.528216199	829	0.007937	0.09045	2	0.0012	7	1	0	0.9933874	0.03969898	RBM7	724	DHS
chr11:114310001-114310275	0.998404232	0.479063693	0.468903881	0.483418738	274	0	0.0104	1	0.006	1	0	0.7945	0.9176603	0.6894577	REXO2	30	DHS
chr11:11481846-11482155	1	0.265766126	1.59E-14	1.830226914	309	0.9761905	0.05145	2	4.00E-04	1	0	NA	0.515131	0.9378349	CSNK2A3	-107097	DHS
chr11:114835541-114835855	1	0.559475024	2.57E-14	1.044605524	314	0.968254	0.0125	2	0.004	4	0	NA	0.4970103	1	NXPE2	286590	DHS
chr11:115043746-115044055	0.625889692	1	0.995003311	0.863347994	309	0.968254	0.4083	1	0.0019	4	1	NA	0.9369852	0.4754784	CADM1	331232	DHS
chr11:115047766-115048070	0.68554195	1	1.312286885	2.55E-14	304	0.9761905	0	0	0.0033	4	0	NA	0.963451	0.3111735	CADM1	327215	DHS
chr11:115093521-115093830	1	1	2.44E-14	0.585448823	309	0.9761905	0.0121	2	9.00E-04	2	0	NA	0.3846914	1	CADM1	281457	DHS
chr11:115160741-115161050	1	1	0.433858442	0.337159282	309	0.968254	0	0	0.004	1	0	NA	0.6277763	0.9024969	CADM1	214237	DHS
chr11:115370701-115371015	1	1	0.930621562	2.28E-14	314	0.9761905	0	0	0.003	1	0	NA	0.9905236	0.2478778	CADM1	4275	DHS
chr11:115427661-115427975	1	1	0.807925393	0.892965873	314	0.9761905	0.0206	3	0.0017	8	0	NA	0.971447	0.3723196	CADM1	-52685	DHS
chr11:115537846-115538155	0.301862947	0.997014596	1.199506241	0.804201102	309	0.9761905	0.0248	3	0.0014	5	0	NA	0.9637044	0.3119857	CADM1	-162868	DHS
chr11:115566801-115567115	0.459957536	1	1.61366334	0.548010508	314	0.968254	0.0618	4	0.002	3	1	NA	0.9843303	0.1676877	CADM1	-191825	DHS
chr11:115590166-115590475	1	1	1.79E-14	0.956126034	309	0.9761905	0.0232	2	0.0016	4	0	NA	0.2547182	1	CADM1	-215188	DHS
chr11:115644541-115644850	1	1	0.44937796	0.474815227	309	0.9761905	0.1264	1	0.0029	4	0	NA	0.8876007	0.7327451	CADM1	-269563	DHS
chr11:11564926-11565235	0.834936438	0.816943583	4.14E-14	1.009388486	309	0.9761905	0.02505	2	0.0012	3	1	NA	0.3054411	1	GALNT18	78471	DHS
chr11:115651446-115651755	1	0.914688946	1.81E-14	0.869932629	309	0.968254	0	0	0.001	3	0	NA	0.4780414	1	CADM1	-276468	DHS
chr11:115662346-115662655	0.789588872	1	0.952349596	0.416538425	309	0.968254	0	0	8.00E-04	3	0	NA	0.8839031	0.5903224	CADM1	-287368	DHS
chr11:115920686-115920990	1	0.242254625	0.492775028	2.115904467	304	0.968254	0.1408	1	6.00E-04	1	0	NA	0.5123044	0.9374289	CADM1	-545705	DHS
chr11:116221186-116221495	1	1	0.932198174	0.805081564	309	0.9761905	0.0269	2	8.00E-04	2	0	NA	0.8105778	0.6890369	BUD13	422363	DHS
chr11:116231026-116231335	1	1	2.46E-14	0.856319847	309	0.968254	0.0182	1	0.001	3	0	NA	0.332696	1	BUD13	412523	DHS
chr11:116474646-116474955	1	0.604578171	0.435137672	1.149441951	309	0.968254	0.1372	3	0.0013	4	0	NA	0.5478917	0.9290564	BUD13	168903	DHS
chr11:116507246-116507550	0.068180674	0.365368524	2.862990426	1.889802562	304	0.9761905	0.4093	1	0.0012	4	0	NA	0.9850957	0.130292	BUD13	136306	DHS
chr11:116603481-116604310	0.659764326	1	1.260124188	0.528224245	829	0.015873	0.085	6	0.0034	5	3	0	0.8451079	0.4205618	BUD13	39808	DHS
chr11:116613461-116613815	0.623862534	1	1.217963744	0.426166629	354	0.031746	0.1236	1	0.0032	3	0	0	0.97305	0.2722429	BUD13	30066	DHS
chr11:11687101-11687415	1	1	0.482930623	0.450638169	314	0.968254	0.0653	4	6.00E-04	1	0	NA	0.8914299	0.7244449	GALNT18	-43706	DHS
chr11:117097201-117097995	1	0.033364291	0.675574176	1.406317401	794	0.02381	0.0453	5	6.00E-04	5	2	0	0.4085282	0.9001913	PCSK7	5643	DHS
chr11:117263066-117263375	0.121096773	0.899474685	2.287229235	0.897044004	309	0.9761905	0.2107	1	0.0017	2	1	NA	0.9721592	0.2245438	CEP164	64650	DHS
chr11:117337606-117337915	1	1	0.712586535	0.425158055	309	0.968254	0.2021	4	0	0	0	NA	0.6466045	0.8954586	CEP164	139190	DHS
chr11:117466886-117467195	1	1	0.418904708	0.415144181	309	0.968254	0.2246	8	8.00E-04	2	0	NA	0.7235672	0.8619504	DSCAML1	200935	DHS
chr11:117496646-117496955	1	0.383305991	1.88E-14	1.590384884	309	0.9761905	0.2037	4	0.0037	2	0	NA	0.2482272	1	DSCAML1	171175	DHS
chr11:117602366-117602675	0.720211656	1	1.299156102	0.848994313	309	0.968254	0	0	0.0011	4	0	NA	0.8207748	0.6025541	DSCAML1	65455	DHS
chr11:117608906-117609215	0.19670408	1	1.999359948	0.477433931	309	0.9761905	0.0164	1	0.0011	4	0	NA	0.9758936	0.2578757	DSCAML1	58915	DHS
chr11:117611386-117611695	0.689224656	1	0.96990965	0.447603649	309	0.9761905	0.0706	2	0.0016	4	0	NA	0.8946193	0.5737419	DSCAML1	56435	DHS
chr11:117707186-117707495	1	1	0.447487243	0.418316123	309	0.968254	0.3444	5	0.0056	3	1	NA	0.6921763	0.8775163	FXYD2	-11882	DHS
chr11:117741406-117741715	0.392869575	0.815393537	1.666308337	1.014915683	309	0.9761905	0.0136	1	0.0035	2	0	NA	0.963386	0.2539948	FXYD6	6336	DHS
chr11:117752986-117753295	0.331114022	1	0.902942538	0.33992872	309	0.968254	0.0807	1	0.0026	9	1	NA	0.8706328	0.614351	FXYD6	-5244	DHS
chr11:117924081-117924595	1	1	0.405799951	0.30064035	514	0.007937	0.4581	3	0.0011	2	2	0	0.2714784	0.9798953	TMPRSS4	-23466	DHS
chr11:118230146-118231095	0.020299765	0.375722767	1.860757172	1.335618458	949	0.015873	0.0587	7	0.0032	5	3	0.001	0.9923758	0.04691772	UBE4A	262	DHS
chr11:118434326-118434635	1	0.717475921	0.512525503	1.376572165	309	0.968254	0.2456	1	0.0016	7	1	NA	0.7994392	0.812199	IFT46	2269	DHS
chr11:118528261-118528575	1	1	0.364980427	2.21E-14	314	0.9761905	0.2039	3	4.00E-04	2	2	NA	0.6693648	0.8889561	TREH	21963	DHS
chr11:118665186-118665495	1	0.998871622	0.518368576	1.40E-14	309	0.9761905	0.0515	2	0.0048	4	1	NA	0.8543771	0.7626478	DDX6	-3496	DHS
chr11:118868021-118869695	1	1	0.847053817	0.391858275	1674	0.865079	0.02825	8	0.002	9	4	0	0.5119558	0.7525804	TRAPPC4	-20284	DHS
chr11:118901526-118901830	1	1	0.377101026	0.887805262	304	0	0.0418	4	4.00E-04	5	2	0	0.4234832	0.9576644	SLC37A4	-62	DHS
chr11:118938141-118938555	1	0.464428004	0.771278512	1.150778657	414	0.968254	0.3841	6	0.0019	6	4	0	0.7601321	0.6764881	VPS11	-145	DHS
chr11:119067626-119067895	1	0.839897375	0.109115337	0.943976589	269	0	0	0	0.002	3	0	0	0.6070783	1	CBL	-8991	DHS
chr11:119204946-119205275	1	0.213230242	2.01E-14	1.841970692	329	0.007937	0	0	0.001	1	0	0.002	0.3179143	1	RNF26	-126	DHS
chr11:119352041-119352355	1	1	2.88E-14	1.98E-14	314	0.015873	0.0181	2	0.0053	4	0	0	0.702601	1	THY1	-57360	DHS
chr11:119460321-119460635	1	0.998871621	1.89E-14	9.81E-15	314	0.968254	0.21875	2	0.0035	2	0	NA	0.5500666	1	PVRL1	139316	DHS
chr11:119619646-119619955	0.58347146	0.744141392	1.438016058	1.069644124	309	0.9761905	0.0136	1	0.0038	2	0	NA	0.8641492	0.5388813	PVRL1	-20007	DHS
chr11:119676266-119676575	1	1	0.449352868	1.30E-14	309	0.968254	0.3162	2	0.0014	6	0	NA	0.7418513	0.8513293	PVRL1	-76627	DHS
chr11:119781126-119781430	0.880733061	0.20247019	1.144930523	2.207447337	304	0.9761905	0.09645	2	0	0	0	NA	0.8904901	0.576943	PVRL1	-181484	DHS
chr11:119806901-119807215	1	1	0.532505565	0.390244111	314	0.9761905	0.383	1	0.0012	4	0	NA	0.4818716	0.9444406	TRIM29	202103	DHS
chr11:119811586-119811895	0.57115007	1	1.534011452	3.54E-14	309	0.968254	0.03115	4	0.0012	2	0	NA	0.9377501	0.3889395	TRIM29	197420	DHS
chr11:120045661-120045975	1	1	2.76E-14	2.29E-14	314	0.968254	0.0519	3	0.0016	3	0	NA	0.5086949	1	TRIM29	-36657	DHS
chr11:120127321-120127635	1	1	1.23E-14	0.468872367	314	0.9761905	0.017	1	0	0	0	NA	0.3873128	1	POU2F3	20129	DHS
chr11:120132121-120132435	1	1	0.471243224	1.66E-14	314	0.968254	0	0	0.0014	1	0	NA	0.7785771	0.8292044	POU2F3	24929	DHS
chr11:120145186-120145495	0.947161143	1	1.10735167	0.549103737	309	0.9761905	0	0	0.0018	2	0	NA	0.9733871	0.2705896	POU2F3	37992	DHS
chr11:120396481-120396795	1	0.724338116	1.116302604	0.831232657	314	0.968254	0.01518	3	0.004	1	0	NA	0.9387723	0.4738909	GRIK4	14170	DHS
chr11:120513506-120513810	0.937848453	1	0.508299718	0.952306777	304	0.9761905	0.0559	1	8.00E-04	3	0	NA	0.677178	0.8820166	GRIK4	131190	DHS
chr11:120552026-120552330	1	1	0.582676299	0.457471318	304	0.968254	0.127	4	0.004	2	0	NA	0.6636206	0.8871313	GRIK4	169710	DHS
chr11:120865286-120865595	1	0.070153375	0.367705917	1.912669779	309	0.968254	0	0	7.00E-04	2	0	NA	0.6431811	0.8980016	TBCEL	-29389	DHS
chr11:120894481-120896255	1	0.079485625	0.962655597	1.314453345	1774	0.769841	0.2394	5	0.0022	11	3	0.001	0.9260237	0.1989456	TBCEL	538	DHS
chr11:121020586-121020895	1	1	0.473335623	0.329899146	309	0.968254	0.015	1	0	0	0	NA	0.7376836	0.8529417	TECTA	48859	DHS
chr11:121093346-121093655	1	1	0.511357649	1.47E-14	309	0.968254	0.0851	5	0.0014	5	1	NA	0.7552823	0.8411759	SC5D	-69661	DHS
chr11:121094041-121094355	1	1	2.19E-14	1.85E-14	314	0.968254	0.1488	1	0.0012	4	1	NA	0.2946716	1	SC5D	-68964	DHS
chr11:121163241-121163515	0.711823909	0.441857416	1.048981706	1.052301568	274	0	0	0	0.0017	2	0	0	0.82385	0.6740796	SC5D	216	DHS
chr11:121302581-121302890	0.253248473	1	0.879177837	0.35300133	309	0.9761905	0.14175	4	0.0066	1	0	NA	0.9413261	0.4756658	SORL1	-20176	DHS
chr11:121493146-121493455	1	1	0.944234885	0.875450622	309	0.9761905	0.0339	1	0.001	5	0	NA	0.9179818	0.528053	SORL1	170389	DHS
chr11:121635826-121636135	1	1	0.81607613	0.767097386	309	0.968254	0.16925	4	0.0066	2	0	NA	0.7203101	0.7729639	SORL1	313069	DHS
chr11:121978321-121978630	1	1	1.62E-14	1.53E-14	309	0.968254	0	0	0.0024	4	0	NA	0.6564112	1	BLID	8447	DHS
chr11:122068201-122068515	0.936926995	1	4.29E-14	1.050656279	314	0.9761905	0.1482	1	0.0023	2	0	NA	0.2891699	1	BLID	-81435	DHS
chr11:12212421-12212730	1	1	0.432099922	2.39E-14	309	0.9761905	0.0119	2	0.0014	1	0	NA	0.8335774	0.78444	MICAL2	80438	DHS
chr11:12218301-12218615	1	0.270714303	1.51E-14	1.61493638	314	0.9761905	0.4014	1	0.0018	3	0	NA	0.2113429	1	MICAL2	86320	DHS
chr11:122434426-122434730	1	0.013260472	2.17E-14	3.089325419	304	0.9761905	0.016	1	4.00E-04	3	0	NA	0.2468101	1	UBASH3B	-91805	DHS
chr11:122600946-122601255	1	0.000223838	1.002034792	3.093944125	309	0.9761905	0.1441	2	0.0024	6	1	NA	0.6689502	0.8078769	UBASH3B	74718	DHS
chr11:122651986-122652410	0.783152873	0.83064183	0.677964938	1.20890937	424	0.968254	0.0102	1	0.0035	2	0	0	0.8175313	0.6854394	CRTAM	-57010	DHS
chr11:122653666-122653975	1	1	1.49E-14	1.46E-14	309	0.9761905	0.0708	4	0	0	0	NA	0.868903	1	CRTAM	-55387	DHS
chr11:122875981-122876295	0.056147844	0.006924992	2.633402784	2.806313643	314	0.9761905	0.3522	1	7.00E-04	4	0	NA	0.9828818	0.1254649	BSX	-23710	DHS
chr11:122925021-122925310	0.642720327	0.742352203	1.500937263	1.17272685	289	0.007937	0.014	1	0.0022	4	0	0	0.8047207	0.695789	HSPA8	7877	DHS
chr11:123117746-123118215	1	0.998404232	0.30525733	0.366603476	469	0.952381	0	0	0.0026	3	0	0	0.4517764	0.9506891	CLMP	-51992	DHS
chr11:123132046-123132510	1	1	0.915112953	0.251539272	464	0.9603175	0.0353	5	0.0014	3	0	0.001	0.5836919	0.812029	CLMP	-66289	DHS
chr11:123349106-123349415	1	1	0.503110843	0.425782404	309	0	0	0	0.0026	3	0	0	0.5377058	0.9304147	GRAMD1B	-47269	DHS
chr11:123381926-123382215	0.354422971	1	1.779212891	0.461564066	289	0	0	0	0.0024	5	0	0.057	0.9992051	0.03379145	GRAMD1B	-14459	DHS
chr11:123569326-123569630	1	1	0.500290984	1.32E-14	304	0.968254	0.0679	1	0.003	2	0	NA	0.7525433	0.844696	ZNF202	42900	DHS
chr11:123611106-123612535	1	1	0.775380564	0.501170744	1429	0.896825	0.2075	7	0.0029	12	3	0.001	0.4435901	0.8280009	ZNF202	557	DHS
chr11:123906201-123906510	0.245272523	1	1.734082619	0.395131816	309	0.968254	0.0763	5	0.0014	5	0	NA	0.9574317	0.2794041	OR10G7	3361	DHS
chr11:123987041-123987355	1	1	0.463909347	1.89E-14	314	0.968254	0.02845	2	0.001	4	0	NA	0.7304874	0.8589768	VWA5A	1129	DHS
chr11:12410766-12411070	0.585846287	1	1.182145472	0.087464302	304	0.968254	0	0	0.0027	2	0	NA	0.8990527	0.5709322	PARVA	12186	DHS
chr11:124492201-124493475	1	1	0.768909171	0.752412881	1274	0.9761905	0.0522	8	0.0032	4	0	0	0.5502001	0.7146736	TBRG1	62	DHS
chr11:124589926-124590235	0.371245297	1	1.30562719	0.327567278	309	0.968254	0.1579	1	0.0015	2	0	NA	0.8683042	0.6125994	NRGN	-19760	DHS
chr11:124792066-124792375	0.825492809	1	1.271807074	0.93970938	309	0.968254	0.2552	1	0.0018	1	1	NA	0.9669536	0.3002969	HEPN1	3075	DHS
chr11:124823801-124824095	0.714965225	1	1.252606647	0.331372109	294	0.02381	0.2113	3	0.0016	3	3	0	0.8285988	0.5909242	CCDC15	-69	DHS
chr11:124831961-124832250	1	0.666636284	0.378883933	0.976702621	289	0.015873	0	0	0.0016	6	0	0.003	0.6876689	0.8805032	CCDC15	8089	DHS
chr11:124935066-124935375	0.233184287	1	1.732748869	0.336045126	309	0.9761905	0.0923	5	0.0024	1	3	NA	0.9733443	0.2204553	SLC37A2	1989	DHS
chr11:124999486-124999790	1	1	1.47E-14	0.476729679	304	0.968254	0.0242	3	0	0	0	NA	0.5978696	1	TMEM218	-26433	DHS
chr11:125087806-125088110	0.680149137	1	0.968255943	3.13E-14	304	0.9761905	0	0	0.0048	7	0	NA	0.9063336	0.5485594	PKNOX2	53356	DHS
chr11:125088206-125088515	1	1	0.962434151	0.316010459	309	0.968254	0.11	3	0.003	7	1	NA	0.7825582	0.7170227	PKNOX2	53759	DHS
chr11:125135586-125135890	0.7463169	0.124130677	0.96140042	2.380933685	304	0.9761905	0	0	8.00E-04	5	0	NA	0.8778147	0.6024252	PKNOX2	101136	DHS
chr11:125222426-125222735	1	0.998871621	0.814961614	0.302452846	309	0.9761905	0	0	0.0049	2	0	NA	0.7978918	0.7067453	FEZ1	143625	DHS
chr11:125458906-125459215	1	0.84883973	0.413112593	1.259706061	309	0.9761905	0	0	8.00E-04	5	0	NA	0.4774765	0.9471883	STT3A	-3629	DHS
chr11:125567286-125567590	1	1	3.04E-14	2.79E-14	304	0.9761905	0.14525	2	0.004	2	2	NA	0.4150935	1	ACRV1	-16420	DHS
chr11:125744926-125745230	1	1	1.62E-14	0.489590337	304	0.9761905	0.0674	2	0.0034	2	1	NA	0.5970703	1	HYLS1	-11877	DHS
chr11:125793001-125793270	1	1	1.50E-14	1.045133073	269	0.02381	0.1403	2	0	0	1	0	0.3004882	1	DDX25	18878	DHS
chr11:125988646-125988955	1	0.182952234	3.13E-14	2.788065323	309	0.968254	0.1879	2	0.0043	4	0	NA	0.228168	1	CDON	-55614	DHS
chr11:126054346-126054655	0.060851121	0.233740788	2.625133392	0.909384307	309	0.9761905	0.1206	7	0.0036	3	6	NA	0.9820462	0.1468965	RPUSD4	27086	DHS
chr11:126081481-126081755	1	0.353628457	1.29E-14	1.155149375	274	0	0	0	0.0048	5	0	0.0165	0.2893386	1	RPUSD4	-31	DHS
chr11:126110946-126111255	1	1	0.550587074	2.95E-14	309	0.9761905	0.114	3	0.0027	6	3	NA	0.7656016	0.8335204	SRPR	27753	DHS
chr11:126138781-126139075	1	1	1.30E-14	1.02E-14	294	0	0	0	0.0016	5	0	0	0.4472973	1	SRPR	-74	DHS
chr11:1261586-1261895	0.213941222	0.588940449	1.770478472	1.331513463	309	0.9761905	0.4619	1	0.0012	3	1	NA	0.911014	0.3988735	MUC5B	17445	DHS
chr11:126297306-126297615	1	1	4.75E-14	3.67E-14	309	0.968254	0.118	1	8.00E-04	3	0	NA	0.4349237	1	ST3GAL4	21784	DHS
chr11:126410846-126411155	1	1	0.917270969	0.422089079	309	0.9761905	0.0593	4	0.0012	5	0	NA	0.8073162	0.6928183	ST3GAL4	135324	DHS
chr11:126465226-126465530	1	1	0.568249766	5.50E-14	304	0.9603175	0	0	0.0056	2	0	NA	0.8913705	0.7199861	ST3GAL4	189701	DHS
chr11:126626326-126626630	0.115104798	0.998871621	2.340173012	0.775653029	304	0.968254	0.111	1	0.004	1	0	NA	0.9939133	0.07854806	KIRREL3	244177	DHS
chr11:127099401-127099715	0.803020933	0.392011996	1.197591348	1.311422646	314	0.9761905	0.0457	1	0.0016	7	0	NA	0.8868784	0.5045491	KIRREL3	-228903	DHS
chr11:12743406-12743710	1	1	2.48E-14	0.526596647	304	0.968254	0.0216	1	0.0018	5	0	NA	0.5539199	1	TEAD1	-23030	DHS
chr11:127638281-127638590	0.966158778	0.968615624	0.885097386	0.746956659	309	0.9761905	0.0879	5	6.00E-04	2	0	NA	0.8151609	0.6836247	KIRREL3	-767781	DHS
chr11:12771246-12771555	1	1	2.02E-14	0.81110426	309	0.968254	0.0219	4	0	0	0	NA	0.4274288	1	TEAD1	4813	DHS
chr11:128101821-128102135	0.998871622	1	1.013544487	0.96455679	314	0.968254	0.031	1	0.0014	1	0	NA	0.7957143	0.7068463	ETS1	355459	DHS
chr11:128486286-128486595	0.275411063	0.637062924	0.851998388	1.05183227	309	0.9761905	0	0	0.0047	8	0	NA	0.9629668	0.4046212	ETS1	-29004	DHS
chr11:128500281-128500575	0.750508792	0.305884635	0.886618932	0.817678687	294	0.015873	0.12	1	0.0012	1	0	0.001	0.9119473	0.5461888	ETS1	-42991	DHS
chr11:128701061-128701370	0.81675241	0.648582436	1.228331267	0.874811213	309	0.007937	0.02425	2	0.0042	3	0	0	0.9533733	0.343974	KCNJ1	11213	DHS
chr11:128811486-128811790	0.160837313	0.987184627	2.040100224	1.050488009	304	0.968254	0.2784	1	0.0024	5	1	NA	0.8725512	0.4723734	TP53AIP1	1184	DHS
chr11:128813326-128813635	1	0.969416137	0.781811385	0.943093239	309	0.9761905	0.0811	1	0.0012	2	0	NA	0.5752518	0.9202453	TP53AIP1	-659	DHS
chr11:128826381-128826835	1	1	0.568791634	2.07E-14	454	0.02381	0.0407	1	0.0011	6	1	0	0.6023231	0.8486184	TP53AIP1	-13786	DHS
chr11:129201701-129202015	1	0.391126824	0.54119571	1.61776808	314	0.055556	0.0739	2	0.0038	1	0	0.003	0.7537182	0.8421863	BARX2	-43977	DHS
chr11:129239566-129239875	1	0.334292427	0.552513281	1.748699458	309	0.968254	0.1394	3	0.0024	1	0	NA	0.7739834	0.8313549	BARX2	-6114	DHS
chr11:129319646-129319955	1	0.680895079	0.799429551	1.153591825	309	0.968254	0.3305	3	0	0	2	NA	0.9168507	0.5350621	BARX2	73966	DHS
chr11:129661521-129661830	0.249488794	0.093847419	1.779532877	2.598646215	309	0.9761905	0	0	0.0037	2	0	NA	0.9763667	0.2536355	TMEM45B	-24038	DHS
chr11:129761361-129761675	1	1	0.523747769	0.364050868	314	0.9761905	0.0172	1	0.0016	6	0	NA	0.8184057	0.7986105	NFRKB	1386	DHS
chr11:130001766-130002455	1	1	0.472913221	0.899804689	689	0.9761905	0.0154	3	6.00E-04	7	1	0	0.1333915	0.9873347	ST14	-27346	DHS
chr11:130007866-130008170	0.116162912	1	3.014472833	5.18E-14	304	0.9761905	0.1993	2	0.0038	2	2	NA	0.9817227	0.175566	ST14	-21439	DHS
chr11:130509266-130509570	0.432258323	1	1.832552276	0.42741813	304	0.9761905	0	0	0.0016	2	0	NA	0.8927687	0.4858877	C11orf44	-33433	DHS
chr11:130731686-130732310	0.67088728	1	1.290914939	0.672327937	624	0.9761905	0.02895	4	6.00E-04	1	1	0	0.7636037	0.5808045	SNX19	54406	DHS
chr11:130793201-130793490	0.040486103	1	2.633350307	0.422840444	289	0.031746	0	0	0.0048	1	0	0.006	0.9760993	0.2037058	SNX19	-6942	DHS
chr11:131027886-131028195	1	1	0.433401755	1.59E-14	309	0.968254	0.16145	2	6.00E-04	4	0	NA	0.5832858	0.9176104	SNX19	-241637	DHS
chr11:131030286-131030590	1	1	0.885980592	2.04E-14	304	0.9761905	0.1502	4	0.0012	5	0	NA	0.8210866	0.6798299	SNX19	-244034	DHS
chr11:13135706-13136015	1	0.013373008	1.72E-14	3.237102999	309	0.9761905	0	0	0.004	5	0	NA	0.2529566	1	ARNTL	-163484	DHS
chr11:13136921-13137235	1	1	2.43E-14	1.71E-14	314	0.9761905	0.3321	3	8.00E-04	3	2	NA	0.7116666	1	ARNTL	-162267	DHS
chr11:131534826-131535130	0.10914857	0.310238537	2.567495676	1.398603752	304	0.9761905	0	0	0.0015	8	0	NA	0.9961623	0.06261133	NTM	-246378	DHS
chr11:131918021-131918335	1	1	0.382628013	2.18E-14	314	0.9761905	0.0134	4	0.0032	1	0	NA	0.762605	0.8414191	NTM	136822	DHS
chr11:132207101-132207415	1	1	2.31E-14	2.16E-14	314	0.968254	0.2059	1	0.0032	5	0	NA	0.5797974	1	NTM	425902	DHS
chr11:132313706-132314015	1	1	1.92E-14	0.400932635	309	0.9761905	0.04765	2	0.001	3	0	NA	0.2592122	1	OPCML	499705	DHS
chr11:132314046-132314355	1	1	0.469667889	0.334966777	309	0.9761905	0	0	0.0038	2	0	NA	0.6709093	0.887495	OPCML	499365	DHS
chr11:132884301-132884615	1	0.398314094	0.838647636	1.602215868	314	0.9761905	0	0	0.0068	2	0	NA	0.5522927	0.9264045	OPCML	-70892	DHS
chr11:133032286-133032595	0.013778998	0.19643999	3.262429311	1.450384561	309	0.968254	0.0156	3	0.0036	3	0	NA	0.9983024	0.02471978	OPCML	-218875	DHS
chr11:133372201-133372515	0.525617973	0.638426472	1.530746318	1.38420683	314	0.9761905	0.0116	3	0.0052	1	0	NA	0.9537148	0.3413659	SPATA19	343038	DHS
chr11:13365546-13366010	1	1	0.570500533	0.85854535	464	0.9761905	0.1979	2	0.0026	5	0	NA	0.6565047	0.8156526	ARNTL	66433	DHS
chr11:133793986-133794295	0.760812357	0.317514817	0.721456596	1.40071654	309	0.9761905	0	0	0.0014	5	0	NA	0.8428408	0.6542857	IGSF9B	32739	DHS
chr11:133850021-133850335	1	0.414116301	1.92E-14	1.568674807	314	0.9761905	0.0576	2	0	0	0	NA	0.3678946	1	IGSF9B	-23298	DHS
chr11:133855126-133855435	1	1	0.792032342	0.365048867	309	0.9761905	0.0337	5	0.004	1	0	NA	0.587565	0.8561215	IGSF9B	-28401	DHS
chr11:133868746-133869055	0.335508703	1	1.237142024	3.71E-14	309	0.9761905	0.0145	2	0.005	2	0	NA	0.6733259	0.7492568	IGSF9B	-42021	DHS
chr11:133900181-133900495	1	1	1.71E-14	1.17E-14	314	0.9761905	0.0573	3	0.0018	2	1	NA	0.6870684	1	JAM3	-38482	DHS
chr11:134093806-134094070	1	0.311026921	1.25E-14	0.979297778	264	0.007937	0.04665	2	0.0016	4	1	0	0.4731948	1	NCAPD3	-53	DHS
chr11:134180906-134181215	1	1	1.48E-14	0.301209707	309	0.968254	0.3049	1	0.0018	3	1	0	0.4210717	1	GLB1L2	-20707	DHS
chr11:134426026-134426335	0.929122105	1	0.459348902	0.608380471	309	0.9761905	0.0276	4	0.0051	2	0	0	0.6028085	0.9117469	B3GAT1	-163934	DHS
chr11:134515066-134515375	0.494121989	1	1.517720766	0.301131082	309	0.9761905	0	0	0.0016	3	0	0	0.8149859	0.6848866	B3GAT1	-252974	DHS
chr11:134577486-134577795	1	1	0.567214225	0.814178304	309	0.9761905	0.1947	2	0.0014	2	0	0.023	0.6197581	0.9071235	B3GAT1	-315394	DHS
chr11:13484706-13484970	1	0.015335703	1.67E-14	3.128985638	264	0	0.1474	1	0.0027	4	1	NA	0.189225	1	BTBD10	-11	DHS
chr11:1354926-1355235	1	0.612401958	0.974226475	1.423705623	309	0.968254	0.0835	1	0.0024	4	1	NA	0.7594247	0.737514	TOLLIP	-24229	DHS
chr11:1421221-1421535	0.59209655	1	1.450142222	1.82E-14	314	0.9761905	0.2444	1	0.0018	1	0	NA	0.9423199	0.3755033	BRSK2	-11004	DHS
chr11:14520661-14522370	1	1	0.442735654	1.143098268	1709	0.9206349	0.15865	2	0.0024	9	1	NA	0.04131355	0.993122	COPB1	-118	DHS
chr11:14541106-14542195	1	1	0.657406364	0.467709222	1089	0.785714	0.0194	1	0.002	13	0	NA	0.5763317	0.7573456	ENSG00000256206	239	DHS
chr11:14781301-14781610	0.147845931	1	2.261058036	0.497167705	309	0.9761905	0	0	0.0042	2	0	NA	0.9801961	0.1577736	PDE3B	116187	DHS
chr11:14913106-14914215	1	1	0.838713649	1.000391578	1109	0.071429	0.3493	2	0.001	11	2	NA	0.3894741	0.8718114	CYP2R1	137	DHS
chr11:1505126-1505435	1	1	1.008140207	0.806352757	309	0.9761905	0.4377	1	0.0012	3	1	NA	0.6554946	0.8190712	MOB2	2695	DHS
chr11:1541881-1542195	0.021482685	0.499021861	3.607744005	1.503013894	314	0.9761905	0.2708	1	0.0012	4	1	NA	0.9784528	0.1418342	MOB2	-34062	DHS
chr11:15617126-15617430	1	1	0.526689507	0.396794199	304	0.9761905	0.36065	2	0.0018	4	1	NA	0.7831202	0.8218719	INSC	483308	DHS
chr11:15656061-15656370	1	1	9.38E-15	6.23E-15	309	0.9761905	0	0	0.0016	2	0	NA	0.93472	1	INSC	522246	DHS
chr11:15663801-15664110	1	1	0.937861078	0.448949042	309	0.9761905	0	0	0.0016	3	0	NA	0.8277444	0.6728169	INSC	529986	DHS
chr11:15671621-15671910	1	1	2.12E-14	1.96E-14	289	0.007937	0.0159	2	4.00E-04	1	0	NA	0.622076	1	INSC	537796	DHS
chr11:1579001-1579315	1	1	0.427816963	2.28E-14	314	0.9761905	0.0613	1	0.0044	2	1	NA	0.807713	0.8108066	DUSP8	13992	DHS
chr11:16627821-16628335	0.704187761	1	0.595605962	1.50E-14	514	0	0.0102	1	8.00E-04	2	0	NA	0.9012147	0.5575904	SOX6	-130143	DHS
chr11:16634886-16635955	0.998404232	0.411527308	0.544964824	0.736133097	1069	0.9603175	0.16815	4	0.0026	6	0	NA	0.7770389	0.6021431	C11orf58	-124527	DHS
chr11:16841901-16842475	1	1	0.780888486	0.230167543	574	0.007937	0.13655	4	6.00E-04	3	1	NA	0.7443358	0.686907	C11orf58	82240	DHS
chr11:17024201-17024515	0.618201119	1	1.432500897	2.61E-14	314	0.968254	0.0903	2	0.0022	1	0	NA	0.9906401	0.1668534	PLEKHA7	11601	DHS
chr11:17099186-17099515	0.265403996	1	1.712743263	0.335069241	329	0	0.0417	1	0.0032	2	1	NA	0.9058244	0.4086052	RPS13	-17	DHS
chr11:17229441-17229695	0.746405864	0.101446404	1.072590894	1.776584901	254	0.007937	0.0855	1	0.0071	4	1	NA	0.8559973	0.6340996	PIK3C2A	-38280	DHS
chr11:17405541-17406050	0.870135006	1	1.058371934	0.656753091	509	0.02381	0.4583	5	0.0012	2	3	NA	0.7341318	0.6976806	KCNJ11	4410	DHS
chr11:17510981-17511290	1	1	0.403193127	0.892112438	309	0.9761905	0.1472	1	6.00E-04	3	0	NA	0.6168115	0.9082153	ABCC8	-12744	DHS
chr11:17572346-17572655	1	1	0.833076494	0.30826581	309	0.968254	0.0619	3	0.0042	3	1	NA	0.5426668	0.8765342	OTOG	3581	DHS
chr11:17594866-17595175	0.467092429	0.837833414	1.083887321	1.207918657	309	0.9761905	0.3753	2	0.0022	3	2	NA	0.86233	0.5448549	OTOG	26101	DHS
chr11:17635606-17635915	1	1	1.043943931	2.73E-16	309	0.968254	0.0361	1	0.0024	2	0	NA	0.276702	1	OTOG	66841	DHS
chr11:17752641-17752950	1	1	0.387935581	0.270662101	309	0	0.0108	1	0.0031	2	0	NA	0.7936147	0.8192189	KCNC1	-3563	DHS
chr11:17783006-17783315	1	1	0.372286758	0.825416479	309	0.9761905	0.0593	3	4.00E-04	1	0	NA	0.520659	0.9366994	KCNC1	26802	DHS
chr11:18085286-18085595	0.571068479	0.75988849	1.483894504	1.307549208	309	0.968254	0.1192	1	6.00E-04	1	1	NA	0.9541282	0.342888	TPH1	-22569	DHS
chr11:18278686-18278995	1	1	0.469701085	0.884778509	309	0.968254	0.1923	2	0.002	3	2	NA	0.7594518	0.8423117	SAA2	-8659	DHS
chr11:18343646-18344770	1	1	0.559941905	0.909638036	1124	0	0.1512	7	0.0011	14	4	NA	0.2404796	0.9565506	GTF2H1	65	DHS
chr11:18408166-18408475	1	0.526067441	0.918342105	0.531391276	309	0.9761905	0	0	0	0	0	NA	0.7844552	0.8227361	LDHA	-9492	DHS
chr11:18543406-18543715	0.772072287	1	1.048301441	0.681772774	309	0.9761905	0.0198	1	0.0035	2	0	NA	0.8661248	0.6160626	TSG101	5218	DHS
chr11:18547801-18548875	0.386010587	1	1.034135431	0.458329573	1074	0.873016	0.0901	7	0.0038	5	4	NA	0.5824493	0.7286232	TSG101	441	DHS
chr11:18655866-18656210	0.518329485	0.558297829	1.072158442	1.160060405	344	0	0.0381	3	0.0015	8	2	NA	0.8925368	0.5745269	SPTY2D1	2	DHS
chr11:19092801-19093075	0.048143602	0.642177205	3.061485739	1.372929332	274	0.02381	0.4487	2	0.004992	3	2	NA	0.9678899	0.2051812	MRGPRX2	-10710	DHS
chr11:19553066-19553375	1	1	0.438278688	3.31E-14	309	0.968254	0.3361	1	0.001	1	0	NA	0.7152157	0.8674402	NAV2	-181922	DHS
chr11:19575321-19575575	0.541997583	1	0.585376259	1.44E-14	254	0.031746	0	0	0.0042	1	0	NA	0.9082663	0.7000038	NAV2	-159695	DHS
chr11:19622246-19622550	0.592584593	0.898464787	0.526258211	1.086710286	304	0.968254	0.0224	1	0.0034	2	0	NA	0.8762334	0.7412056	NAV2	-112745	DHS
chr11:19836526-19836835	1	0.870477383	0.855664637	1.106080422	309	0.968254	0.0216	1	0.0022	5	0	NA	0.9423229	0.4726256	NAV2	101538	DHS
chr11:20056221-20056535	1	1	0.861960223	0.362595645	314	0.9761905	0.22915	2	0.0023	2	0	NA	0.7228066	0.7716912	DBX1	125492	DHS
chr11:20149781-20150110	1	1	1.24E-14	0.709938784	329	0.007937	0	0	8.00E-04	2	0	NA	0.2139302	1	DBX1	31924	DHS
chr11:20259826-20260135	0.287170372	0.001798385	1.368678072	4.195112546	309	0.9761905	0.3259	4	0.0063	2	0	NA	0.8619324	0.5466162	DBX1	-78111	DHS
chr11:2030926-2031235	1	1	0.966005548	0.751758542	309	0.968254	0.0216	3	0.002	3	0	NA	0.6197633	0.8374186	MRPL23	62573	DHS
chr11:20443541-20443850	1	1	0.816665547	0.772037424	309	0.9761905	0.0359	1	0.0088	2	0	NA	0.6908482	0.8760721	PRMT3	34620	DHS
chr11:20582081-20582390	0.056799624	0.012715024	2.752179683	3.455040281	309	0.9761905	0.0136	3	4.00E-04	1	0	NA	0.9865768	0.1254853	SLC6A5	-38710	DHS
chr11:2331746-2332055	0.135243168	0.515596836	2.355706765	1.501165677	309	0.9761905	0.1853	2	0.0024	3	1	NA	0.9878288	0.1202572	TSPAN32	8658	DHS
chr11:2397601-2397915	0.848195767	0.864672869	1.94E-14	0.93453558	314	0.9603175	0.0267	2	4.00E-04	4	1	NA	0.3742167	1	CD81	-766	DHS
[truncated: 9,650 more rows]
