# Supplementary material for: Identifying branch-specific positive selection throughout the regulatory genome using an appropriate proxy neutral
Source: BMC Genomics. 2020 May 13;21:359. doi: 10.1186/s12864-020-6752-4 (PMC7222330; doi:10.1186/s12864-020-6752-4)
Supplement: Supplementary file 5 — Additional file 5: ncHAE.data. [file 12864_2020_6752_MOESM5_ESM.csv]

chromosome	pval.human	pval.chimp	zeta.human	zeta.chimp	size	Specificity	maf_common	S_common	maf_rare	S_rare	eQTLs	PhastCons	PP_con	PP_acc	gene	dTSS	type
chr1:101490387-101490687	0.514188523	1	1.471598208	0.441048938	300	0.984127	0.0367	1	0.008	7	0	0.3685	0.9965264	0.07776249	DPH5	791	ncHAE
chr1:101620838-101621137	0.009605907	0.90304194	3.11267817	0.684625405	299	0.984127	0.1141	6	0.0017	4	0	0.514	0.9993352	0.01648091	S1PR1	-81456	ncHAE
chr1:102133286-102133586	0.184223886	1	1.532120816	0.361922011	300	0.99206349	0.022	1	0.0028	1	0	0.013	0.9832471	0.215471	OLFM3	329150	ncHAE
chr1:102540047-102540346	0.002252277	0.89544071	4.169459418	1.032252692	299	0.99206349	0.4587	2	0.003	3	0	0.102	0.999946	0.002412679	OLFM3	-77611	ncHAE
chr1:105537046-105537346	0.212767342	1	2.01151317	0.40205755	300	0.968254	0.2277	2	0.0012	3	0	0.834	0.9513846	0.3493288	AMY1C	1244168	ncHAE
chr1:10588931-10589267	0.053549155	1	1.748756306	2.64E-14	336	0.5	0	0	0	0	0	NA	0.9998901	0.01299758	PEX14	54155	ncHAE
chr1:107219175-107219474	0.072086288	1	2.277135459	0.484493756	299	0.968254	0.1124	2	0.003	2	0	0.964	0.9958429	0.06510307	PRMT6	-379976	ncHAE
chr1:11507849-11508148	0.137001047	1	2.65667613	0.495471251	299	0.9603175	0.153	6	0	0	0	NA	0.9871175	0.1456281	PTCHD2	-31296	ncHAE
chr1:116369133-116369433	1	1	0.907552887	0.097631284	300	0.984127	0.040845	2	0.002	2	0	1	0.9994598	0.09163281	NHLH2	17255	ncHAE
chr1:116854431-116854730	0.001791915	1	4.242304244	2.50E-14	299	0.9444444	0.0164	1	0.0028	1	0	0.803	0.9999997	3.42E-05	ATP1A1	-61908	ncHAE
chr1:119279349-119279649	0.16356846	1	2.325086813	2.93E-14	300	0.99206349	0.4036	1	0.0062	1	0	0.0145	0.9951402	0.0903815	TBX15	252680	ncHAE
chr1:119675645-119675944	0.198576906	0.853970826	2.180614978	0.437312594	299	0.984127	0	0	0	0	0	0.984	0.9996446	0.02375762	WARS2	7499	ncHAE
chr1:146139521-146139820	1	1	0.416698475	0.35303331	299	0.99206349	0	0	0	0	0	0.999	0.5306696	0.9339709	NBPF11	-57038	ncHAE
chr1:146149885-146150231	0.886730122	0.230129631	0.39333508	2.106839748	346	0.99206349	0	0	0	0	0	1	0.8590428	0.7623733	NBPF11	-67425	ncHAE
chr1:146150271-146150718	0.057864859	5.06E-05	1.778045633	3.65368753	447	0.99206349	0	0	0	0	0	1	0.9739687	0.1588678	NBPF11	-67862	ncHAE
chr1:158145034-158145334	0.12425468	1	2.16712707	0.452018878	300	0.99206349	0.24495	2	4.00E-04	3	2	0.9595	0.9982558	0.03963119	CD1D	-4553	ncHAE
chr1:163207617-163207928	0.683606784	1	1.308472935	0.348957523	311	0.9365079	0.1462	1	0.0024	2	1	1	0.9629606	0.31315	RGS5	-35080	ncHAE
chr1:163534055-163534355	0.028917704	0.208309843	2.834014456	0.958527355	300	0.99206349	0.0178	1	6.00E-04	2	0	0.8295	0.9999882	0.001321842	NUF2	242461	ncHAE
chr1:164350217-164350516	0.010967276	1	3.459434888	2.74E-14	299	0.769841	0.0278	5	0.0046	2	0	1	1	2.20E-05	PBX1	-178505	ncHAE
chr1:164533074-164533374	0.631217024	1	1.395293314	0.674445267	300	0.896825	0.0807	1	0.003	1	0	1	0.9988364	0.07057277	PBX1	4352	ncHAE
chr1:170612032-170612332	0.407473586	1	1.565943665	0.339916498	300	0.99206349	0.03385	6	0.0012	3	2	0.0865	0.9908473	0.12711	PRRX1	-20865	ncHAE
chr1:170717506-170717867	0.599684505	1	1.305077468	2.11E-14	361	0.99206349	0.1735	1	0.005	1	1	0.097	0.9655034	0.2561983	PRRX1	84640	ncHAE
chr1:172193546-172193845	0.270813067	1	1.96036516	3.31E-14	299	0.984127	0.1717	2	0.002	1	0	1	0.9999677	0.00659003	PIGC	219530	ncHAE
chr1:175535113-175535518	0.395668039	1	1.532200635	1.32E-14	405	0.99206349	0.0931	3	0.002	4	0	0.621	0.9970605	0.05236506	TNR	177590	ncHAE
chr1:175704645-175704945	0.009679414	0.809878617	3.634239055	1.190116368	300	0.99206349	0.1106	3	0.0016	4	0	0.9945	0.9994672	0.011008	TNR	8111	ncHAE
chr1:175722669-175722968	0.153180642	1	2.20828202	1.24E-14	299	0.984127	0.1089	4	0.001	3	3	0.865	0.9990724	0.0256602	TNR	-9913	ncHAE
chr1:177009218-177009518	0.026887819	1	3.35336613	2.34E-14	300	0.9761905	0.236	3	0	0	0	0.949	0.999933	0.003866616	ASTN1	124458	ncHAE
chr1:177087389-177087688	0.089659626	1	2.625039888	0.741206751	299	0.99206349	0.0748	2	0.0014	3	0	0.775	0.9994517	0.01913599	ASTN1	46287	ncHAE
chr1:177332748-177333047	0.236603056	0.943403361	1.661387887	0.537102108	299	0.99206349	0.111	1	0.0024	3	0	1	0.9969109	0.1000671	FAM5B	192265	ncHAE
chr1:177580824-177581149	0.106430042	1	1.425795632	0.339432477	325	0.99206349	0	0	0.0024	3	0	0.999	0.9759688	0.3408271	SEC16B	358063	ncHAE
chr1:177864917-177865481	0.41832928	1	1.544915879	0.790146427	564	0.99206349	0.0282	2	4.00E-04	1	0	0.9735	0.9888787	0.09697273	SEC16B	73851	ncHAE
chr1:178363593-178363893	0.3877787	1	1.654091006	1.58E-14	300	0.9761905	0	0	0.0021	2	0	1	0.9944415	0.1333772	TEX35	-118469	ncHAE
chr1:181777883-181778183	0.02232244	1	3.19496668	0.406441855	300	0.99206349	0	0	6.00E-04	1	0	0.989	0.9994966	0.01778104	ZNF648	252814	ncHAE
chr1:193932349-193932649	0.479635486	0.64699166	1.552019191	1.021730738	300	0.984127	0.03913	2	0.0021	2	0	1	0.9999196	0.02117564	B3GALT2	-776715	ncHAE
chr1:194534244-194534544	0.038861904	0.99163187	2.439540076	0.719007286	300	0.99206349	0	0	0.0064	1	0	0.2165	0.998868	0.02959614	B3GALT2	-1378610	ncHAE
chr1:195872978-195873277	0.285721223	0.278720938	1.810641248	1.164592092	299	0.984127	0.2057	3	0.0031	6	0	0.16	0.9963938	0.07947761	KCNT2	704371	ncHAE
chr1:19688086-19688407	0.063274582	1	2.493870585	0.176494629	321	0.603175	0.195	2	5.00E-04	2	1	NA	0.9999472	0.00531981	PQLC2	49425	ncHAE
chr1:200284036-200284638	0.23373881	1	0.802115189	2.09E-14	602	0.99206349	0.1474	3	0.0028	6	0	1	0.9988074	0.04423689	ZNF281	94847	ncHAE
chr1:202664551-202664850	0.290294292	1	1.914705627	3.43E-14	299	0.99206349	0.3347	1	0.001	3	1	0.363	0.9886393	0.1399879	SYT2	-52120	ncHAE
chr1:204233240-204233539	0.016752606	1	3.377337921	1.86E-14	299	0.99206349	0.0138	6	0.0011	2	0	0.004	0.999972	0.001524736	GOLT1A	-50170	ncHAE
chr1:204591464-204591764	0.037551163	1	3.092103763	0.600022486	300	0.99206349	0	0	0.0016	2	0	0.0105	0.9998693	0.005529817	LRRN2	-281	ncHAE
chr1:204900515-204900814	0.064003574	0.569347195	2.569317355	1.444141805	299	0.9761905	0	0	4.00E-04	1	0	0.002	0.999452	0.01464774	NFASC	102883	ncHAE
chr1:20713300-20713599	0.169061227	1	2.144155631	4.34E-14	299	0.896825	0.0106	1	0.0014	2	0	NA	0.9985833	0.03470892	VWA5B1	96038	ncHAE
chr1:208608186-208608637	0.029370782	0.809399211	2.123577338	1.12930574	451	0.9761905	0.1514	3	0.002	3	0	1	0.9999471	0.003277036	PLXNA2	-190747	ncHAE
chr1:208941242-208941707	0.025980713	1	1.397590857	1.39E-14	465	0.984127	0.1751	7	8.00E-04	5	0	1	0.9997842	0.01180676	PLXNA2	-523810	ncHAE
chr1:209734796-209735123	0.24935639	0.547912585	1.9350328	0.640028798	327	0.968254	0	0	0.001	1	0	0.85	0.9984457	0.04839782	CAMK1G	-22102	ncHAE
chr1:210435983-210436283	0.053351585	1	3.278629589	2.52E-14	300	0.9285714	0.2971	1	0.0013	2	1	1	0.9998547	0.008809551	HHAT	-66117	ncHAE
chr1:212253114-212253453	0.143570008	1	1.520152884	1.70E-14	339	0.984127	0.0206	3	0.0052	3	3	1	0.9988913	0.06877715	DTL	44365	ncHAE
chr1:213759462-213759974	0.674863165	1	1.072467129	1.98E-14	512	0.984127	0.1424	1	0.0013	4	0	1	0.9985379	0.04666601	PROX1	-401568	ncHAE
chr1:214102646-214102946	0.393977072	1	1.652391897	0.295540579	300	0.984127	0	0	8.00E-04	3	0	1	0.9983955	0.05144237	PROX1	-58490	ncHAE
chr1:214202271-214202571	0.228924377	1	1.779299052	0.368150968	300	0.9206349	0	0	8.00E-04	3	0	1	0.9996637	0.02201657	PROX1	41135	ncHAE
chr1:215846347-215846647	0.114690452	0.649326735	2.226653575	0.897994165	300	0.99206349	0.0144	5	0	0	0	0.281	0.9997213	0.01282106	KCTD3	105762	ncHAE
chr1:216356755-216357348	1	1	1.088292624	0.141749157	593	0.849206	0	0	0.001	3	0	1	0.9942395	0.09853709	USH2A	239686	ncHAE
chr1:216885961-216886546	0.896590773	1	1.024036313	1.86E-14	585	0.99206349	0.34985	2	0	0	0	1	0.9982189	0.05076529	ESRRG	10541	ncHAE
chr1:217138076-217138376	1	0.154795348	0.90113818	1.669326835	300	0.99206349	0.308	2	4.00E-04	1	0	1	0.9606216	0.4143856	ESRRG	-241431	ncHAE
chr1:217227882-217228181	0.086243038	1	2.680159779	0.482271889	299	0.99206349	0.08225	4	0.0042	3	0	0.935	0.9998448	0.008939899	ESRRG	-331237	ncHAE
chr1:217633589-217633889	0.249368164	1	1.490833274	0.406487079	300	0.99206349	0.0112	1	0.0061	2	0	0.002	0.9811562	0.2284501	GPATCH2	170685	ncHAE
chr1:217944113-217944690	0.202174794	0.937289896	1.864936849	1.011807532	577	0.9761905	0.15825	2	0.0017	2	0	1	0.9999379	0.002668961	SPATA17	139736	ncHAE
chr1:218024560-218024860	0.017011374	0.758383949	2.784603686	1.083300187	300	0.99206349	0	0	0.0026	1	0	0.9985	0.9998049	0.005986847	SPATA17	220044	ncHAE
chr1:218030531-218030830	0.141416839	1	1.985951666	0.032970995	299	0.880952	0.4197	1	4.00E-04	1	0	1	0.9999972	0.002197555	SPATA17	226015	ncHAE
chr1:218392867-218393180	0.29838279	1	1.632950122	1.53E-14	313	0.99206349	0.0383	1	0.0016	3	1	1	0.99999	0.004909645	RRP15	-65605	ncHAE
chr1:218428302-218428846	0.539546995	1	1.098165254	3.32E-14	544	0.9761905	0.0345	2	0.0031	6	0	1	0.9999839	0.004746171	RRP15	-30055	ncHAE
chr1:224898687-224898986	0.00023686	0.034693841	5.44488698	2.203745423	299	0.99206349	0.2157	3	0.0037	2	2	0.002	0.9999993	8.85E-05	CNIH3	94842	ncHAE
chr1:228288031-228288336	0.035936275	1	3.218048688	3.96E-14	305	0.99206349	0.1266	2	0.0026	7	1	0.019	0.9903217	0.08672221	C1orf35	2979	ncHAE
chr1:228636833-228637153	0.191256242	1	1.932586362	1.34E-14	320	0.984127	0	0	4.00E-04	1	0	1	0.9978802	0.04359357	HIST3H2A	8567	ncHAE
chr1:231674968-231675300	0.276186081	1	1.757594244	1.93E-14	332	0.9761905	0	0	0	0	0	0.021	0.9585318	0.3254769	TSNAX	10735	ncHAE
chr1:234162137-234162437	0.015289593	1	2.519147242	1.44E-14	300	0.99206349	0.0447	2	4.00E-04	1	0	0.996	0.9944934	0.07485874	SLC35F3	121608	ncHAE
chr1:237207685-237207985	0.39206693	1	1.712939794	0.361613322	300	0.9206349	0.3792	4	0	0	1	0.5895	0.9956969	0.08661947	RYR2	2330	ncHAE
chr1:23760917-23761216	0.176110065	1	2.357168007	0.478989929	299	0.952381	0.028	3	0.0023	2	1	NA	0.9585521	0.2754857	TCEA3	-9834	ncHAE
chr1:243639475-243639775	0.004410832	0.060720315	3.844749783	2.467351156	300	0.484127	0.0206	1	0	0	0	1	0.9998702	0.004547739	SDCCAG8	220267	ncHAE
chr1:245320526-245320825	0.041349984	0.222741627	2.332103487	0.830068882	299	0.674603	0.0463	1	0	0	0	0.719	0.9997734	0.01666947	KIF26B	2389	ncHAE
chr1:245389002-245389301	0.038704011	0.454625514	1.836364815	1.683382594	299	0.9761905	0	0	8.00E-04	1	0	0.981	0.9821151	0.177013	KIF26B	70865	ncHAE
chr1:247348111-247348411	0.066282706	0.39792094	1.966662005	1.747579341	300	0.9603175	0.1599	1	0.0012	1	1	0.999	0.8564195	0.5009543	ZNF124	-12943	ncHAE
chr1:25887727-25888026	0.751127541	1	0.837430617	0.284251246	299	0.865079	0.0711	1	0	0	1	NA	0.9902447	0.2562661	LDLRAP1	17806	ncHAE
chr1:27309618-27309945	0.010634104	1	2.757006576	0.828319682	327	0.99206349	0.0164	1	8.00E-04	5	0	NA	0.9260268	0.2744277	TRNP1	-10416	ncHAE
chr1:35087368-35087667	0.16562182	1	2.234428789	0.300633742	299	0.99206349	0.4734	1	0.0014	3	0	NA	0.985439	0.1598185	GJB5	-133130	ncHAE
chr1:37392790-37393090	0.065552226	1	2.592933752	0.427658242	300	0.99206349	0	0	0.006789	7	0	NA	0.9997776	0.008662286	GRIK3	106786	ncHAE
chr1:38445274-38445621	0.44797435	1	1.635375966	0.267204945	347	0.99206349	0.2813	3	0.0011	4	0	NA	0.9329284	0.3417515	SF3A3	11145	ncHAE
chr1:38454640-38454995	1	1	0.784657751	0.561026463	355	0.9206349	0.0363	1	0.0016	3	0	NA	0.7501613	0.7508812	SF3A3	1775	ncHAE
chr1:38687907-38688256	0.516843251	1	1.416051091	0.609777611	349	0.984127	0	0	0.0094	1	0	NA	0.999885	0.01445771	POU3F1	-175632	ncHAE
chr1:43278963-43279263	0.294858086	1	1.836697838	1.38E-14	300	0.99206349	0.2616	3	0.0027	4	2	NA	0.9974211	0.06323196	ERMAP	-3689	ncHAE
chr1:44485126-44485425	0.025834495	1	2.468648727	0.436575849	299	0.9761905	0.1016	1	0.0015	4	1	NA	0.9997475	0.01781132	SLC6A9	-2279	ncHAE
chr1:44739748-44740177	0.946587645	1	1.109327963	0.276263277	429	0.9761905	0.26045	2	0.0061	2	2	NA	0.9999953	0.006491672	DMAP1	60800	ncHAE
chr1:44902140-44902439	0.262706533	1	2.025721835	3.80E-14	299	0.952381	0.2843	1	0.0023992	4	0	NA	0.9984229	0.0760905	RNF220	31424	ncHAE
chr1:47041635-47041935	0.170641566	0.675223982	2.18904572	0.705482804	300	0.9365079	0	0	0.0058	2	0	NA	0.9891705	0.1343222	KNCN	-24898	ncHAE
chr1:48965148-48965550	0.501770383	1	1.474382564	4.88E-14	402	0.9603175	0.427	6	0.0046	1	5	NA	0.9998228	0.01553278	SPATA6	-27504	ncHAE
chr1:49353714-49354013	0.164340032	1	2.055129328	0.433904492	299	0.952381	0.3534	1	0	0	0	NA	0.9993706	0.03013526	BEND5	-111274	ncHAE
chr1:49481883-49482183	0.20312916	1	1.591148577	1.75E-14	300	0.9761905	0.1302	1	0.0014	4	0	NA	0.9685441	0.2896112	BEND5	-239443	ncHAE
chr1:51078081-51078380	0.121363642	1	1.881768664	1.94E-14	299	0.984127	0.1691	1	0.006	2	1	NA	0.9996353	0.03581287	DMRTA2	-189059	ncHAE
chr1:51162458-51162883	0.086748902	1	1.330491813	0.008512805	425	0.9444444	0	0	0	0	0	NA	0.9999861	0.004319032	FAF1	263264	ncHAE
chr1:56204190-56204491	0.067466192	1	1.488893874	1.03E-14	301	0.984127	0.2284	1	0.0036	2	1	NA	0.9965818	0.07703759	USP24	-523555	ncHAE
chr1:56789650-56789950	0.326946132	0.398382209	1.209532369	1.635059499	300	0.99206349	0	0	0.0034	1	0	NA	0.9874756	0.1912443	PPAP2B	255441	ncHAE
chr1:57646994-57647293	0.222890124	1	2.054268529	2.55E-14	299	0.99206349	0.1845	2	0	0	0	NA	0.9990767	0.03796016	C8B	-215456	ncHAE
chr1:57719455-57719857	0.290443593	1	1.89937182	3.18E-14	402	0.769841	0.1398	1	7.00E-04	2	0	NA	0.9998548	0.01374227	DAB1	170073	ncHAE
chr1:58066414-58066714	0.225937026	1	1.42629209	0.292723894	300	0.99206349	0.1825	2	0.0038	3	1	NA	0.9990549	0.06016193	DAB1	-176835	ncHAE
chr1:58124869-58125168	0.162157538	1	2.137057841	0.366634214	299	0.984127	0.025	3	6.00E-04	1	0	NA	0.9996738	0.02019433	DAB1	-235290	ncHAE
chr1:58464483-58464783	0.349113166	0.62040411	1.638826687	0.962202983	300	0.99206349	0.0114	1	0	0	0	NA	0.973881	0.3524497	OMA1	547839	ncHAE
chr1:61449272-61449572	0.096880647	0.536872014	2.668389795	1.504830223	300	0.9761905	0.4884	5	0.0024	5	0	NA	0.9998479	0.008821747	NFIA	-98112	ncHAE
chr1:61637611-61637910	0.280309646	1	1.928423425	2.62E-14	299	0.9603175	0	0	0.002	1	0	NA	0.9959201	0.08398482	NFIA	90227	ncHAE
chr1:61710858-61711158	0.091387578	1	2.374456841	2.10E-14	300	0.984127	0	0	0.0011	4	0	NA	0.9999002	0.00709834	NFIA	163474	ncHAE
chr1:61762705-61763185	0.444804069	1	1.495378125	2.13E-14	480	0.99206349	0	0	0.001	3	0	NA	0.9987641	0.03180263	NFIA	215411	ncHAE
chr1:61989782-61990098	0.526670204	1	1.464666277	5.87E-14	316	0.9126984	0.3147	1	0.0018	1	0	NA	0.9999536	0.009156465	TM2D1	201155	ncHAE
chr1:63464550-63465539	1	1	0.693489494	2.04E-14	989	0.9761905	0.19885	2	0.0022	13	0	NA	0.9999841	0.002749028	ATG4C	215239	ncHAE
chr1:63553511-63553810	0.100101976	0.405511406	2.5369386	0.433985021	299	0.873016	0.3103	2	0.0024	5	0	NA	0.9999975	0.000869262	FOXD3	-235069	ncHAE
chr1:64254386-64254693	0.674405456	1	1.382162991	0.309440032	307	0.99206349	0.3165	1	0.0038	3	0	NA	0.8406268	0.5760345	ROR1	14826	ncHAE
chr1:64590699-64591196	0.179891039	1	1.507958081	0.930793872	497	0.99206349	0	0	8.00E-04	4	0	NA	0.9995436	0.01312527	UBE2U	-78542	ncHAE
chr1:65015852-65016152	0.090125855	0.722291171	2.552669683	0.919449078	300	0.99206349	0.08387	1	0	0	0	NA	0.9960369	0.07760354	CACHD1	79527	ncHAE
chr1:65543105-65543405	0.002289713	1	4.531333848	5.31E-14	300	0.984127	0.2875	3	0	0	2	NA	0.9999986	0.000152165	AK4	-70258	ncHAE
chr1:70080194-70080493	0.564178975	0.247856027	1.244149744	2.054378959	299	0.99206349	0.1772	4	0.0086	1	2	NA	0.9401984	0.3914258	LRRC7	-145514	ncHAE
chr1:71662615-71663043	0.118613496	1	0.829318028	1.07E-14	428	0.706349	0.23045	2	0.001	3	1	NA	0.9855178	0.2104227	ZRANB2	-115849	ncHAE
chr1:72253971-72254270	0.275739414	1	1.403095158	0.474863698	299	0.9603175	0.3207	2	0.0011	4	0	NA	0.997916	0.08314229	NEGR1	494296	ncHAE
chr1:72879559-72879884	0.314837206	1	1.571321167	3.85E-14	325	0.99206349	0.0156	1	0.0048	2	0	NA	0.9983946	0.05145877	NEGR1	-131305	ncHAE
chr1:7310615-7310915	0.00671912	0.823073715	3.844475471	1.253742713	300	0.9603175	0.04465	2	0.0015	2	1	NA	0.9999474	0.003102292	CAMTA1	465381	ncHAE
chr1:74361643-74361942	0.023002027	0.243246535	3.436399261	1.722713707	299	0.99206349	0.4896	1	0.0024	5	1	NA	0.999229	0.02246171	FPGT	-302133	ncHAE
chr1:74534463-74534762	0.3067045	1	1.769709944	8.57E-15	299	0.99206349	0.0329	3	0.0042	1	2	NA	0.9914034	0.1226577	FPGT	-129313	ncHAE
chr1:75160224-75160523	0.024365301	1	3.044750282	0.355100594	299	0.99206349	0.34335	2	0.0058	1	2	NA	0.9994892	0.01827447	TYW3	-38466	ncHAE
chr1:7651250-7651550	0.062522373	1	2.390751583	0.597760306	300	0.99206349	0.0139	2	0.0036	2	0	NA	0.9998237	0.01033906	VAMP3	-179929	ncHAE
chr1:76605701-76606000	0.008926997	1	3.113459763	0.544246713	299	0.99206349	0.07955	2	0.002	4	1	NA	0.9999036	0.006206559	ST6GALNAC3	65447	ncHAE
chr1:79486286-79486624	0.164867235	1	2.290321529	0.063755019	338	0.99206349	0.2293	2	0	0	1	NA	0.9895994	0.1312743	ELTD1	-14052	ncHAE
chr1:79757749-79758049	0.000604064	1	4.730852744	0.374343385	300	0.984127	0.0353	2	0.0024	5	0	NA	0.9999979	0.00015179	ELTD1	-285496	ncHAE
chr1:8060034-8060380	1	1	0.889866437	0.904243779	346	0.99206349	0	0	6.00E-04	3	0	NA	0.6699872	0.8077064	ERRFI1	26161	ncHAE
chr1:81283651-81283950	0.103087106	1	2.472602336	2.42E-14	299	0.99206349	0.1583	1	0.0015	2	0	NA	0.9987036	0.03229158	LPHN2	-982281	ncHAE
chr1:81494087-81494421	0.085477052	1	2.265552994	0.334154724	334	0.99206349	0.07288	1	0.0044	2	0	NA	0.9998847	0.005498538	LPHN2	-771828	ncHAE
chr1:81623671-81623971	0.057826581	1	2.569436	1.70E-14	300	0.99206349	0.0202	5	0.0018	6	0	NA	0.9998833	0.005691515	LPHN2	-642261	ncHAE
chr1:81668939-81669238	0.063830904	0.275624254	1.363517383	0.860046607	299	0.99206349	0	0	0.0012	1	0	NA	0.9866015	0.2000008	LPHN2	-596993	ncHAE
chr1:82064453-82064819	0.172980466	1	1.768586536	0.002871091	366	0.984127	0.3311	1	0.0041	4	0	NA	0.9998851	0.01336045	LPHN2	-201446	ncHAE
chr1:82497538-82497838	0.05295527	1	2.669785291	0.289547286	300	0.99206349	0	0	6.00E-04	1	0	NA	0.9999932	0.000940813	LPHN2	231606	ncHAE
chr1:83220912-83221211	0.081662791	0.473062305	2.663154041	0.547665101	299	0.99206349	0.3257	1	7.00E-04	4	0	NA	0.9999805	0.002737236	LPHN2	954980	ncHAE
chr1:83230854-83231153	0.000544644	0.205600488	6.09070097	0.673026787	299	0.99206349	0.126	4	0.0022	1	0	NA	0.9996338	0.008583921	LPHN2	964922	ncHAE
chr1:83231028-83231328	0.227902874	0.383842244	2.39233645	1.014135709	300	0.99206349	0.03405	4	0.0018	2	0	NA	0.9464787	0.3684281	LPHN2	965096	ncHAE
chr1:83451675-83451975	0.069710494	1	2.683496485	0.378694507	300	0.968254	0.1146	1	0.0014	2	0	NA	0.9999775	0.00285635	TTLL7	1012990	ncHAE
chr1:83969386-83969759	0.145651282	1	1.979985171	2.35E-14	373	0.99206349	0.2704	1	0.0024	1	0	NA	0.9991811	0.03440384	TTLL7	495242	ncHAE
chr1:84211471-84211971	1	1	0.977183936	1.42E-14	500	0.99206349	0.3371	1	0.0018	3	1	NA	0.9905811	0.1305372	TTLL7	253094	ncHAE
chr1:87835464-87835856	0.29955414	1	1.708317881	2.26E-14	392	0.9285714	0.2554	1	0.0026	5	0	NA	0.9999006	0.007080678	LMO4	41509	ncHAE
chr1:88075850-88076150	0.181295042	1	1.92553646	1.19E-14	300	0.99206349	0	0	0.0011	4	0	NA	0.9997907	0.0172043	LMO4	281849	ncHAE
chr1:88285959-88286718	0.512617694	1	1.399243965	1.64E-14	759	0.952381	0.0116	1	0.0034	7	0	NA	0.998535	0.02692221	LMO4	492188	ncHAE
chr1:88393080-88393389	0.25777747	1	1.712627716	0.369682698	309	0.99206349	0	0	0.0036	2	0	NA	0.9999992	0.001401477	LMO4	599084	ncHAE
chr1:88536668-88536967	0.678269823	0.374943276	1.037062116	0.535381252	299	0.99206349	0.2105	1	0.0023	2	0	NA	0.9988171	0.120356	PKN2	-613087	ncHAE
chr1:88615793-88616583	0.491541579	0.089596176	1.145895039	0.690067109	790	0.952381	0.0182	3	0.0038	9	0	NA	0.9991967	0.02371638	PKN2	-533717	ncHAE
chr1:88624259-88624624	0.198764684	1	1.925949561	1.81E-14	365	0.99206349	0.03674	2	0.0024	2	0	NA	0.9999285	0.009966121	PKN2	-525463	ncHAE
chr1:88645380-88645680	0.784252976	1	1.166384427	0.350290925	300	0.99206349	0.0128	1	0.0014	2	1	NA	0.9995026	0.04751107	PKN2	-504375	ncHAE
chr1:88927379-88928363	0.488793978	1	0.573163686	8.57E-15	984	0.9603175	0.04023	2	0.0012	2	0	NA	0.9999102	0.01148024	PKN2	-222034	ncHAE
chr1:88952677-88952976	0.099289189	0.998871621	2.402147525	0.230934605	299	0.99206349	0.0274	1	0.001	1	0	NA	0.9997745	0.008374321	PKN2	-197078	ncHAE
chr1:91286399-91286754	0.350085281	1	1.705986795	2.76E-14	355	0.984127	0.1727	1	0.001	2	0	NA	0.9999917	0.003603987	BARHL2	-103783	ncHAE
chr1:95732705-95733005	0.714869182	1	1.230511168	0.18737239	300	0.99206349	0.0771	3	0.0014	1	2	NA	0.9914527	0.1636353	RWDD3	33144	ncHAE
chr1:95746875-95747329	0.125283329	1	1.865203874	0.243833291	454	0.984127	0	0	0.0018	3	0	NA	0.9998809	0.004275618	RWDD3	47391	ncHAE
chr1:95806902-95807307	0.0967562	1	2.238901434	0.461011556	405	0.984127	0.0827	1	0.0032	2	0	NA	0.9998135	0.007206879	RWDD3	107394	ncHAE
chr1:96399441-96399879	0.765155788	1	1.206762138	0.003116807	438	0.99206349	0.344	1	0.0018	2	0	NA	0.9998878	0.01316623	RWDD3	699949	ncHAE
chr1:96960749-96961049	0.214599349	1	1.899489892	0.471833333	300	0.99206349	0.3568	1	8.00E-04	3	0	NA	0.9997162	0.02072087	PTBP2	-226479	ncHAE
chr1:97391567-97392094	0.09914956	1	2.256596386	0.459370734	527	0.9603175	0.0319	1	6.00E-04	3	0	NA	0.9999417	0.002421532	PTBP2	204453	ncHAE
chr1:97463353-97463652	0.097164573	1	2.67423391	2.27E-14	299	0.9761905	0.07069	4	0.0042	4	0	NA	0.999281	0.02376778	PTBP2	276125	ncHAE
chr1:98623165-98623464	0.059033844	0.927235466	1.845477353	0.63113246	299	0.9126984	0.3518	1	0.0013	2	0	NA	0.9999528	0.008351867	DPYD	-236736	ncHAE
chr10:10084979-10085278	0.112297019	1	2.473552786	2.25E-14	299	0.952381	0.0198	3	0	0	0	0.934	0.9996331	0.01535168	CELF2	-974764	ncHAE
chr10:103726559-103726858	0.080123343	1	2.518130025	0.937372629	299	0.99206349	0.0308	3	0	0	1	0.981	0.9996766	0.01354942	C10orf76	89241	ncHAE
chr10:10474220-10474519	0.11125776	0.727667603	2.459242464	0.741420275	299	0.9761905	0.0177	4	0.0039	4	0	NA	0.9994113	0.01969147	CELF2	-585523	ncHAE
chr10:106334210-106334741	0.146446657	0.986554447	2.000813369	0.807275418	531	0.9761905	0.03095	4	0.0016	7	0	0.991	0.9997191	0.007098433	SORCS3	-66383	ncHAE
chr10:106742032-106742332	0.058750035	0.775771871	2.032530934	1.113848995	300	0.984127	0	0	0.001	2	0	0.8205	0.9960988	0.07953335	SORCS3	341323	ncHAE
chr10:106881766-106882065	0.02841316	1	2.847869057	0.971636807	299	0.968254	0.36	2	0.0018	4	0	0.046	0.9971953	0.04088093	SORCS3	481057	ncHAE
chr10:107100365-107100665	0.038593581	0.222613773	2.785804847	1.974753965	300	0.984127	0.0499	2	0.0027	2	0	1	0.9990307	0.02078586	SORCS3	699656	ncHAE
chr10:108527757-108528056	0.036481131	1	2.856670446	0.340959333	299	0.984127	0	0	0.002	1	0	0.998	0.9999706	0.002310718	SORCS1	396377	ncHAE
chr10:108809332-108809631	0.005617652	0.603201665	3.119792715	1.33934554	299	0.99206349	0.011	3	0.0016	1	0	0.995	0.9999972	0.000263058	SORCS1	114802	ncHAE
chr10:10886851-10887150	0.09811265	1	2.546654173	2.24E-14	299	0.99206349	0	0	0.0042	2	0	NA	0.9998497	0.01403473	CELF2	-172892	ncHAE
chr10:11077671-11078049	0.037009598	1	2.4014983	1.44E-14	378	0.9603175	0	0	6.00E-04	1	0	NA	0.9999351	0.003782905	CELF2	17967	ncHAE
chr10:113172673-113172972	0.014574388	0.256361845	3.199946227	1.984970628	299	0.99206349	0	0	0.0043	4	0	0.001	0.9984865	0.02840606	ADRA2A	336033	ncHAE
chr10:114345695-114346003	0.015041641	1	2.315256516	0.048848461	308	0.984127	0.4964	3	4.00E-04	1	0	1	1	8.40E-05	VTI1A	138833	ncHAE
chr10:115059082-115059381	0.00970317	1	3.282950576	0.519809723	299	0.968254	0.0329	5	6.00E-04	3	0	0.443	0.9999795	0.001953248	HABP2	-253553	ncHAE
chr10:115312130-115312430	0.305118186	1	1.560845004	0.359913501	300	0.99206349	0	0	0.0024	4	0	1	0.9974623	0.06470822	HABP2	-505	ncHAE
chr10:116466511-116466810	0.054061733	1	2.269949318	0.414185958	299	0.888889	0.0547	5	0.0017	2	1	0.001	0.9828058	0.1742208	ABLIM1	-48604	ncHAE
chr10:117636324-117636623	0.001955958	1	2.368031816	6.23E-15	299	0.99206349	0.0553	3	0.0036	1	0	1	0.9999917	0.001773604	GFRA1	396505	ncHAE
chr10:117775124-117775424	0.029105846	0.96001098	2.587395639	1.053478854	300	0.984127	0.0154	2	0.005	3	0	1	0.9999111	0.004851209	GFRA1	257705	ncHAE
chr10:119507562-119507861	0.114331191	1	2.46704082	3.54E-14	299	0.984127	0	0	0.002	4	0	1	0.9998347	0.009910239	EMX2	205757	ncHAE
chr10:119803249-119803548	0.337255562	1	1.691676168	1.55E-14	299	0.99206349	0.1086	1	0.0018	3	1	1	0.9986397	0.04559622	RAB11FIP2	2715	ncHAE
chr10:120137708-120138104	0.026452272	0.704211226	2.81693312	1.066965604	396	0.99206349	0	0	0.0052	2	0	1	0.9948127	0.05267764	PRLHR	217254	ncHAE
chr10:120175273-120175573	0.310240887	1	1.87388087	0.391252466	300	0.984127	0.09535	2	0	0	0	0.014	0.993502	0.1068654	PRLHR	179737	ncHAE
chr10:122169783-122170099	0.050465094	0.200635282	2.276981077	1.562248426	316	0.99206349	0.1036	3	0.0017	4	0	0.94	0.9985434	0.03387634	PPAPDC1A	-46525	ncHAE
chr10:122945674-122946002	0.054255783	1	2.7705076	0.082344788	328	0.99206349	0.0214	1	0.0041	2	0	0.998	1	5.19E-05	WDR11	335151	ncHAE
chr10:122948045-122948345	0.081663093	1	2.379920519	0.39617147	300	0.99206349	0.2526	2	8.00E-04	5	0	0.924	0.9957096	0.0671284	WDR11	337508	ncHAE
chr10:125156058-125156397	0.181504264	1	1.661556369	0.504312666	339	0.984127	0.0954	3	0.0018	4	0	1	0.99986	0.02368187	BUB3	242435	ncHAE
chr10:126812718-126813018	0.000580569	0.619121663	4.582361698	1.42818904	300	0.9126984	0	0	0.0026	5	0	0.001	0.9999998	2.43E-05	CTBP2	-96409	ncHAE
chr10:127190087-127190424	0.554494913	1	0.890539927	1.61E-14	337	0.99206349	0	0	6.00E-04	1	0	1	0.979791	0.3241703	C10orf137	-217889	ncHAE
chr10:130774108-130774408	0.181977018	1	2.050041325	0.387299134	300	0.99206349	0.0152	1	0.0011	2	0	0.2205	0.9993083	0.02318003	MGMT	-491190	ncHAE
chr10:130844133-130844432	0.152979195	1	2.233710284	0.389771958	299	0.9285714	0.0166	3	0.0016	3	0	1	0.9999996	0.000450334	MGMT	-421165	ncHAE
chr10:130970068-130970425	0.05761584	0.537407424	2.552802657	1.359794597	357	0.99206349	0.0523	1	0.006	3	0	1	0.9994349	0.01475177	MGMT	-295201	ncHAE
chr10:130982020-130982319	0.198040538	1	2.098478241	0.380444922	299	0.984127	0.10695	2	0.0018	4	0	0.877	0.9985217	0.04614539	MGMT	-283278	ncHAE
chr10:131129316-131129616	0.067874437	0.315930864	2.495467557	1.729785921	300	0.99206349	0.0525	2	0.0068	4	0	0.004	0.9921195	0.09346178	MGMT	-135982	ncHAE
chr10:131232825-131233124	0.041927115	1	3.229788391	0.033850788	299	0.984127	0.2041	2	8.00E-04	6	0	1	0.9999872	0.002061559	MGMT	-32473	ncHAE
chr10:131560945-131561518	1	1	1.005931985	4.66E-14	573	0.9761905	0.4065	1	0.0012	5	0	1	0.9983625	0.0509222	EBF3	200873	ncHAE
chr10:131754169-131754688	0.868941597	1	1.102146748	0.060923262	519	0.746032	0.0162	4	6.00E-04	3	0	1	0.9999897	0.004112898	EBF3	7676	ncHAE
chr10:133355774-133356074	0.035092596	1	2.224610666	1.09E-14	300	0.99206349	0.38	7	0.0019	2	0	0.029	0.9998312	0.01004828	PPP2R2D	-392031	ncHAE
chr10:134471351-134472057	0.140315113	1	1.722714315	0.407015366	706	0.9603175	0.0156	2	0.0032	7	0	1	0.9997942	0.003920019	INPP5A	120380	ncHAE
chr10:14144746-14145045	0.152441732	0.254122643	2.342311847	1.6873485	299	0.984127	0.0431	3	0.0017	2	0	NA	0.9954149	0.06851994	FRMD4A	227987	ncHAE
chr10:14233514-14233813	0.104881661	1	3.521696891	2.09E-16	299	0.984127	0.3468	4	0.003	2	0	NA	0.9958151	0.1099163	FRMD4A	139219	ncHAE
chr10:14765322-14765670	0.020419005	1	3.013053812	0.289271313	348	0.9761905	0.0142	7	0.0036	2	0	NA	0.9992139	0.01223462	CDNF	114575	ncHAE
chr10:16500291-16500611	0.215054756	1	1.932658734	0.369725954	320	0.984127	0.0176	1	0.0028	3	0	NA	0.9995647	0.01865283	PTER	21468	ncHAE
chr10:16654513-16654812	0.71879313	1	1.291603391	0.043527836	299	0.285714	0.07285	2	8.00E-04	3	0	NA	0.9999862	0.01193267	C1QL3	-90659	ncHAE
chr10:16705266-16705565	0.070219835	1	2.486033438	3.49E-14	299	0.984127	0.188	2	0.001	4	0	NA	0.9990752	0.03914922	C1QL3	-141412	ncHAE
chr10:1709682-1709981	0.273149061	1	1.985747563	2.47E-14	299	0.99206349	0.11685	2	0.0032	1	0	NA	0.9989656	0.04063074	ADARB2	69838	ncHAE
chr10:2117437-2117737	0.062290824	1	3.128492119	4.58E-16	300	0.99206349	0.0663	3	0.0024	3	0	NA	0.9977557	0.04464303	ADARB2	-337917	ncHAE
chr10:21757709-21758350	0.708868258	1	1.311320324	0.304735801	641	0.99206349	0.0691	3	0.0018	7	0	NA	0.685707	0.6983503	SKIDA1	56581	ncHAE
chr10:234899-235199	1.48E-05	1	5.748064546	0.579382102	300	0.9761905	0	0	0.0021	4	0	NA	1	3.02E-09	ZMYND11	54625	ncHAE
chr10:24249925-24250224	0.371441016	1	1.67466457	0.427461901	299	0.99206349	0.3636	2	0	0	1	NA	0.9892447	0.1392628	KIAA1217	-248018	ncHAE
chr10:24783236-24783535	0.540208213	0.088022705	1.440020547	2.370139037	299	0.9444444	0.1747	4	9.00E-04	2	0	NA	0.9121959	0.4542303	ARHGAP21	229211	ncHAE
chr10:25017401-25017700	0.088543512	0.650200054	1.500876444	1.328547944	299	0.99206349	0.0302	1	0.0064	1	0	NA	0.978398	0.2411267	ARHGAP21	-4954	ncHAE
chr10:30649982-30650282	0.022009625	0.765074061	2.827463791	1.17526323	300	0.99206349	0.0821	5	0.001	7	2	NA	0.9954871	0.04706985	MTPAP	-11884	ncHAE
chr10:33321734-33322034	0.034879917	1	3.048614102	0.041844583	300	0.380952	0	0	0.0024	1	0	NA	0.9999207	0.004348336	ITGB1	-75062	ncHAE
chr10:34217546-34217846	0.010740001	1	3.242634198	0.401133902	300	0.99206349	0.1333	4	0.0026	3	0	NA	1	1.42E-05	NRP1	-592506	ncHAE
chr10:36238421-36239039	1	1	0.79668463	2.19E-14	618	0.9603175	0.4493	2	0.0016	3	0	NA	0.9984209	0.04983457	FZD8	-308368	ncHAE
chr10:63097901-63098298	0.082998655	1	1.841058759	1.59E-14	397	0.984127	0.0463	2	0.0021	4	0	NA	0.9999946	0.001464328	TMEM26	115108	ncHAE
chr10:6771989-6772289	0.099383432	1	1.666615139	2.43E-14	300	0.738095	0.114195	2	9.00E-04	2	1	NA	0.9974119	0.06546098	PRKCQ	-149876	ncHAE
chr10:68947916-68948216	0.502534473	0.998871621	1.558223756	4.13E-14	300	0.99206349	0.0657	3	0.0026	2	0	NA	0.947623	0.3092245	LRRTM3	262302	ncHAE
chr10:6899725-6900024	0.395093639	1	1.5299817	2.09E-14	299	0.99206349	0.0112	1	0.0016	4	0	NA	0.9813592	0.1846385	PRKCQ	-277612	ncHAE
chr10:69216039-69216339	1	0.450699542	0.852682198	1.248683468	300	0.99206349	0	0	0	0	0	NA	0.976894	0.3421972	CTNNA3	239738	ncHAE
chr10:6930553-6930852	0.007705102	1	3.125072375	0.100544761	299	0.984127	0.241	1	0.0036	2	0	NA	0.999995	0.000512311	PRKCQ	-308440	ncHAE
chr10:70013290-70013590	0.269799521	1	1.981851846	1.63E-14	300	0.984127	0	0	0.0088	1	0	NA	0.9997958	0.01622205	ATOH7	-21569	ncHAE
chr10:7114563-7114863	0.000747663	1	4.764109493	0.74426953	300	0.99206349	0.0327	9	0.0014	1	0	NA	0.9999877	0.000644586	SFMBT2	336590	ncHAE
chr10:7261974-7262273	0.154689817	0.178997237	1.853348396	1.889514031	299	0.99206349	0	0	8.00E-04	3	0	NA	0.9986931	0.04553413	SFMBT2	189179	ncHAE
chr10:7362057-7362356	0.000156774	1	5.149031937	0.533832604	299	0.888889	0.0415	1	0.0015	6	0	NA	0.9999975	0.000135007	SFMBT2	89096	ncHAE
chr10:75208594-75208894	0.562833421	1	0.992462384	1.16E-14	300	0.99206349	0.0499	1	0.0042	1	1	NA	0.9922086	0.2331594	MSS51	-15425	ncHAE
chr10:77185736-77186036	0.291581658	1	1.846573752	2.34E-14	300	0.984127	0.0134	1	0.0034	2	0	NA	0.9901414	0.1291616	ZNF503	-24222	ncHAE
chr10:77438167-77438608	0.11942955	1	1.860229638	2.14E-14	441	0.9761905	0.3019	1	4.00E-04	1	0	NA	0.9998726	0.004574048	C10orf11	-104131	ncHAE
chr10:77483347-77484229	1	1	0.623693485	1.51E-14	882	0.896825	0.011	1	0.0014	3	0	NA	0.9992639	0.03312344	C10orf11	-58731	ncHAE
chr10:77549393-77549693	0.535648819	0.783379107	1.538183988	1.228182895	300	0.9761905	0.0172	1	0.002	4	1	NA	0.9934686	0.1405064	C10orf11	7024	ncHAE
chr10:77781107-77781470	0.190018006	1	2.086048234	3.17E-14	363	0.984127	0.2033	3	6.00E-04	3	0	NA	0.9994311	0.01925901	C10orf11	238770	ncHAE
chr10:80334148-80334450	0.217489698	0.209529532	1.944363177	0.80304706	302	0.968254	0.1361	2	0.0012	3	0	NA	0.9986386	0.04561916	ZMIZ1	-494493	ncHAE
chr10:80423540-80423839	0.004863147	0.65599921	3.396794576	0.772202601	299	0.984127	0	0	0	0	0	NA	0.9999995	0.000115317	ZMIZ1	-405102	ncHAE
chr10:8091503-8091802	0.184250513	1	1.896282342	0.391417948	299	0.706349	0.0886	4	0.003	2	2	NA	0.9943088	0.09784968	GATA3	-5003	ncHAE
chr10:8164896-8165324	0.696392489	1	1.252679251	1.65E-14	428	0.99206349	0.04295	6	0.0014	4	0	NA	0.8125408	0.6143985	GATA3	68454	ncHAE
chr10:83951777-83952132	0.094043061	0.982740464	2.237111046	0.771916885	355	0.99206349	0.0369	3	7.00E-04	2	0	NA	0.9983552	0.03708827	NRG3	316885	ncHAE
chr10:8401898-8402197	0.035765011	0.105871006	1.83102379	1.94757369	299	0.99206349	0.0114	1	0.0012	2	0	NA	0.9402157	0.3830932	GATA3	305392	ncHAE
chr10:8546535-8547054	0.210027317	1	1.143423887	1.74E-14	519	0.984127	0.26655	4	0.0018	2	0	NA	0.9999983	0.000893544	GATA3	450139	ncHAE
chr10:8576148-8576521	0.001809471	1	4.332184282	0.298728721	373	0.9761905	0.2007	9	0.0023	4	3	NA	1	6.89E-08	GATA3	479679	ncHAE
chr10:87306020-87306319	0.002136201	1	3.175185892	9.05E-15	299	0.99206349	0.0224	4	0.0036	2	0	NA	0.9998838	0.005530073	GRID1	820065	ncHAE
chr10:87769024-87769323	0.0387609	1	2.20966626	0.406191329	299	0.9761905	0.0142	1	8.00E-04	4	0	NA	0.9998124	0.01539798	GRID1	357061	ncHAE
chr10:92401856-92402156	0.065435457	1	2.686469277	0.233269928	300	0.9603175	0.0785	3	0.0041	6	1	NA	0.9999954	0.001311212	HTR7	215449	ncHAE
chr10:9241848-9242596	0.329369804	1	1.401908454	0.156207628	748	0.99206349	0.1875	2	0.0014	3	0	NA	1	2.67E-05	GATA3	1145566	ncHAE
chr10:94549689-94549988	0.090036874	0.344836408	2.595072398	0.853787055	299	0.9365079	0.0867	1	0.0014	3	1	NA	0.9996677	0.01475243	EXOC6	-58438	ncHAE
chr10:95102699-95102999	0.168223006	1	1.508193253	0.47101928	300	0.984127	0.0144	1	0.0011	2	0	NA	0.9910296	0.1632729	MYOF	139102	ncHAE
chr10:97948775-97949551	1	1	0.682220848	1.84E-14	776	0.81746	0	0	0.0015	2	0	NA	0.7395143	0.6446398	BLNK	82134	ncHAE
chr10:98273646-98273945	0.079490807	1	2.466157486	0.410696681	299	0.047619	0.0102	1	0.0038	4	0	NA	0.9996846	0.01390575	TLL2	-128	ncHAE
chr10:98381126-98381425	0.295169409	1	2.058616447	2.13E-14	299	0.984127	0.2374	1	8.00E-04	2	0	NA	0.9644321	0.2550241	TM9SF3	-34467	ncHAE
chr11:10342687-10343041	0.396723801	1	1.603306315	2.40E-14	354	0.984127	0.17395	2	0.0014	1	1	1	0.9995792	0.0252355	ADM	16233	ncHAE
chr11:109297852-109298156	0.054061344	1	2.65977146	2.91E-16	304	0.99206349	0.3556	1	0.002	2	1	0.883	0.9999993	0.000298231	C11orf87	5158	ncHAE
chr11:109403865-109404165	0.077693621	1	1.900864189	2.50E-14	300	0.968254	0.0377	1	0	0	0	0.8565	0.9982563	0.05541515	C11orf87	111169	ncHAE
chr11:110951766-110952083	0.204211453	0.860866526	2.028929001	0.392400649	317	0.825397	0.2305	2	0.0022	4	2	0.996	0.9997678	0.01755569	C11orf92	223845	ncHAE
chr11:111309741-111310040	0.358167011	1	1.571111493	1.208429822	299	0.9761905	0.0139	2	8.00E-04	2	0	0.998	0.9958089	0.1151615	POU2AF1	-59474	ncHAE
chr11:112944189-112944488	0.124833526	1	2.256498948	0.844151224	299	0.9603175	0	0	0	0	0	0.847	0.9876188	0.1458951	NCAM1	112181	ncHAE
chr11:114014936-114015236	0.278085202	1	2.02020004	2.70E-14	300	0.9365079	0.29105	2	0.0051	2	0	1	0.998991	0.05988373	ZBTB16	84771	ncHAE
chr11:114099765-114100193	0.67789242	1	1.331530173	0.197619951	428	0.9126984	0.0216	1	0.0012	2	0	1	1	0.000130106	NNMT	-28574	ncHAE
chr11:114799138-114799438	0.781956209	1	1.267553053	0.254504159	300	0.968254	0	0	8.00E-04	3	0	1	0.9999625	0.01626233	NXPE2	250180	ncHAE
chr11:115086684-115086983	0.256539103	0.645392977	1.794344412	1.354729448	299	0.99206349	0	0	0.004	3	0	1	0.9998932	0.0119766	CADM1	288299	ncHAE
chr11:115155644-115155943	0.169930762	1	1.781767154	2.89E-14	299	0.81746	0	0	0.002	3	0	1	0.9990284	0.05867388	CADM1	219339	ncHAE
chr11:115214160-115214460	0.133450977	1	2.194688789	0.480866114	300	0.99206349	0.2887	4	0	0	0	0.0765	0.9981314	0.05223643	CADM1	160823	ncHAE
chr11:115350211-115350511	0.136238178	1	2.015679906	1.83E-14	300	0.99206349	0	0	6.00E-04	1	0	1	0.9998741	0.01326285	CADM1	24772	ncHAE
chr11:115563269-115563569	0.185340833	0.040855702	2.302525896	3.27446635	300	0.984127	0.23475	4	0	0	2	1	0.9995456	0.0247285	CADM1	-188286	ncHAE
chr11:115648183-115648526	0.011686544	1	2.735429135	0.317900793	343	0.9761905	0.0419	2	0.0024	13	0	1	0.9982252	0.03844517	CADM1	-273222	ncHAE
chr11:115924277-115924577	0.529344373	1	1.534614984	0.198546573	300	0.952381	0.08167	1	0.0014	5	0	1	0.9999892	0.01042975	CADM1	-549294	ncHAE
chr11:116045016-116045315	0.015733054	1	3.565805183	0.310924433	299	0.9365079	0.0236	8	0.0014	3	0	1	0.9999994	0.000127685	BUD13	598538	ncHAE
chr11:116240358-116240658	0.047517317	0.81462042	3.184661964	0.536240984	300	0.984127	0.23225	2	0.0034	3	0	1	0.9999481	0.004590946	BUD13	403196	ncHAE
chr11:117333215-117333583	0.222720157	0.578317843	1.725025257	1.143403208	368	0.9603175	0.2456	2	0.0012	5	0	1	0.9995921	0.02388487	CEP164	134828	ncHAE
chr11:119851060-119851359	0.061505134	0.341399216	2.977220579	1.449906839	299	0.984127	0.013	1	0.0041	2	0	1	0.997475	0.04810748	TRIM29	157951	ncHAE
chr11:120640762-120641144	0.172318803	1	1.936922526	0.331102803	382	0.984127	0	0	0.0021	2	0	0.631	0.9950362	0.05917244	TBCEL	-253877	ncHAE
chr11:121801158-121801457	0.196213804	1	2.296389912	0.368171615	299	0.984127	0.0172	1	0.001	2	0	0.998	0.9936934	0.1423555	BLID	185615	ncHAE
chr11:126784896-126785196	0.289785852	1	1.826675525	0.407675849	300	0.952381	0.4327	1	0	0	0	1	0.9937908	0.1389031	KIRREL3	85609	ncHAE
chr11:127013409-127013708	0.000291235	1	5.245455997	0.557555702	299	0.968254	0.0485	4	0.0024	5	0	0.992	0.9999874	0.000520933	KIRREL3	-142904	ncHAE
chr11:127064042-127064342	0.003422434	1	2.735632158	0.52601161	300	0.9761905	0.0423	5	0.0024	5	0	0.8975	0.9991728	0.01888359	KIRREL3	-193537	ncHAE
chr11:128346625-128346957	0.063374279	1	2.632076	0.800674169	332	0.9206349	0.0741	2	0.0014	4	0	1	0.9999977	0.000505114	ETS1	110646	ncHAE
chr11:128553722-128554022	0.405162785	1	1.730503927	0.792739577	300	0.968254	0.0112	1	0.002	5	0	0.994	0.997535	0.0636084	FLI1	-10018	ncHAE
chr11:129274636-129274935	0.092596744	1	2.676842273	0.625731321	299	0.99206349	0.26205	2	4.00E-04	1	0	0.997	0.9999871	0.002066657	BARX2	28951	ncHAE
chr11:130965378-130965778	0.019710755	1	3.034219237	0.240377433	400	0.9761905	0.15	1	0.0012	3	0	1	1	7.32E-06	SNX19	-179174	ncHAE
chr11:131265414-131265713	0.49994461	1	1.546899345	0.29337006	299	0.984127	0.2562	2	0	0	0	1	0.962558	0.3086923	SNX19	-479160	ncHAE
chr11:131462709-131463008	0.389059312	0.578790539	1.437375661	1.217629365	299	0.984127	0.1717	2	0.0019	2	0	0.867	0.9153496	0.448338	NTM	-318497	ncHAE
chr11:131522708-131523007	0.00077657	0.21212645	4.75226887	1.559792695	299	0.99206349	0.0509	3	0.0027	6	0	0.001	0.9997472	0.004110221	NTM	-258498	ncHAE
chr11:131667532-131668061	0.059454159	1	2.262112076	0.291475053	529	0.99206349	0.0663	4	0.0054	3	0	1	0.9999612	0.001481376	NTM	-113559	ncHAE
chr11:131681356-131681825	0.433078283	1	1.478814774	1.54E-14	469	0.793651	0.0232	6	0.0012	7	0	1	0.9957522	0.08256804	NTM	-99765	ncHAE
chr11:131683868-131684292	0.191716163	1	1.755068784	0.271752286	424	0.9603175	0.1372	3	0.0029	4	0	0.473	0.9968667	0.04611942	NTM	-97276	ncHAE
chr11:131852494-131852794	0.001212127	0.003571678	4.876645966	3.969908603	300	0.99206349	0.2376	2	0.003	5	0	1	0.9999818	0.000853195	NTM	71288	ncHAE
chr11:131948476-131948847	0.015487333	1	2.797243505	0.383656071	371	0.984127	0.11145	2	0.0072	4	1	1	0.9999566	0.003038346	NTM	167306	ncHAE
chr11:132809662-132809996	0.006126036	1	3.200102846	0.315545789	334	0.968254	0	0	0.0056	1	0	1	1	3.10E-06	OPCML	3737	ncHAE
chr11:133142721-133143020	0.069099452	1	2.835352334	6.24E-14	299	0.984127	0.0104	1	0.004	3	0	0.818	0.9975551	0.05965549	OPCML	-329305	ncHAE
chr11:133260688-133260987	0.002926178	0.225333072	4.233830447	1.989034273	299	0.99206349	0.3478	3	0.0012	3	0	1	0.9999985	0.000158736	OPCML	-447272	ncHAE
chr11:133533699-133533999	0.040422454	1	2.9225143	0.368265614	300	0.99206349	0	0	0.0011	2	0	0.071	0.9997086	0.009356565	SPATA19	181547	ncHAE
chr11:133810878-133811177	0.30990608	1	1.635046003	1.63E-14	299	0.99206349	0.0833	2	0.001	3	1	1	0.9997566	0.01985955	IGSF9B	15852	ncHAE
chr11:14128628-14129007	0.372816299	1	1.349688419	1.62E-14	379	0.984127	0.1781	3	0.0018	3	2	NA	0.9998893	0.01305311	RRAS2	251912	ncHAE
chr11:15522866-15523490	0.500730423	1	0.959248536	3.32E-14	624	0.984127	0.0589	2	0.0038	2	0	NA	0.9985033	0.04827079	INSC	389208	ncHAE
chr11:16133872-16134319	0.729525238	1	1.161216413	1.83E-14	447	0.984127	0	0	0.0026	1	0	NA	0.9991496	0.03612941	SOX6	363839	ncHAE
chr11:16423721-16424159	1	1	1.007401755	0.327607832	438	0.99206349	0	0	0.0038	3	0	NA	0.9693926	0.2858169	SOX6	73995	ncHAE
chr11:19806907-19807207	0.122424805	1	2.275159417	0.021995844	300	0.9761905	0.03105	2	0.0017	2	0	NA	0.999802	0.01115977	NAV2	71914	ncHAE
chr11:22492992-22493295	0.370180052	1	1.535314401	0.039857495	303	0.99206349	0	0	5.00E-04	2	0	NA	0.9999636	0.007103017	SLC17A6	133501	ncHAE
chr11:22513318-22513656	0.161194331	1	1.728860965	0.023920315	338	0.952381	0.016	1	0.0019	4	0	NA	0.9999366	0.009250092	FANCF	133900	ncHAE
chr11:28139148-28139520	0.296752327	1	1.793778796	1.53E-14	372	0.984127	0.2099	2	0.0015	2	2	NA	0.9695335	0.2807479	METTL15	9433	ncHAE
chr11:28597492-28597792	0.240577983	1	1.684832345	0.082914827	300	0.99206349	0.0184	1	0.002	1	0	NA	0.9995563	0.02717669	METTL15	467741	ncHAE
chr11:30592786-30593085	0.000373229	1	4.868513983	1.63E-14	299	0.99206349	0.04093	1	0	0	0	NA	0.9999975	0.000211476	MPPED2	9107	ncHAE
chr11:30718443-30718742	0.013400408	1	3.474410928	0.055397507	299	0.984127	0.23855	2	0.0014	4	0	NA	0.9998879	0.005157685	MPPED2	-116550	ncHAE
chr11:30741250-30741549	0.040904908	0.350279041	2.05918793	1.797117519	299	0.99206349	0.3086	2	0.001	1	0	NA	0.9997447	0.0186068	MPPED2	-139357	ncHAE
chr11:30952350-30952670	0.169422478	0.454349704	2.0083648	0.493459727	320	0.9761905	0.0257	4	0.0033	2	0	NA	0.9996022	0.02280092	MPPED2	-350467	ncHAE
chr11:31268254-31268629	0.453161568	1	1.496962025	3.04E-14	375	0.825397	0	0	0.001	3	0	NA	0.9999078	0.01166509	DCDC1	122879	ncHAE
chr11:31686453-31686846	0.588463631	1	1.410740386	5.39E-14	393	0.99206349	0	0	0	0	0	NA	0.9997065	0.0202618	PAX6	152859	ncHAE
chr11:31830628-31830927	0.15430242	1	1.945874259	9.97E-15	299	0.952381	0.11425	2	0	0	0	NA	0.9997037	0.02038293	PAX6	8731	ncHAE
chr11:32037116-32037416	0.006555862	1	3.503220593	0.372509293	300	0.9761905	0.0946	1	0.0014	3	0	NA	0.9999964	0.00030559	RCN1	-75184	ncHAE
chr11:32128761-32129195	0.014096036	1	2.129171513	0.399822505	434	0.984127	0.1607	1	0.002	3	1	NA	0.999562	0.01723435	RCN1	16528	ncHAE
chr11:32498898-32499198	0.253888707	1	2.030719902	3.34E-14	300	0.9761905	0.1204	2	6.00E-04	3	0	NA	0.9714829	0.2253433	WT1	-41872	ncHAE
chr11:33928250-33928741	0.083603532	0.848790408	1.68630103	0.73753016	491	0.9761905	0	0	0.0026	4	0	NA	0.9979716	0.04239043	LMO2	-14660	ncHAE
chr11:34764200-34764500	0.15235383	0.055537375	2.215195963	1.937926771	300	0.99206349	0.27	3	0.0024	1	3	NA	0.9783078	0.200691	EHF	110339	ncHAE
chr11:35445979-35446279	0.396043554	1	1.600107393	3.13E-14	300	0.880952	0.261	3	0.0027	2	2	NA	0.997737	0.06166304	SLC1A2	-5333	ncHAE
chr11:35644704-35645004	0.018252551	1	2.930201804	0.311835012	300	0.9603175	0.0938	3	0.0074	2	1	NA	0.9999734	0.00215481	FJX1	5119	ncHAE
chr11:35896201-35896534	0.416799405	1	1.58162588	1.68E-14	333	0.99206349	0.03624	2	0.0035	4	0	NA	0.9969388	0.07223213	LDLRAD3	-69260	ncHAE
chr11:36101766-36102066	0.017846588	1	3.280750351	2.86E-14	300	0.968254	0.2929	2	0.0021	4	0	NA	0.9999632	0.002618879	LDLRAD3	136288	ncHAE
chr11:37018053-37018362	0.164146641	0.550417368	2.206797659	0.594763074	309	0.99206349	0.2017	1	0.0012	3	0	NA	0.9980632	0.04235669	RAG2	-398422	ncHAE
chr11:3853024-3853324	0.155552542	0.852019573	2.3410834	0.867233135	300	0.880952	0.23125	4	9.00E-04	4	2	NA	0.9955408	0.06801966	RHOG	9039	ncHAE
chr11:38536055-38536355	0.182955937	1	2.015343236	0.436320312	300	0.99206349	0.2026	4	0.002	5	0	NA	0.995264	0.08903738	LRRC4C	1779459	ncHAE
chr11:39575800-39576099	0.207953031	1	1.969993477	1.63E-14	299	0.99206349	0.3472	1	0.004	3	0	NA	0.9973459	0.06531095	LRRC4C	739714	ncHAE
chr11:42070984-42071283	0.140927902	0.686054412	2.157090881	1.027556222	299	0.99206349	0	0	0.004	5	0	NA	0.9949663	0.09014456	API5	-1262405	ncHAE
chr11:42377259-42377558	0.139943528	1	2.158823417	0.364998055	299	0.984127	0.0177	2	0.0026	2	0	NA	0.9984798	0.03630756	API5	-956130	ncHAE
chr11:42575916-42576215	0.076668342	1	2.500747975	0.697746205	299	0.99206349	0.1878	2	7.00E-04	4	0	NA	0.9993134	0.02214865	API5	-757473	ncHAE
chr11:46942052-46942352	0.146557726	1	2.136637583	0.710087277	300	0.9761905	0.01318	1	0.0043	2	0	NA	0.9970651	0.05355146	LRP4	-2029	ncHAE
chr11:47043157-47043456	0.158996539	1	1.36887612	1.76E-14	299	0.99206349	0.0673	2	4.00E-04	1	1	NA	0.9976287	0.09148536	C11orf49	84978	ncHAE
chr11:508179-508761	0.091914007	1	1.42665485	1.59E-14	582	0.984127	0.04325	2	6.00E-04	7	2	NA	0.893694	0.4810023	RNH1	-4900	ncHAE
chr11:56118896-56119339	0.532493954	1	0.926153799	0.583090488	443	0.99206349	0.03285	2	0.0032	1	1	NA	0.5430719	0.8373378	OR8K1	5697	ncHAE
chr11:63924913-63925246	0.216184799	0.137249221	2.214824118	2.372310186	333	0.984127	0.0272	1	0.0045	4	0	NA	0.9975409	0.06148094	MACROD1	8453	ncHAE
chr11:7435937-7436272	0.039137713	0.492896093	2.610096983	1.366202602	335	0.9603175	0	0	0.0028	3	0	NA	0.9942896	0.09804212	OLFML1	-70608	ncHAE
chr11:74630632-74631010	0.706419145	0.854590224	1.321769822	3.01E-14	378	0.99206349	0	0	0.001	2	0	NA	0.9532733	0.2923264	XRRA1	29411	ncHAE
chr11:79338397-79338697	0.197997497	1	1.953206799	1.62E-14	300	0.984127	0.23305	2	0.0042	1	0	NA	0.9998964	0.01175883	TENM4	-186852	ncHAE
chr11:79721863-79722219	0.235611644	0.731323364	1.943392115	0.983802447	356	0.99206349	0.4826	1	0.0026	3	0	NA	0.9945364	0.07508544	TENM4	-570346	ncHAE
chr11:79786023-79786322	0.006361744	1	3.613808272	0.014301882	299	0.99206349	0.0204	1	0.0018	3	0	NA	0.9988774	0.01898178	TENM4	-634478	ncHAE
chr11:80532196-80532496	0.120358774	1	2.33810492	2.73E-14	300	0.99206349	0.1206	3	0.0022	1	0	NA	0.997326	0.06459881	TENM4	-1380651	ncHAE
chr11:81018154-81018453	0.129693616	1	2.427505618	0.686354528	299	0.99206349	0.0373	3	0.0011	2	0	NA	0.9857383	0.1542385	PRCP	1593168	ncHAE
chr11:8337509-8337808	0.030903523	1	2.638873804	0.467409905	299	0.952381	0	0	0.0022	3	0	NA	0.9999194	0.006398983	LMO1	-52254	ncHAE
chr11:8378611-8378910	0.136275246	1	2.370563316	6.35E-14	299	0.9206349	0.0353	5	0.0042	3	2	NA	0.9987343	0.03229291	LMO1	-93356	ncHAE
chr11:8383718-8384193	0.065805031	0.830092202	2.196869471	0.523914548	475	0.99206349	0.1124	1	0.0014	3	0	NA	0.9999466	0.003400214	LMO1	-98551	ncHAE
chr11:87462453-87462753	1	1	1.065589228	0.395670163	300	0.99206349	0	0	9.00E-04	6	0	NA	0.9895206	0.1842904	RAB38	446032	ncHAE
chr11:89231857-89232323	0.289360154	1	1.597629179	2.44E-14	466	0.9126984	0.1923	1	0.003	4	0	NA	0.9761161	0.2054913	NOX4	-7437	ncHAE
chr11:91579756-91580055	0.050360176	0.586647736	1.712227993	1.485494432	299	0.9761905	0.0641	1	0.0054	1	0	NA	0.9989776	0.04156388	FAT3	-505356	ncHAE
chr11:91820697-91820996	0.00312814	1	4.530308433	2.51E-14	299	0.99206349	0.0577	2	4.00E-04	1	1	NA	0.9999486	0.002244759	FAT3	-264415	ncHAE
chr11:92340624-92340924	0.031238497	1	2.845642964	1.65E-14	300	0.99206349	0.4663	2	9.00E-04	2	0	NA	0.9997615	0.008541742	FAT3	255512	ncHAE
chr11:95015618-95015966	0.238987232	1	1.775621067	2.30E-14	348	0.65873	0.011	1	0	0	0	NA	0.9999436	0.009324562	SESN3	-51431	ncHAE
chr11:96028251-96028551	0.321482905	1	1.650893537	9.43E-15	300	0.968254	0	0	0.0019	2	0	NA	0.9997199	0.02055543	MAML2	47943	ncHAE
chr11:96831552-96831919	0.097969552	1	1.537610213	0.345985503	367	0.99206349	0.0501	1	0.0058	1	0	NA	0.9664227	0.2956563	JRKL	708578	ncHAE
chr11:97457166-97457523	0.036455239	1	3.100778806	2.20E-14	357	0.99206349	0.02058	4	8.00E-04	4	0	NA	0.9979697	0.03221243	JRKL	1334187	ncHAE
chr11:98524354-98524656	0.12157347	1	2.735219864	0.161543721	302	0.99206349	0.0411	1	0.0028	1	0	NA	0.9986837	0.04382271	CNTN5	-367415	ncHAE
chr12:102613414-102613714	0.354175615	1	1.501554766	3.68E-14	300	0.99206349	0.3886	1	0.0038	1	1	1	0.9979442	0.05714545	PMCH	-21941	ncHAE
chr12:102850103-102850466	0.246891174	1	1.891730885	1.46E-14	363	0.984127	0.2224	1	0.0024	5	1	0.998	0.9999921	0.002139743	IGF1	24056	ncHAE
chr12:103684019-103684319	0.102779449	0.49980898	2.482786092	1.431644234	300	0.99206349	0.2903	3	0.001	3	0	1	0.9999376	0.005196385	STAB2	-296882	ncHAE
chr12:108342192-108342491	0.046586563	1	2.910756184	0.770708213	299	0.984127	0.0529	2	0.0014	7	0	0.994	0.9999896	0.001211094	ASCL4	174180	ncHAE
chr12:108357406-108357705	0.153861662	1	2.166565686	0.647113023	299	0.99206349	0	0	0.0023	6	0	0.982	0.9998307	0.009744614	WSCD2	-167972	ncHAE
chr12:110552002-110552301	0.792549114	0.728685517	1.25198421	1.302967797	299	0.984127	0	0	6.00E-04	3	0	0.57	0.955907	0.3400056	IFT81	-10030	ncHAE
chr12:113999005-113999305	0.196700857	1	2.093024295	0.473418497	300	0.99206349	0.4391	1	0.0013	8	0	1	0.9999732	0.005868011	LHX5	-89278	ncHAE
chr12:114318920-114319220	0.009763933	0.191095171	4.041774283	1.206601727	300	0.984127	0.02655	2	0.0031	2	0	0.13	0.9992872	0.02163125	RBM19	85041	ncHAE
chr12:114467949-114468248	0.084637089	0.657182659	2.144343821	1.497884983	299	0.984127	0.10565	2	0.0018	1	0	0.188	0.9918481	0.0947497	RBM19	-63988	ncHAE
chr12:115299928-115300228	0.218286257	1	1.906796402	0.039121508	300	0.99206349	0.3514	3	0.0042	1	0	1	0.9999959	0.002808741	TBX3	-178683	ncHAE
chr12:119363755-119364055	0.053794197	1	2.250587046	0.408478832	300	0.99206349	0	0	0.0067	4	0	0.9455	0.9998599	0.008888313	SRRM4	-55395	ncHAE
chr12:120848337-120848837	0.025650819	0.779151706	3.110131566	1.09391691	500	0.984127	0.1504	1	0.0012	5	1	0.012	0.991452	0.06971857	COX6A1	-27306	ncHAE
chr12:12472927-12473227	0.271477934	1	1.956666326	0.072463127	300	0.81746	0	0	6.00E-04	1	0	NA	0.9996378	0.02303467	MANSC1	30398	ncHAE
chr12:12735927-12736239	0.002322702	1	4.106835016	0.387666441	312	0.52381	0.0148	3	0.0076	1	0	NA	1	2.84E-06	DUSP16	-20766	ncHAE
chr12:130335830-130336130	0.032561076	0.85715693	2.457602901	0.419933046	300	0.99206349	0.09875	2	0.0024	6	1	0.0015	0.9995659	0.02480624	TMEM132D	52231	ncHAE
chr12:133702062-133702445	0.550495638	1	1.456285941	2.16E-14	383	0.99206349	0.1492	3	0.0016	2	3	1	0.9899061	0.1299418	ZNF891	4805	ncHAE
chr12:14047087-14047404	0.039131999	1	3.046852692	2.69E-14	317	0.984127	0.1436	1	0.0038	2	0	NA	0.9999962	0.00090795	GRIN2B	85807	ncHAE
chr12:16125091-16125390	0.746356695	1	1.510591696	0.486556229	299	0.99206349	0.3051	1	0.0016	3	1	NA	0.6837747	0.799285	DERA	61135	ncHAE
chr12:16171037-16171679	0.72239236	1	1.083491634	0.358180764	642	0.9761905	0.0126	4	0.002	7	0	NA	0.9999028	0.007247441	DERA	107252	ncHAE
chr12:16236889-16237189	0.487265927	1	1.52256507	0.263231909	300	0.9761905	0.0298	1	9.00E-04	4	0	NA	0.999453	0.02957452	DERA	172933	ncHAE
chr12:16350577-16350877	0.181349276	0.114640322	1.872311269	0.905589575	300	0.984127	0.4192	8	0	0	4	NA	0.9928955	0.1124694	SLC15A5	79892	ncHAE
chr12:16859732-16860031	0.064164229	0.912214931	1.741868545	0.808858726	299	0.99206349	0.0974	2	0.0037	2	0	NA	0.999875	0.01319997	LMO3	-99798	ncHAE
chr12:17290452-17290752	0.01803039	1	3.188050924	1.74E-14	300	0.99206349	0.4463	2	0.0014	1	0	NA	0.999999	0.000183116	LMO3	-530518	ncHAE
chr12:17583263-17583696	0.490958017	1	1.422288848	2.36E-14	433	0.99206349	0.4155	1	8.00E-04	5	0	NA	0.9979372	0.05838193	RERGL	659647	ncHAE
chr12:17939224-17939533	0.004845061	0.268197286	3.639320812	1.86149299	309	0.984127	0.1201	2	8.00E-04	5	1	NA	0.9999216	0.002471902	RERGL	303748	ncHAE
chr12:19461373-19461698	0.052457807	1	2.735433568	0.271014911	325	0.984127	0.1156	1	0.0012	3	0	NA	0.9918343	0.07904336	AEBP2	-131072	ncHAE
chr12:23138956-23139506	0.488950942	1	1.089700992	1.40E-14	550	0.99206349	0.02017	1	0.0015	2	0	NA	0.999227	0.03515823	ETNK1	361222	ncHAE
chr12:23343162-23344184	1	1	0.471879348	2.76E-14	1022	0.99206349	0.0138	3	8.00E-04	9	0	NA	0.9774476	0.2012124	ETNK1	565664	ncHAE
chr12:24034427-24034805	0.366314685	1	1.545425997	1.88E-14	378	0.984127	0	0	0.0028	3	0	NA	0.9957813	0.0813262	SOX5	68021	ncHAE
chr12:24169293-24169593	0.003645224	0.375705731	1.96303135	1.224015694	300	0.99206349	0.03805	2	0.0011	2	0	NA	0.9999454	0.005443593	SOX5	-66806	ncHAE
chr12:24382928-24383330	0.691474289	1	1.30861313	1.28E-14	402	0.896825	0.20065	2	0	0	0	NA	0.9999964	0.00260165	SOX5	-280492	ncHAE
chr12:24392353-24392660	0.122641849	0.090642706	2.188800586	1.126261469	307	0.99206349	0.0761	3	0.0032	1	0	NA	0.9999725	0.002675286	SOX5	-289870	ncHAE
chr12:31030248-31030548	0.065500249	1	1.634214512	0.47899724	300	0.984127	0	0	0.0045	2	0	NA	0.9304846	0.4090582	TSPAN11	-49494	ncHAE
chr12:3246807-3247107	0.095319297	1	2.503798854	1.84E-14	300	0.68254	0.0234	1	0.0033	2	0	NA	0.9990894	0.02612826	TSPAN9	60414	ncHAE
chr12:33947556-33947855	0.002078631	0.854620196	4.085551553	1.089276364	299	0.99206349	0.27095	6	0.0014	3	4	NA	0.9999974	0.000237742	ALG10	-227510	ncHAE
chr12:3600608-3600908	0.001601076	1	4.314270159	0.356176616	300	0.9047619	0	0	0.008	1	0	NA	1	5.42E-06	PRMT8	356	ncHAE
chr12:41906827-41907126	0.105343062	0.159523419	2.314732495	1.95083633	299	0.984127	0.155	1	0.003	4	0	NA	0.990032	0.1281329	PDZRN4	324727	ncHAE
chr12:41981523-41981822	0.001484342	1	3.821719751	1.67E-14	299	0.99206349	0.33315	4	0	0	0	NA	0.9999916	0.001089653	PDZRN4	399423	ncHAE
chr12:42219732-42220031	1	0.152790297	1.002532837	1.594380182	299	0.99206349	0.1989	2	0.0036	3	0	NA	0.6997684	0.8729789	GXYLT1	318799	ncHAE
chr12:43390564-43390864	0.182948532	1	1.969666672	1.85E-14	300	0.968254	0.225145	2	0.0022	2	0	NA	0.9969478	0.06982916	PRICKLE1	-512917	ncHAE
chr12:43585698-43585997	0.241131637	1	1.273378978	0.770169963	299	0.99206349	0.0176	1	6.00E-04	1	0	NA	0.9361672	0.3962221	ADAMTS20	359876	ncHAE
chr12:45188651-45188950	0.075642675	1	1.696001921	2.13E-14	299	0.99206349	0.0176	5	0.0027	2	0	NA	0.9996017	0.026766	NELL2	82079	ncHAE
chr12:48152862-48153162	0.183930781	0.839225541	2.122223661	0.835817245	300	0.047619	0.0481	5	0.0016	5	4	NA	0.9958802	0.08020488	RAPGEF3	-584	ncHAE
chr12:54197009-54197309	0.304121484	0.957365189	1.29857229	0.872523588	300	0.984127	0.09485	2	0.0012	3	0	NA	0.9784019	0.2483046	CALCOCO1	-75935	ncHAE
chr12:58526125-58526424	0.651691673	1	1.024459935	0.620305421	299	0.99206349	0	0	0.0028	4	0	NA	0.8519165	0.6363849	XRCC6BP1	190915	ncHAE
chr12:60669571-60669871	0.316065633	0.792250425	1.719518506	1.120548785	300	0.99206349	0.1842	2	0.0024	2	0	NA	0.9811723	0.1870385	SLC16A7	586603	ncHAE
chr12:60916475-60916774	0.086578459	1	2.616055352	0.500565536	299	0.952381	0.3924	1	0.0032	3	0	NA	0.999215	0.02462139	SLC16A7	833507	ncHAE
chr12:61426358-61426657	0.159822578	1	1.377010465	0.343349535	299	0.99206349	0	0	0.0042	3	0	NA	0.9989582	0.06339669	FAM19A2	1160115	ncHAE
chr12:64790467-64790767	0.371648863	1	1.797595691	1.76E-14	300	0.968254	0.121	1	0.0018	3	0	NA	0.9714198	0.2266519	XPOT	-7513	ncHAE
chr12:67372728-67373027	0.079855903	0.785936055	2.505253363	1.639765573	299	0.99206349	0	0	0.0012	1	0	NA	0.9998316	0.009712766	CAND1	-290183	ncHAE
chr12:67451467-67451766	0.080770855	1	2.599031938	2.52E-14	299	0.99206349	0.028465	2	7.00E-04	2	0	NA	0.9981118	0.05339415	CAND1	-211444	ncHAE
chr12:68286834-68287133	0.010318027	1	2.386317348	0.493696005	299	0.888889	0	0	0.0026	2	0	NA	0.9999521	0.004736575	DYRK2	244483	ncHAE
chr12:69351137-69351440	0.213817887	1	1.961611973	4.66E-14	303	0.896825	0.367	2	0.0036	1	0	NA	0.9969683	0.05538258	CPM	-24310	ncHAE
chr12:72374305-72374657	0.399462403	1	1.663322156	1.60E-14	352	0.9761905	0.4504	2	0.0017	2	0	NA	0.9998763	0.01244458	TPH2	41855	ncHAE
chr12:72396926-72397242	0.154870981	1	1.990937279	0.052356121	316	0.99206349	0.1785	1	0	0	0	NA	0.9999703	0.006253778	TPH2	64458	ncHAE
chr12:72477134-72477433	0.070998478	1	2.665040871	0.513160752	299	0.99206349	0.0292	7	0.0056	1	0	NA	0.9997998	0.009876069	TPH2	144658	ncHAE
chr12:72542009-72542309	0.041252215	1	2.049959465	0.914872765	300	0.99206349	0.0128	1	0.0016	3	0	NA	0.9970329	0.06973323	TRHDE	-124304	ncHAE
chr12:72611380-72611679	0.30063214	1	1.673950219	1.91E-14	299	0.9761905	0	0	0	0	0	NA	0.9959812	0.1148808	TRHDE	-54933	ncHAE
chr12:72627902-72628202	0.239633957	1	1.721087456	0.393217854	300	0.99206349	0.2031	1	0.0026	1	0	NA	0.9982378	0.05318914	TRHDE	-38411	ncHAE
chr12:72816110-72816410	0.290132589	0.325197474	1.774810291	0.639559199	300	0.99206349	0.0439	1	0.003	1	0	NA	0.9994409	0.02892308	TRHDE	149797	ncHAE
chr12:73486165-73486465	0.099283466	0.001891023	2.26872159	2.481773699	300	0.984127	0.16615	2	0.0038	1	0	NA	0.9956821	0.06666655	TRHDE	819852	ncHAE
chr12:73671656-73671956	0.072573729	1	2.645136247	1.94E-14	300	0.9603175	0.23995	2	0.0031	2	0	NA	0.9988664	0.02920778	TRHDE	1005343	ncHAE
chr12:73672581-73672880	0.476020687	1	1.498645869	2.47E-14	299	0.99206349	0.3249	2	0.0011	2	0	NA	0.9591721	0.3245716	TRHDE	1006268	ncHAE
chr12:77343290-77343589	0.30618794	0.914629723	1.935439748	0.422402094	299	0.99206349	0	0	0.0024	2	0	NA	0.9983484	0.07549005	CSRP2	-70600	ncHAE
chr12:79462004-79462308	0.049746999	0.471386495	1.762056417	0.83945117	304	0.968254	0	0	4.00E-04	1	0	NA	0.996085	0.1111234	SYT1	203707	ncHAE
chr12:79620667-79620977	0.066082532	0.236737635	2.174669052	1.780054369	310	0.984127	0	0	0.0066	1	0	NA	0.9993278	0.02184391	SYT1	362373	ncHAE
chr12:83656378-83656678	0.306434287	0.762702554	1.837813837	0.8211166	300	0.99206349	0	0	8.00E-04	3	0	NA	0.9955286	0.08611132	TMTC2	575869	ncHAE
chr12:84312981-84313280	0.014107845	1	3.165565777	0.106789913	299	0.99206349	0.10615	4	0.0031	2	0	NA	0.9999989	0.00032711	SLC6A15	993524	ncHAE
chr12:86726770-86727069	0.211520032	1	1.572018729	1.53E-14	299	0.984127	0	0	0.0036	2	0	NA	0.9852298	0.2077374	MGAT4C	-76875	ncHAE
chr12:86984528-86984827	0.176297962	1	2.271651517	2.64E-14	299	0.99206349	0	0	0.0018	3	0	NA	0.9992742	0.0312491	MGAT4C	-334633	ncHAE
chr12:89743566-89743941	0.086243679	1	2.553545994	0.350454066	375	0.865079	0.0531	7	0.0018	3	5	NA	1	4.37E-05	DUSP6	3294	ncHAE
chr12:90301585-90301885	0.115077582	0.992264343	2.393239392	0.478183787	300	0.9444444	0.2553	2	0.0022	3	1	NA	0.9999616	0.004303647	ATP2B1	-199127	ncHAE
chr12:90460063-90460362	0.231766397	1	2.02603348	0.460499674	299	0.984127	0.10665	2	0.0016	3	0	NA	0.9990265	0.03730961	ATP2B1	-357605	ncHAE
chr12:92191319-92191689	0.524269571	1	1.352418755	1.15E-14	370	0.99206349	0.2425	2	0.0016	1	0	NA	0.9996298	0.01679279	BTG1	348169	ncHAE
chr12:92562153-92562604	0.689659704	1	0.589911663	0.512390138	451	0.99206349	0.02	3	0.0014	1	0	NA	0.8602327	0.626417	BTG1	-22706	ncHAE
chr12:92757319-92757618	0.439495968	0.84643038	1.464387399	1.119888916	299	0.968254	0.0178	3	0.0027	2	0	NA	0.9773435	0.2520712	CLLU1	-60266	ncHAE
chr12:94928876-94929175	0.004925519	1	4.519560318	0.94096218	299	0.968254	0.2135	1	0.0015	4	1	NA	0.999968	0.002303066	CCDC41	-75298	ncHAE
chr12:97363505-97363805	0.142979688	0.870033919	1.658335301	1.023452494	300	0.99206349	0.0155	2	8.00E-04	3	0	NA	0.9992331	0.05161553	NEDD1	62411	ncHAE
chr12:974179-974588	0.002931705	1	3.071849799	1.90E-14	409	0.99206349	0.346	5	0.0035	4	0	NA	0.9999999	2.31E-05	RAD52	84504	ncHAE
chr12:97507429-97507728	0.005525688	1	3.827764246	0.262437775	299	0.99206349	0.4732	1	0	0	0	NA	0.9999951	0.000333358	NEDD1	206335	ncHAE
chr12:97931253-97931624	0.348284956	1	1.642398416	0.253323133	371	0.99206349	0	0	0.003	3	0	NA	0.9999983	0.001612703	NEDD1	630195	ncHAE
chr12:98126180-98127046	0.104751219	1	1.870222604	0.729997466	866	0.99206349	0.031	3	0.0016	9	0	NA	0.9949159	0.0329915	TMPO	-782795	ncHAE
chr12:9961646-9961946	0.144142389	1	2.177408544	0.324053726	300	0.99206349	0.0455	3	4.00E-04	2	0	NA	0.9951611	0.07157274	KLRF1	-18281	ncHAE
chr12:99728049-99728348	0.047141921	1	2.812234294	1.28E-14	299	0.99206349	0	0	6.00E-04	1	0	NA	0.9999991	0.000310663	ANKS1B	649816	ncHAE
chr13:100578313-100578627	0.048321588	0.744199347	3.06727651	0.501987065	314	0.9365079	0.4022	1	0.0045	4	0	0.976	0.9904477	0.1059514	ZIC5	45693	ncHAE
chr13:101126009-101126524	0.147817299	0.257484445	2.017268401	0.664282616	515	0.984127	0.11185	2	0.0012	3	1	0.945	0.9998992	0.00379093	GGACT	109984	ncHAE
chr13:102373143-102373443	0.109838044	1	2.335687892	0.368062129	300	0.99206349	0	0	0.0018	2	0	0.988	0.9999924	0.00183951	ITGBL1	268327	ncHAE
chr13:103597741-103598051	0.168286436	1	2.179714048	0.71361565	310	0.984127	0	0	0.0014	5	0	0.983	0.9959125	0.0807341	ERCC5	100702	ncHAE
chr13:103795867-103796166	0.151030482	0.704379461	1.916561948	1.16782894	299	0.99206349	0	0	0	0	0	0.989	0.9973149	0.06965853	SLC10A2	-76821	ncHAE
chr13:103900891-103901280	0.402406272	1	1.617792534	9.20E-15	389	0.99206349	0.151	3	8.00E-04	1	0	1	0.9958026	0.1132974	SLC10A2	-181890	ncHAE
chr13:104342387-104342811	0.317955007	1	1.49190216	2.28E-14	424	0.99206349	0.027	1	0.001	4	0	1	0.9993038	0.03202943	SLC10A2	-623403	ncHAE
chr13:104796502-104796802	0.034890539	0.468762321	3.228509382	0.911857152	300	0.9126984	0.0475	1	0.0055	2	0	1	0.9994894	0.01740036	SLC10A2	-1077456	ncHAE
chr13:105464975-105465275	0.147744007	1	2.251145783	0.055816928	300	0.99206349	0.2616	3	0.001	5	0	0.1005	0.9996391	0.02216811	DAOA	-653467	ncHAE
chr13:105655788-105656088	0.229622858	1	1.987705767	0.359088876	300	0.99206349	0	0	0.001	1	0	0.9455	0.9992295	0.03404709	DAOA	-462654	ncHAE
chr13:105669786-105670193	0.335062049	1	1.468263913	1.71E-14	407	0.99206349	0.0738	2	0.0028	4	0	1	0.9990451	0.03687962	DAOA	-448602	ncHAE
chr13:106357612-106357911	0.115951141	1	1.791917455	0.484800129	299	0.99206349	0.1715	1	0.0011	4	1	0.882	0.9986264	0.06650647	DAOA	239170	ncHAE
chr13:106836112-106836411	0.006472101	1	3.963113915	1.57E-14	299	0.952381	0.24135	2	0.001	3	0	0.92	0.9999452	0.002543093	EFNB2	351200	ncHAE
chr13:106946912-106947212	0.152719227	1	1.902157663	2.74E-14	300	0.9761905	0.0268	1	0.0026	4	0	0.4245	0.9906774	0.1614644	EFNB2	240400	ncHAE
chr13:107275451-107275751	0.136848587	1	2.314447157	1.71E-14	300	0.99206349	0.1386	1	0.0078	1	0	1	0.9994783	0.02996277	ARGLU1	-55089	ncHAE
chr13:112639246-112639545	0.105701099	1	2.488271448	0.89326095	299	0.99206349	0	0	0.0042	1	0	0.608	0.9870793	0.1220039	SOX1	-82517	ncHAE
chr13:21522090-21522425	0.074790974	1	2.152911903	1.82E-14	335	0.9365079	0.046725	6	0.0033	4	3	NA	0.995113	0.0713016	XPO4	-45309	ncHAE
chr13:22495814-22496113	0.030552507	0.236012609	2.495092338	1.812227074	299	0.9761905	0	0	8.00E-04	2	0	NA	0.9998654	0.008377903	FGF9	250442	ncHAE
chr13:28540170-28540469	0.08695751	1	1.434088505	2.26E-14	299	0.888889	0.2151	1	8.00E-04	1	1	NA	0.9910484	0.2472051	CDX2	4956	ncHAE
chr13:32179952-32180251	0.045402274	0.858264897	2.771733633	0.93921408	299	0.984127	0.1544	3	0.0012	4	2	NA	0.9996075	0.0125088	RXFP2	-133577	ncHAE
chr13:34644260-34644559	0.066421166	1	2.697122773	1.64E-14	299	0.698413	0	0	7.00E-04	2	0	NA	0.999949	0.004148157	RFC3	252224	ncHAE
chr13:34951332-34951631	0.060025424	0.793427406	2.746678273	0.819657815	299	0.99206349	0.3283	2	0.0032	1	0	NA	0.9997472	0.01202567	RFC3	559296	ncHAE
chr13:38527868-38528168	0.000822953	0.181402551	3.837578006	1.688828775	300	0.99206349	0.0761	5	0.0012	2	1	NA	0.9999999	1.13E-05	TRPC4	-84079	ncHAE
chr13:39357104-39357404	0.052152438	0.644104605	2.670766979	0.834881661	300	0.99206349	0.0377	3	0.0021	4	0	NA	0.9996518	0.01152385	FREM2	95988	ncHAE
chr13:40661366-40661666	0.035221226	1	1.833036607	1.35E-14	300	0.9603175	0	0	7.00E-04	2	0	NA	0.9998344	0.0148975	COG6	431702	ncHAE
chr13:42280959-42281259	0.135531988	0.926922925	1.975163243	0.971606337	300	0.984127	0.0689	1	0.002	2	1	NA	0.9946778	0.09133634	RGCC	249414	ncHAE
chr13:43809252-43809551	0.850431188	0.693171	0.619374336	1.355340983	299	0.9047619	0	0	0.0025	2	0	NA	0.8395513	0.7799652	DNAJC15	212063	ncHAE
chr13:43889749-43890052	0.159296889	1	1.954437207	1.52E-14	303	0.99206349	0.04705	2	0.0044	1	0	NA	0.9973069	0.0952471	DNAJC15	292562	ncHAE
chr13:44619326-44619626	0.162672869	1	2.461627973	2.18E-14	300	0.9761905	0	0	0.0024	4	0	NA	0.9977411	0.05938426	SMIM2	115917	ncHAE
chr13:48224394-48224693	0.02541754	1	3.084379661	0.263934027	299	0.952381	0.3916	1	0	0	0	NA	0.9999957	0.000506542	SUCLA2	350918	ncHAE
chr13:49000893-49001249	0.273888039	1	2.001652939	2.51E-14	356	0.9444444	0.0102	1	0.0019	2	0	NA	0.9835889	0.1660701	LPAR6	17769	ncHAE
chr13:53499999-53500334	0.064127171	0.544724122	2.396870066	0.84578677	335	0.9603175	0.3377	1	0.0033	2	1	NA	0.9996155	0.01148954	PCDH8	-77392	ncHAE
chr13:53837354-53837654	0.309809435	1	1.78925391	0.014707158	300	0.99206349	0.0236	3	0.001	3	0	NA	0.9940826	0.1377572	OLFM4	234610	ncHAE
chr13:54152601-54153039	0.099590312	1	2.4680025	2.76E-14	438	0.99206349	0.015	1	0.0025	6	0	NA	0.9999988	0.000605483	OLFM4	549926	ncHAE
chr13:54399707-54400024	0.315413182	1	1.851904692	2.78E-14	317	0.99206349	0.1156	5	0.0042	1	0	NA	0.993368	0.1436984	OLFM4	796972	ncHAE
chr13:56506713-56507012	0.265863802	1	1.745499788	4.25E-14	299	0.99206349	0.07947	1	0	0	0	NA	0.9942691	0.09941893	PCDH17	-1699792	ncHAE
chr13:60084919-60085394	0.112075383	1	2.202327883	2.98E-14	475	0.99206349	0.0506	2	0.0048	5	0	NA	0.999449	0.01200728	DIAPH3	652964	ncHAE
chr13:60159399-60159698	0.238052803	1	1.903845091	0.312686889	299	0.984127	0.1407	6	0	0	0	NA	0.9996312	0.01578776	DIAPH3	578572	ncHAE
chr13:60954564-60954863	0.065735612	1	2.574077193	2.35E-14	299	0.968254	0.0587	3	0	0	1	NA	0.9999855	0.001608911	TDRD3	-16713	ncHAE
chr13:61846738-61847037	0.138384291	0.820658554	2.540824574	1.034119317	299	0.99206349	0.0433	1	0.0014	3	0	NA	0.9841845	0.1673771	PCDH20	155094	ncHAE
chr13:63665796-63666134	0.541774944	1	1.971232483	0.230156496	338	0.99206349	0	0	0.0021	2	0	NA	0.9230288	0.5140499	PCDH20	-1663983	ncHAE
chr13:64221159-64221458	0.019008124	1	3.324751609	0.446755211	299	0.99206349	0.0204	1	0.0053	2	0	NA	0.9992637	0.01724115	PCDH20	-2219327	ncHAE
chr13:65031226-65031525	0.530191764	1	1.465737812	0.503089887	299	0.99206349	0	0	0.0017	2	0	NA	0.9044998	0.5577472	PCDH9	2773092	ncHAE
chr13:66047362-66047661	0.007798086	0.53894424	3.113162302	1.430951696	299	0.99206349	0	0	0.0055	2	0	NA	0.9977077	0.04383104	PCDH9	1756956	ncHAE
chr13:67620113-67620412	0.425515528	0.269882524	1.145981135	2.057521262	299	0.984127	0.0613	1	4.00E-04	1	1	NA	0.8997756	0.5620027	PCDH9	184205	ncHAE
chr13:67824329-67824628	0.030916305	1	2.986158649	0.500479114	299	0.99206349	0	0	0.0078	1	0	NA	0.9994351	0.01951343	PCDH9	-20011	ncHAE
chr13:68011418-68011717	0.023512205	1	2.023690405	1.26E-14	299	0.99206349	0	0	0.0012	3	0	NA	0.9985169	0.04706332	PCDH9	-207100	ncHAE
chr13:68080384-68080683	0.377051851	1	1.599981502	4.81E-14	299	0.9761905	0.2981	3	0.0014	3	0	NA	0.9999967	0.002436179	PCDH9	-276066	ncHAE
chr13:68194768-68195067	0.000974983	1	3.644020451	1.67E-14	299	0.865079	0.4163	3	0	0	0	NA	0.9997475	0.006983929	PCDH9	-390450	ncHAE
chr13:69303694-69303994	0.070157735	0.68573264	2.171633508	1.269855136	300	0.9761905	0.1162	1	0.0033	2	0	NA	0.9997639	0.01212858	KLHL1	1378747	ncHAE
chr13:69670854-69671153	0.036120091	0.80735783	1.539084742	0.797686239	299	0.984127	0.0272	1	0	0	0	NA	0.9982717	0.07734471	KLHL1	1011587	ncHAE
chr13:69948192-69948492	0.130503413	1	2.247592517	2.46E-14	300	0.9603175	0.0567	1	0.0026	3	0	NA	0.999794	0.0114535	KLHL1	734249	ncHAE
chr13:71533164-71534052	0.327915076	0.551507195	1.587269656	0.860268612	888	0.984127	0.3333	4	0.0014	3	0	NA	0.9999231	0.002964246	KLHL1	-851017	ncHAE
chr13:71723753-71724353	0.005657949	0.235808191	2.887920703	1.236616814	600	0.968254	0.04533	4	0.001	6	0	NA	0.9999994	2.74E-05	DACH1	717277	ncHAE
chr13:71800456-71800756	0.008701218	1	3.189198756	0.39541481	300	0.99206349	0.04535	2	0	0	0	NA	0.99941	0.02046679	DACH1	640724	ncHAE
chr13:71825602-71826180	0.505741432	0.763395495	1.305164797	0.662540291	578	0.9761905	0.021	3	0.001	6	0	NA	0.9989699	0.02249235	DACH1	615439	ncHAE
chr13:71897529-71897829	0.082849045	0.385486429	2.756249343	0.499410651	300	0.99206349	0.22815	2	0.0025	4	0	NA	0.9999472	0.008253842	DACH1	543651	ncHAE
chr13:72212292-72213257	1	1	0.642991763	2.70E-14	965	0.9603175	0.09315	2	0.0035	6	0	NA	0.9963159	0.06103107	DACH1	228555	ncHAE
chr13:72341646-72341994	0.200075666	1	1.460830739	0.277093175	348	0.99206349	0.4483	3	0.0016	4	0	NA	0.9981749	0.08223607	DACH1	99510	ncHAE
chr13:72373490-72373789	0.183821286	1	1.259381967	0.323618498	299	0.9761905	0	0	9.00E-04	2	0	NA	0.9980984	0.08404526	DACH1	67690	ncHAE
chr13:72518567-72519254	0.542921427	1	0.981179049	1.50E-14	687	0.99206349	0.01209	2	0.0069	2	0	NA	0.9983321	0.03916334	DACH1	-77581	ncHAE
chr13:72528881-72529180	0.037728113	1	3.005250877	0.381391212	299	0.99206349	0.1923	2	0.0026	2	0	NA	0.9996149	0.01584527	DACH1	-87701	ncHAE
chr13:72818602-72819273	0.897489614	1	1.089832085	1.61E-14	671	0.99206349	0.1857	8	0.0029	4	0	NA	0.9983639	0.04825409	DACH1	-377608	ncHAE
chr13:73085347-73085679	0.373750805	1	1.142090237	0.312689121	332	0.99206349	0.0667	4	0	0	0	NA	0.9962105	0.111406	MZT1	216312	ncHAE
chr13:73114823-73115548	0.001832453	1	2.760075824	0.266219518	725	0.99206349	0.0889	4	0.0015	4	3	NA	1	2.63E-08	MZT1	186639	ncHAE
chr13:74879899-74880324	0.388250575	1	1.290825329	2.22E-14	425	0.888889	0.4844	1	0.0053	4	0	NA	0.9999519	0.008451744	KLF12	-310926	ncHAE
chr13:75254028-75254488	0.386070013	1	1.364593897	3.02E-14	460	0.99206349	0.0885	1	4.00E-04	3	0	NA	0.9971265	0.06739587	KLF12	-685072	ncHAE
chr13:75411753-75412053	0.27365251	1	1.789429088	0.439229179	300	0.99206349	0	0	0.0036	4	0	NA	0.9920537	0.118515	TBC1D4	644347	ncHAE
chr13:75540775-75541131	0.082491655	1	2.590352172	2.66E-14	356	0.730159	0	0	0.0049965	2	0	NA	0.9998729	0.008065671	TBC1D4	515297	ncHAE
chr13:76739482-76739781	0.125782388	0.470733353	2.657966008	0.988197144	299	0.9761905	0.41255	2	6.00E-04	5	0	NA	0.9912925	0.1203303	LMO7	404835	ncHAE
chr13:77063375-77063677	0.059319968	1	2.829435946	0.791507763	302	0.9365079	0.2109	5	0.0028	1	0	NA	0.9999992	0.000456611	KCTD12	396999	ncHAE
chr13:79121233-79121771	1	1	0.870502732	2.65E-14	538	0.984127	0.0632	2	0.0036	5	0	NA	0.9998128	0.01606464	POU4F1	56171	ncHAE
chr13:80422339-80422638	0.356202914	1	1.724135715	1.93E-14	299	0.9761905	0	0	0.0059	2	0	NA	0.9942156	0.09770834	NDFIP2	367202	ncHAE
chr13:82546472-82546786	0.210963498	1	2.370286011	0.117055052	314	0.99206349	0	0	0.0032	1	0	NA	0.9898793	0.1699576	SPRY2	-1632835	ncHAE
chr13:83961877-83962176	0.005314952	0.329001513	3.008472718	1.310748639	299	0.99206349	0.03945	2	9.00E-04	2	0	NA	0.9984822	0.03478257	SLITRK1	494501	ncHAE
chr13:84264251-84264551	0.165859086	1	2.089393364	1.82E-14	300	0.99206349	0.0116	2	0.0011	4	0	NA	0.9966926	0.07220248	SLITRK1	192127	ncHAE
chr13:84866765-84867065	0.025207713	0.544262832	2.839615694	0.822155698	300	0.99206349	0.0124	1	0	0	0	NA	0.9998215	0.005616916	SLITRK1	-410387	ncHAE
chr13:85121664-85122003	0.15150084	1	2.244183721	1.074055875	339	0.99206349	0.2067	1	0.0022	1	0	NA	0.9962636	0.06028051	SLITRK1	-665306	ncHAE
chr13:87805663-87805963	0.154376763	1	2.113175514	2.11E-14	300	0.99206349	0	0	8.00E-04	5	0	NA	0.9979894	0.0421532	SLITRK5	-519057	ncHAE
chr13:88759735-88760034	0.092336969	1	2.518146037	0.409771124	299	0.9761905	0.0677	2	0	0	0	NA	0.999866	0.008350036	SLITRK5	435015	ncHAE
chr13:89833285-89833585	0.238897144	0.532622323	1.718560397	1.454595145	300	0.984127	0.21985	4	0.0026	2	0	NA	0.9980307	0.0557085	SLITRK5	1508565	ncHAE
chr13:91137513-91138025	0.086308727	1	2.207810399	0.30757265	512	0.5	0.04823	2	0.0044	1	0	NA	0.9975347	0.03119649	GPC5	-913160	ncHAE
chr13:91847870-91848170	0.16423927	1	1.987868542	0.316055912	300	0.99206349	0.0142	1	0.0047	2	0	NA	0.9999292	0.009908561	GPC5	-202909	ncHAE
chr13:92972614-92972914	0.310652879	1	1.66349609	0.386211143	300	0.984127	0.1667	1	0.0037	4	0	NA	0.9966413	0.07625418	GPC6	-906331	ncHAE
chr13:93459665-93459964	0.071281989	1	2.188573585	0.411317769	299	0.793651	0	0	0.0024	2	0	NA	0.998495	0.0484295	GPC6	-419280	ncHAE
chr13:94361726-94362025	0.115496263	1	2.249955609	2.52E-14	299	0.825397	0	0	0.0028	1	0	NA	0.9990693	0.03631523	GPC6	482781	ncHAE
chr13:94430123-94430423	0.394000504	0.815187476	1.81132687	0.870201743	300	0.984127	0	0	0.0032	1	0	NA	0.9983926	0.07237145	GPC6	551178	ncHAE
chr13:94459021-94459320	0.663678423	0.821697724	1.232736721	1.096229517	299	0.99206349	0.4063	2	0.0027	2	1	NA	0.9996798	0.04053249	GPC6	580076	ncHAE
chr13:94506142-94506442	0.184458959	1	2.228625753	0.448628789	300	0.984127	0.2873	3	0.0022	3	3	NA	0.9952247	0.08742347	DCT	625644	ncHAE
chr13:94888163-94888463	0.629754367	1	1.385191118	0.395261985	300	0.99206349	0.0106	1	8.00E-04	3	0	NA	0.9973373	0.09467501	DCT	243623	ncHAE
chr13:95480544-95480844	0.250397599	1	1.772956152	1.09E-14	300	0.99206349	0.0278	1	8.00E-04	1	0	NA	0.9985521	0.0483993	SOX21	-116305	ncHAE
chr13:95599708-95600008	0.12604019	0.783753946	2.068501195	0.863224897	300	0.9761905	0.1786	2	0.0014	3	0	NA	0.9960002	0.1123802	SOX21	-235469	ncHAE
chr13:95600141-95600795	0.490998226	0.998871622	0.725905004	1.89E-14	654	0.888889	0.04585	2	0.0043	2	0	NA	0.9999804	0.005366514	SOX21	-236079	ncHAE
chr13:96978007-96978313	0.054132778	0.70776064	1.981691346	0.974879276	306	0.99206349	0	0	0.0014	2	0	NA	0.9985861	0.04665936	HS6ST3	235067	ncHAE
chr13:97207876-97208190	0.145498987	1	2.32445969	1.58E-14	314	0.99206349	0.1052	4	0	0	0	NA	0.9958286	0.08381881	OXGR1	438571	ncHAE
chr13:97211853-97212282	0.053070361	1	2.519392121	0.248134594	429	0.99206349	0.1192	1	0.0011	2	0	NA	0.9999979	0.000279983	OXGR1	434536	ncHAE
chr13:97262884-97263265	0.207295276	1	1.520909645	1.12E-14	381	0.99206349	0.0151	4	0.0028	4	0	NA	0.9751853	0.2615447	OXGR1	383529	ncHAE
chr13:97274082-97274381	0.268475812	0.258914835	1.650181628	1.167523633	299	0.9603175	0.1951	2	0	0	0	NA	0.9968612	0.07098446	OXGR1	372372	ncHAE
chr13:97319535-97319860	0.147863346	1	2.079674631	0.888031562	325	0.99206349	0	0	0.001	3	0	NA	0.9995405	0.02366228	OXGR1	326906	ncHAE
chr13:97422091-97422436	0.088435266	1	1.352304545	7.00E-15	345	0.968254	0.1263	2	8.00E-04	5	0	NA	0.9996997	0.0214474	OXGR1	224340	ncHAE
chr13:97461335-97461634	0.065078827	0.03463398	2.687406406	2.647362606	299	0.99206349	0.0106	1	0.0015	2	0	NA	0.999751	0.01164179	OXGR1	185119	ncHAE
chr13:97496482-97496781	0.246767148	1	1.973268631	4.12E-14	299	0.984127	0	0	0.0036	3	0	NA	0.999788	0.01733958	OXGR1	149972	ncHAE
chr13:97712818-97713125	0.212507061	1	1.788097081	1.22E-14	307	0.99206349	0.28975	2	0.0044	2	1	NA	0.9987756	0.043796	OXGR1	-66368	ncHAE
chr13:97925582-97925882	0.070462126	0.450513347	2.925731898	1.000448493	300	0.84127	0.0132	1	0.0048	1	0	NA	0.9999201	0.006362053	MBNL2	51123	ncHAE
chr13:99842786-99843085	0.267566957	1	1.812607565	4.73E-14	299	0.99206349	0	0	6.00E-04	3	0	NA	0.9928985	0.1088972	UBAC2	-10092	ncHAE
chr14:104732733-104733032	0.00462046	0.21418785	3.79658952	1.48013336	299	0.99206349	0.1874	2	0.0022	3	1	0.105	0.9990522	0.01422289	C14orf144	22342	ncHAE
chr14:105018913-105019213	0.000709648	0.024841578	5.034037209	2.529912885	300	0.9444444	0.0715	9	0.0027	2	0	0.002	0.9957491	0.03889476	C14orf180	-26958	ncHAE
chr14:21190385-21191218	0.196561785	1	1.546129653	0.444109719	833	0.9603175	0.1384	7	0.0058	3	3	NA	0.9516883	0.166521	EDDM3A	-23249	ncHAE
chr14:22989290-22989590	0.251813928	1	1.730152022	0.416704421	300	0.507937	0.0172	3	0.0014	6	1	NA	0.9980444	0.05657189	DAD1	68735	ncHAE
chr14:23840788-23841088	0.199795862	1	1.843628285	0.838277142	300	0.99206349	0.0499	1	0.0034	3	1	NA	0.9883871	0.1440756	IL25	-1132	ncHAE
chr14:26098982-26099281	0.073266017	1	2.203905619	0.775031866	299	0.984127	0.4419	3	0.0012	5	0	NA	0.9996532	0.01516818	STXBP6	-579629	ncHAE
chr14:26364933-26365232	0.167904927	1	1.900894957	0.543114618	299	0.99206349	0.3526	1	0.0024	1	0	NA	0.9977572	0.04724191	NOVA1	701877	ncHAE
chr14:26464903-26465203	0.226047218	1	1.801739581	0.392591284	300	0.99206349	0.2911	1	4.00E-04	1	0	NA	0.9992528	0.03342115	NOVA1	601907	ncHAE
chr14:26594190-26594489	0.468821623	1	1.574721692	1.78E-14	299	0.984127	0.3918	1	6.00E-04	1	0	NA	0.9998814	0.02347712	NOVA1	472620	ncHAE
chr14:27294954-27295253	0.042306248	1	2.863869331	0.520507099	299	0.99206349	0.18815	2	0.0016	4	0	NA	0.9957905	0.06280476	NOVA1	-228144	ncHAE
chr14:28309462-28310017	0.535614796	1	1.050276981	1.82E-14	555	0.968254	0	0	0.0016	4	0	NA	0.9978684	0.05737957	FOXG1	-925310	ncHAE
chr14:28556973-28557273	0.541816201	1	1.366412929	0.339634562	300	0.99206349	0.022	1	0.0012	2	0	NA	0.9562412	0.3353732	FOXG1	-677927	ncHAE
chr14:28599683-28600477	0.146237226	0.451506979	1.76373824	0.593540174	794	0.99206349	0.0157	2	0.0016	4	0	NA	0.9999944	0.000401303	FOXG1	-634970	ncHAE
chr14:29044342-29044669	0.05618636	1	2.674357331	0.060494238	327	0.99206349	0.1361	2	0.0024	2	0	NA	0.9999989	0.000556714	FOXG1	-190544	ncHAE
chr14:30265196-30265539	0.084447122	1	1.554320044	1.05E-14	343	0.99206349	0	0	5.00E-04	2	0	NA	0.9988336	0.04254486	PRKD1	131580	ncHAE
chr14:30604124-30604617	0.372245153	1	1.512566279	0.521775517	493	0.99206349	0.27885	4	0.005	3	0	NA	0.9998596	0.006159948	PRKD1	-207423	ncHAE
chr14:31880005-31880305	0.051772349	1	1.893153949	1.25E-14	300	0.99206349	0	0	0.0015	4	0	NA	0.993582	0.102734	ENSG00000203546	46458	ncHAE
chr14:33197128-33197428	0.038238581	0.443696499	2.382309264	0.406826775	300	0.9761905	0.01318	1	0.0022	1	0	NA	0.9999956	0.00144532	NPAS3	-211245	ncHAE
chr14:33203355-33203654	0.11385078	0.35414254	0.905462756	0.385398038	299	0.99206349	0.1548	1	0.0014	1	0	NA	0.9990087	0.120292	NPAS3	-205018	ncHAE
chr14:33231134-33231627	0.322564468	1	1.516833639	2.05E-14	493	0.99206349	0.373	2	0.0022	3	0	NA	0.9865056	0.1252646	NPAS3	-177142	ncHAE
chr14:33416972-33417271	0.510563523	1	0.934232132	0.021660931	299	0.984127	0.0198	3	0	0	0	NA	1	0.02335177	NPAS3	8599	ncHAE
chr14:33417752-33418104	0.153515778	1	2.160214158	2.56E-14	352	0.99206349	0.0355	2	0.0033	2	0	NA	0.9999989	0.000360207	NPAS3	9405	ncHAE
chr14:33488372-33489113	0.396473437	1	1.525007079	3.24E-14	741	0.984127	0.019	3	0.0018	6	0	NA	0.9998921	0.003909644	NPAS3	80220	ncHAE
chr14:33496318-33496618	0.133513939	1	2.275198115	0.042992159	300	0.968254	0	0	8.00E-04	3	0	NA	0.9999921	0.003026869	NPAS3	87945	ncHAE
chr14:33526850-33527150	0.574233638	1	1.501917983	2.24E-14	300	0.968254	0	0	0.0022	1	0	NA	0.999512	0.04418137	NPAS3	118477	ncHAE
chr14:33649027-33649326	0.048978847	0.783711951	2.969896379	1.193797246	299	0.99206349	0.2559	2	4.00E-04	3	0	NA	0.999843	0.009274119	NPAS3	240654	ncHAE
chr14:33687898-33688536	0.59185155	1	1.0075561	1.99E-14	638	0.984127	0.0118	1	0.0021	6	0	NA	0.9999487	0.005218842	NPAS3	279694	ncHAE
chr14:33710551-33711235	0.449154745	1	0.955555519	1.97E-14	684	0.99206349	0.0136	3	9.00E-04	2	0	NA	0.9982726	0.07521913	NPAS3	302370	ncHAE
chr14:33760768-33761067	0.294828604	1	1.185525012	0.375743466	299	0.99206349	0.1905	3	4.00E-04	1	0	NA	0.980051	0.2410511	NPAS3	352395	ncHAE
chr14:33819146-33819460	0.178570621	0.593471125	2.016227924	0.780661396	314	0.968254	0.015	1	0.0012	3	0	NA	0.9999942	0.00153936	NPAS3	410780	ncHAE
chr14:34045521-34045820	0.224325131	1	1.439406506	9.87E-15	299	0.99206349	0.0433	2	0.0084	2	0	NA	0.9999149	0.02185813	EGLN3	374616	ncHAE
chr14:34048583-34048882	0.046536388	0.518016815	3.00935962	1.169306324	299	0.984127	0.0511	3	0.0022	3	0	NA	0.9990915	0.02608962	EGLN3	371554	ncHAE
chr14:34065534-34065834	0.393934768	1	1.829250637	5.90E-14	300	0.968254	0	0	0.0068	1	0	NA	0.9999783	0.01198283	EGLN3	354603	ncHAE
chr14:34080923-34081222	0.306785532	1	1.701240312	1.73E-14	299	0.9603175	0.28225	4	0.0014	1	0	NA	0.9985534	0.04837187	EGLN3	339214	ncHAE
chr14:34130321-34131118	1	1	0.968529723	3.14E-14	797	0.984127	0.4379	1	0.0013	4	0	NA	0.999997	0.000977561	EGLN3	289567	ncHAE
chr14:34160096-34160414	0.056914973	1	1.887824459	0.387510838	318	0.984127	0.15725	2	0.0011	2	0	NA	0.999728	0.01934353	EGLN3	260032	ncHAE
chr14:34161493-34161808	0.198819617	1	2.100338574	0.070561803	315	0.9444444	0.0815	2	6.00E-04	1	0	NA	0.9999998	0.001026523	EGLN3	258636	ncHAE
chr14:34179163-34179462	0.23386284	1	1.609006608	1.22E-14	299	0.9761905	0.354	1	0.0044	4	0	NA	0.9973442	0.06774134	EGLN3	240974	ncHAE
chr14:34261775-34262075	0.533020412	0.355016242	1.518716311	0.362787961	300	0	0.4381	2	0.0052	3	0	NA	0.9999367	0.01853756	EGLN3	158362	ncHAE
chr14:34652719-34653018	0.034757555	0.249698461	3.123327129	1.000869458	299	0.984127	0.1234	2	0.0017	2	0	NA	0.9999082	0.004582111	EGLN3	-232582	ncHAE
chr14:36550171-36550470	0.095950808	0.557515651	2.389428645	0.810783059	299	0.99206349	0.3774	2	0.0026	4	2	NA	0.9980717	0.04223814	MBIP	239561	ncHAE
chr14:36557507-36557952	0.758443334	1	1.224729406	0.034814591	445	0.984127	0.2493	2	0.0038	3	1	NA	0.9999889	0.00432794	MBIP	232152	ncHAE
chr14:36661608-36661907	0.19028702	0.097389442	1.811378256	2.203885957	299	0.984127	0.3968	1	0.0014	2	1	NA	0.9828777	0.1749394	MBIP	128124	ncHAE
chr14:37374809-37375109	0.106222704	1	2.305041746	4.03E-14	300	0.99206349	0.0136	1	0	0	0	NA	0.999979	0.005602503	PAX9	243889	ncHAE
chr14:37383858-37384173	0.293673016	1	1.815522654	0.058725916	315	0.99206349	0.03895	6	0.0024	1	0	NA	0.9999858	0.005046099	PAX9	252946	ncHAE
chr14:37503737-37504441	0.068994055	1	2.263726934	2.37E-14	704	0.984127	0.0716	2	0.0024	7	0	NA	0.999989	0.000476274	SLC25A21	137982	ncHAE
chr14:37539783-37540083	0.08982884	0.711789615	2.544726217	0.732724387	300	0.99206349	0.268	1	6.00E-04	4	1	NA	0.999759	0.0119492	SLC25A21	102138	ncHAE
chr14:37608029-37608669	0.058650646	1	1.990372506	0.19947151	640	0.9761905	0.0461	3	0.0046	6	0	NA	0.9999975	0.000175086	SLC25A21	33722	ncHAE
chr14:38492493-38492792	0.129673071	0.317835185	2.413802875	1.634959774	299	0.99206349	0	0	0.001	3	0	NA	0.9986122	0.04309486	SSTR1	-184561	ncHAE
chr14:39207314-39207613	0.001150176	0.691245825	3.981594777	1.244271951	299	0.968254	0	0	8.00E-04	1	0	NA	0.9999988	0.000106685	SEC23A	365268	ncHAE
chr14:40133236-40133535	0.069769961	1	2.262421004	0.285356787	299	0.9603175	0.0331	1	0.002	3	0	NA	0.9999389	0.005325313	FBXO33	-231682	ncHAE
chr14:40147893-40148193	1	1	0.497614617	1.067760911	300	0.99206349	0.17535	2	0.0033	4	1	NA	0.6897558	0.8795003	FBXO33	-246339	ncHAE
chr14:40375267-40375580	0.25238343	1	1.76088871	1.30E-14	313	0.99206349	0	0	0.0042	1	0	NA	0.9995445	0.02647613	FBXO33	-473720	ncHAE
chr14:40733522-40733822	0.244914119	1	1.69538569	1.56E-14	300	0.984127	0.07538	2	0.0014	5	0	NA	0.9780713	0.1992894	FBXO33	-831968	ncHAE
chr14:40789695-40789995	0.808924307	0.745809554	1.152352132	0.30752767	300	0.99206349	0.3271	2	0.0022	4	0	NA	0.6857394	0.7991922	FBXO33	-888141	ncHAE
chr14:44695068-44695368	0.041380706	0.516406606	2.893998054	0.475194027	300	0.99206349	0.2466	1	0.0012	1	0	NA	0.9999992	0.000287836	FSCB	281264	ncHAE
chr14:45034897-45035392	0.346564121	1	1.639367759	0.681926882	495	0.968254	0.1239	6	0.0026	5	2	NA	0.9827609	0.1459107	FSCB	-58663	ncHAE
chr14:47158059-47158358	0.133212022	1	2.159240255	0.306454879	299	0.99206349	0	0	0.0084	1	0	NA	0.998008	0.04311932	RPL10L	-37181	ncHAE
chr14:47309414-47309738	0.090508383	0.393855385	2.285363664	1.029321991	324	0.99206349	0.2498	2	0.0031	2	0	NA	0.9994157	0.02880664	RPL10L	-188548	ncHAE
chr14:48843160-48843565	0.416391242	1	1.276586984	0.55848048	405	0.9603175	0	0	0.0011	4	0	NA	0.9883175	0.1445621	MDGA2	-699206	ncHAE
chr14:48851213-48851512	0.065350919	1	2.38332486	0.117318243	299	0.99206349	0.1026	5	0.0064	2	0	NA	0.9991492	0.02593282	MDGA2	-707206	ncHAE
chr14:49248132-49248432	0.004236952	0.066976229	4.012477376	2.333216211	300	0.99206349	0	0	0.0028	4	0	NA	0.9993422	0.01578819	RPS29	804812	ncHAE
chr14:49346056-49346356	0.175126154	1	1.806897883	0.068915451	300	0.99206349	0.0122	1	0	0	0	NA	0.9998557	0.01442096	RPS29	706888	ncHAE
chr14:49439662-49439961	0.01205447	1	2.449608816	0.691126953	299	0.99206349	0.2594	1	0.0012	1	1	NA	0.9994522	0.01912467	RPS29	613282	ncHAE
chr14:49525419-49525719	0.05743381	0.369571131	2.24944603	1.40580868	300	0.99206349	0	0	0	0	0	NA	0.9988949	0.029597	RPS29	527525	ncHAE
chr14:49973790-49974090	0.147807628	0.640064363	2.445023794	1.080257434	300	0.99206349	0	0	0	0	0	NA	0.9995394	0.02493179	RPS29	79154	ncHAE
chr14:54008712-54009012	0.110874228	1	2.129980187	1.13E-14	300	0.984127	0	0	0.003	2	0	NA	0.9999777	0.004821657	DDHD1	-389046	ncHAE
chr14:61144790-61145089	0.884599303	1	1.07364849	1.38E-14	299	0.968254	0	0	0.0056	1	0	NA	0.9981375	0.1390274	SIX1	-28760	ncHAE
chr14:61690191-61690717	0.269573885	0.633962149	1.763614518	1.381708815	526	0.984127	0.016	1	0.0016	5	0	NA	0.9989902	0.01746049	TMEM30B	58104	ncHAE
chr14:66386590-66387181	0.298019374	1	1.637532897	0.844124379	591	0.984127	0.0114	3	0.0025	4	0	NA	0.9976572	0.03029714	FUT8	509576	ncHAE
chr14:66574561-66574886	0.244601651	1	1.937733957	0.882266126	325	0.99206349	0.2145	3	8.00E-04	4	0	NA	0.9939561	0.09923102	GPHN	-399401	ncHAE
chr14:66797604-66797903	0.210825	1	1.256433449	0.428054492	299	0.769841	0	0	0.0067	4	1	NA	0.9996004	0.04217989	GPHN	-176371	ncHAE
chr14:66930947-66931247	0.063099503	1	1.407708538	0.443104888	300	0.99206349	0	0	0	0	0	NA	0.9798771	0.2398362	GPHN	-43028	ncHAE
chr14:68622800-68623099	0.037355678	1	2.499355228	0.396015199	299	0.9285714	0.015	1	0.0024	2	0	NA	0.9996086	0.01535528	RAD51B	336425	ncHAE
chr14:69089538-69089838	0.164378436	1	2.139148111	1.41E-14	300	0.9047619	0.2071	3	8.00E-04	2	0	NA	0.995835	0.06518161	ZFP36L1	170269	ncHAE
chr14:70319247-70319547	0.421460913	0.490433982	1.710782834	0.923868682	300	0.968254	0.0347	1	4.00E-04	1	0	NA	0.9996987	0.02148718	SMOC1	-26736	ncHAE
chr14:73430341-73430640	0.464698531	1	1.660393313	0.551509782	299	0.888889	0.2079	5	0.0012	3	1	NA	0.8084073	0.6173921	DCAF4	37451	ncHAE
chr14:73488731-73489031	0.169378657	1	2.105061383	0.73003804	300	0.968254	0.0134	1	4.00E-04	1	0	NA	0.9670918	0.2446059	ZFYVE1	5039	ncHAE
chr14:76288937-76289401	0.661777159	1	1.385870052	0.223963751	464	0.484127	0	0	0.0017	2	0	NA	0.9998908	0.01214791	TGFB3	158365	ncHAE
chr14:76787227-76787527	1.78E-06	1	7.155890829	4.58E-16	300	0.99206349	0.07195	4	0.0016	3	1	NA	1	3.17E-11	ESRRB	-86504	ncHAE
chr14:79042181-79042480	0.205720495	0.381044928	0.933754315	1.886014101	299	0.99206349	0.0312	1	0.0072	1	0	NA	0.9884078	0.1821003	NRXN3	172238	ncHAE
chr14:79110888-79111188	0.021664479	1	3.110384366	1.84E-14	300	0.984127	0.0142	3	0	0	0	NA	0.9999084	0.004684534	NRXN3	240945	ncHAE
chr14:79760140-79760439	0.242263235	1	1.945058386	3.55E-14	299	0.99206349	0.0162	1	0	0	0	NA	0.9955655	0.08814352	NRXN3	890197	ncHAE
chr14:79918524-79918835	0.569656253	1	1.414231238	0.382040551	311	0.99206349	0	0	0.0033	4	0	NA	0.977544	0.2490823	DIO2	759163	ncHAE
chr14:80042272-80042572	0.039521024	1	2.434846018	0.432159035	300	0.99206349	0.1274	2	0.0018	3	0	NA	0.9981752	0.03913371	DIO2	635421	ncHAE
chr14:80264734-80265034	0.470752969	1	1.484808529	2.14E-14	300	0.99206349	0	0	0.0012	1	0	NA	0.9736343	0.3570308	DIO2	412959	ncHAE
chr14:80280216-80280516	0.041046939	0.247169099	1.522925601	1.109000473	300	0.968254	0.0777	2	0.0012	4	0	NA	0.9999204	0.01880623	DIO2	397477	ncHAE
chr14:82072144-82072592	0.515831381	1	1.473945792	1.91E-14	448	0.984127	0.3421	1	8.00E-04	3	0	NA	0.9979124	0.05501035	SEL1L	-72163	ncHAE
chr14:82128608-82129254	1	1	1.007052268	2.00E-14	646	0.984127	0.1839	5	0.0026	2	0	NA	0.9874496	0.1225113	SEL1L	-128726	ncHAE
chr14:82147742-82148057	0.21924929	1	2.022176787	2.41E-14	315	0.968254	0.11205	2	8.00E-04	1	1	NA	0.9999836	0.002590294	SEL1L	-147695	ncHAE
chr14:82158269-82158653	0.239748525	1	1.910328113	0.484038751	384	0.984127	0.1687	3	0.0025	4	0	NA	0.9999168	0.006293399	SEL1L	-158256	ncHAE
chr14:82447465-82447838	0.006860613	0.715948292	2.746763638	1.302559196	373	0.968254	0	0	0.0064	3	0	NA	0.9989763	0.01747924	SEL1L	-447447	ncHAE
chr14:82575616-82575915	1	1	0.512534021	1.67E-14	299	0.99206349	0.04413	3	0.0072	2	0	NA	0.8233121	0.7941694	SEL1L	-575561	ncHAE
chr14:83327785-83328085	0.005701353	0.283646721	4.076476076	1.399198494	300	0.99206349	0.0315	1	0.0014	2	0	NA	0.9998741	0.00417459	SEL1L	-1327730	ncHAE
chr14:83550825-83551124	0.216856272	1	2.027011916	2.49E-14	299	0.99206349	0.0447	3	0.0022	1	0	NA	0.9815008	0.1793632	SEL1L	-1550770	ncHAE
chr14:83595437-83595736	0.16378802	1	2.102893218	0.051870496	299	0.99206349	0.07935	2	0.0036	3	0	NA	0.9997426	0.0195212	SEL1L	-1595382	ncHAE
chr14:83719405-83719704	0.264594421	0.413186914	1.927369924	1.589557793	299	0.99206349	0.144	2	0.0031	2	0	NA	0.9915685	0.1201524	SEL1L	-1719350	ncHAE
chr14:85124218-85124518	0.087556642	1	2.607713942	0.461015112	300	0.9761905	0.3193	2	0.002	2	0	NA	0.9998192	0.009639886	FLRT2	-872120	ncHAE
chr14:88360775-88361075	0.029874665	1	2.823495775	2.06E-14	300	0.99206349	0.21825	4	0.0078	3	0	NA	0.9999935	0.000911504	GALC	98690	ncHAE
chr14:89961362-89961662	0.69862138	1	1.306908241	0.692328949	300	0.984127	0.2909	1	0.0046	2	0	NA	0.9970661	0.09964613	FOXN3	123962	ncHAE
chr14:90216194-90216662	0.142602023	0.204385845	1.99279161	1.015732027	468	0.896825	0.08585	2	0.003	3	0	NA	0.9986138	0.0256984	FOXN3	-130954	ncHAE
chr14:92764226-92764526	0.284155786	1	1.868638757	0.819563341	300	0.9761905	0.28865	2	6.00E-04	1	0	NA	0.9874142	0.1494754	SLC24A4	-25573	ncHAE
chr14:95660523-95660822	2.52E-07	0.100851888	7.855410296	2.200701618	299	0.968254	0.09375	6	0.0016	3	0	NA	0.9999999	5.40E-06	DICER1	-36326	ncHAE
chr14:97553591-97553890	0.167805013	1	2.110904891	0.377668414	299	0.9761905	0.0835	5	8.00E-04	3	0	NA	0.9978489	0.04601452	VRK1	290100	ncHAE
chr14:97791593-97791893	0.027037575	1	2.717247378	0.389026747	300	0.99206349	0.0238	1	0.002	4	0	NA	0.9984646	0.02903414	VRK1	528102	ncHAE
chr14:98575089-98575579	1	1	0.978587251	1.00E-14	490	0.984127	0.2228	5	0.0023	4	0	NA	0.9996311	0.02246722	BCL11B	1162231	ncHAE
chr14:99071610-99071909	0.077123812	1	2.596171667	0.364496925	299	0.9761905	0.1871	1	0.0017	2	0	NA	1	9.91E-05	BCL11B	665805	ncHAE
chr14:99084561-99084932	0.00976893	0.258587377	3.147771276	1.425794429	371	0.99206349	0.1612	4	0.0014	3	0	NA	0.9999043	0.003584907	BCL11B	652818	ncHAE
chr14:99692803-99693102	0.08640517	1	2.705251701	8.16E-14	299	0.984127	0	0	0.0013	2	0	NA	0.9999997	0.000295754	BCL11B	44612	ncHAE
chr15:100511577-100511877	0.009910219	1	2.70745072	1.25E-14	300	0.9761905	0	0	0.0022	4	0	0.995	0.9992616	0.0182193	LYSMD4	-238101	ncHAE
chr15:33234043-33234343	0.01796222	1	3.286303704	0.466371543	300	0.968254	0.0138	2	0.0017	2	0	NA	0.999722	0.007198581	FMN1	125892	ncHAE
chr15:35504129-35504429	0.033294215	1	1.811164207	1.43E-14	300	0.99206349	0	0	0	0	0	NA	0.9998292	0.01599579	ZNF770	-223791	ncHAE
chr15:35666103-35666485	0.25299664	1	1.263129638	3.24E-14	382	0.99206349	0	0	0.0034	5	0	NA	0.9429096	0.3779369	DPH6	172075	ncHAE
chr15:35813894-35814609	1	1	0.814584008	2.99E-14	715	0.984127	0.0547	2	0.0011	8	0	NA	0.9989346	0.03859885	DPH6	24117	ncHAE
chr15:36025839-36026138	0.060250852	1	2.912049991	0.380315894	299	0.984127	0	0	0.004	4	1	NA	0.9996734	0.01391312	DPH6	-187620	ncHAE
chr15:36049432-36049961	0.448405179	1	0.901037294	2.59E-14	529	0.984127	0.1184	1	0.0052	1	0	NA	0.9999317	0.01049649	DPH6	-211328	ncHAE
chr15:36263178-36263630	0.441437052	1	1.487131339	0.273891314	452	0.9603175	0.25439	2	0.004	1	0	NA	1	3.85E-05	DPH6	-425035	ncHAE
chr15:36391473-36391801	0.029878001	1	3.296688232	0.021331653	328	0.99206349	0.4848	5	4.00E-04	1	0	NA	0.9999955	0.00116642	DPH6	-553268	ncHAE
chr15:36414290-36414700	0.297844565	0.969478587	1.701688857	1.013330797	410	0.99206349	0	0	0	0	0	NA	0.995099	0.07077339	DPH6	-576126	ncHAE
chr15:36594473-36594817	0.47156519	1	1.57100804	4.20E-14	344	0.99206349	0.3199	3	8.00E-04	1	0	NA	0.9999754	0.006176714	DPH6	-756276	ncHAE
chr15:36722520-36722819	0.157469714	0.512436792	2.366772799	0.367823624	299	0.952381	0	0	0.001	3	0	NA	0.9998458	0.01425996	MEIS2	669416	ncHAE
chr15:36726744-36727044	0.28240076	1	1.843817347	0.443081954	300	0.99206349	0.1122	6	0.0066	1	0	NA	0.999691	0.02090943	MEIS2	665192	ncHAE
chr15:36738464-36738763	0.011554864	1	3.275927671	2.08E-14	299	0.99206349	0.16255	2	0.0039	4	1	NA	0.9999956	0.000736674	MEIS2	653472	ncHAE
chr15:36913322-36913881	0.573669015	1	1.2607687	2.16E-14	559	0.99206349	0.1253	2	0.0012	3	0	NA	0.9113974	0.3591552	MEIS2	478484	ncHAE
chr15:36964909-36965898	1	1	0.868243848	1.65E-14	989	0.984127	0.2388	4	0.0014	2	0	NA	0.9998528	0.006514532	MEIS2	426682	ncHAE
chr15:36967613-36968013	0.185475455	1	1.092372623	2.64E-14	400	0.99206349	0.0741	1	0.002	6	0	NA	0.9977878	0.06373893	MEIS2	424273	ncHAE
chr15:37176944-37177243	0.138152816	0.367650584	1.818959573	0.593639092	299	0.9365079	0.0134	1	0.002	2	0	NA	0.9997566	0.03215858	MEIS2	214992	ncHAE
chr15:37190730-37191207	0.43613364	1	1.541980899	0.066453542	477	0.9365079	0.0994	3	0.0045	2	0	NA	0.9999892	0.001957423	MEIS2	201117	ncHAE
chr15:37200355-37200655	0.1072235	1	2.363864009	0.309898869	300	0.99206349	0.0609	2	0.0035	4	0	NA	0.9999991	0.000568072	MEIS2	191581	ncHAE
chr15:37337865-37338383	0.598756146	1	1.361592897	0.088653203	518	0.9761905	0.03435	3	0.0027	2	0	NA	0.9999915	0.001806568	MEIS2	53962	ncHAE
chr15:38030864-38031163	0.058306084	1	2.026237716	1.62E-14	299	0.99206349	0	0	0.0028	1	0	NA	0.9995944	0.02467705	TMCO5A	-196444	ncHAE
chr15:38063709-38064091	0.309388128	1	1.504290604	9.52E-15	382	0.68254	0.3053	3	0.0035	4	0	NA	0.9997606	0.01788965	TMCO5A	-163558	ncHAE
chr15:38105616-38106088	0.734353208	1	1.169022253	1.08E-14	472	0.984127	0.4828	1	0.002	4	0	NA	0.9993402	0.03310921	TMCO5A	-121606	ncHAE
chr15:46392193-46392493	0.033365617	1	3.152156121	5.23E-14	300	0.984127	0.0387	3	0.0012	3	0	NA	0.9993258	0.01687243	SQRDL	465405	ncHAE
chr15:49148680-49148979	0.510576219	1	1.501986002	0.288245908	299	0.9603175	0	0	0.0032	1	0	NA	0.9751605	0.2598872	EID1	-21253	ncHAE
chr15:53124938-53125238	0.129731374	1	2.452035003	0.827772621	300	0.99206349	0	0	7.00E-04	4	0	NA	0.9949962	0.08811324	ONECUT1	-42879	ncHAE
chr15:57551470-57551769	0.011930125	1	3.366100431	0.02982355	299	0.99206349	0.3191	3	0.0062	1	2	NA	0.997721	0.04456826	CGNL1	-117083	ncHAE
chr15:58043782-58044082	0.002623884	1	2.806044923	1.37E-14	300	0.99206349	0.1713	1	0.0064	3	0	NA	0.99791	0.04320354	POLR2M	45105	ncHAE
chr15:58775738-58776037	0.415386784	1	1.589604285	0.352914855	299	0.952381	0.0347	1	0.0034	2	0	NA	0.9878244	0.1493276	LIPC	73120	ncHAE
chr15:60033261-60033560	0.359599338	1	1.776566765	0.444019546	299	0.968254	0.0365	3	0.0016	2	1	NA	0.9884242	0.1858353	BNIP2	-51678	ncHAE
chr15:60333906-60334206	0.259949857	1	2.047772438	0.780756183	300	0.99206349	0.2652	1	0.0013	4	0	NA	0.9999261	0.01017203	FOXB1	37635	ncHAE
chr15:60446636-60446936	0.061075647	1	2.790603947	0.454088981	300	0.984127	0.1278	1	0.002	4	0	NA	0.9980835	0.0522792	FOXB1	150365	ncHAE
chr15:60636520-60636836	0.082874914	1	2.60552475	0.543216136	316	0.9761905	0	0	0.0082	3	0	NA	0.9996981	0.01987598	ANXA2	53506	ncHAE
chr15:60667555-60667855	0.049170113	1	2.559644618	0.41834838	300	0.9444444	0.08825	2	4.00E-04	1	0	NA	0.9999993	0.000510736	ANXA2	22479	ncHAE
chr15:61816761-61817060	0.098359124	0.35538829	2.565504901	0.876816298	299	0.984127	0	0	0.0016	6	0	NA	0.999604	0.01578407	C2CD4A	-542265	ncHAE
chr15:61935990-61936289	0.255694052	1	1.831230716	1.23E-14	299	0.99206349	0.10935	2	0.0012	2	1	NA	0.9995127	0.02875822	C2CD4A	-423036	ncHAE
chr15:61979660-61979996	0.148991485	1	2.17289427	1.60E-14	336	0.9603175	0.1739	1	0.0078	1	1	NA	0.9990258	0.03732735	C2CD4A	-379348	ncHAE
chr15:61992795-61993094	0.416543704	0.491909874	1.35979461	0.813109432	299	0.9761905	0.1204	1	0	0	0	NA	0.9979379	0.08772617	C2CD4A	-366231	ncHAE
chr15:62047222-62047522	0.062203542	1	2.851426353	3.32E-14	300	0.99206349	0.04505	2	0.0012	3	0	NA	0.9993944	0.02127037	C2CD4A	-311804	ncHAE
chr15:66322237-66322536	0.039259946	0.207614114	2.056765146	1.768323903	299	0.99206349	0	0	0.001	6	0	NA	0.9977021	0.06103168	RAB11A	160591	ncHAE
chr15:66397905-66398205	0.151704864	1	2.274492004	0.435910928	300	0.968254	0.1216	2	0.0035	2	0	NA	0.9996824	0.01396766	MEGF11	148030	ncHAE
chr15:66530092-66530392	0.075572082	1	2.701722763	3.11E-14	300	0.9285714	0.497	4	0.0022	2	3	NA	0.9971454	0.06621323	MEGF11	15843	ncHAE
chr15:67678124-67678424	0.10318309	1	2.162343296	0.340523771	300	0.99206349	0	0	0.0022	2	0	NA	0.9997199	0.01319007	AAGAB	-131200	ncHAE
chr15:67970258-67970557	0.480089499	0.420365206	1.528878548	1.37109736	299	0.99206349	0.10245	2	0.0014	4	1	NA	0.9953094	0.1221289	MAP2K5	135361	ncHAE
chr15:69436086-69436385	0.139987915	1	2.115549471	0.030295066	299	0.896825	0.258	1	0.008	5	1	NA	0.9999737	0.003561079	GLCE	-16737	ncHAE
chr15:70111050-70111349	0.560950014	1	1.618289434	7.35E-14	299	0.9365079	0.22635	2	0.0016	6	0	NA	0.9937558	0.1416267	TLE3	279315	ncHAE
chr15:70140637-70140936	0.115885216	0.723703292	2.323800176	0.917471822	299	0.99206349	0.0923	1	7.00E-04	4	0	NA	0.9963655	0.07734964	TLE3	249728	ncHAE
chr15:70306041-70306340	0.005723807	1	3.337814598	2.06E-14	299	0.984127	0.0232	3	0.0038	3	0	NA	0.999999	0.000193254	TLE3	84324	ncHAE
chr15:70546711-70547014	0.23852301	1	2.118526556	0.227891312	303	0.9603175	0	0	0.0014	3	0	NA	0.9999918	0.008932558	TLE3	-156348	ncHAE
chr15:71889247-71889546	0.053195841	0.614937017	2.696069841	1.098219178	299	0.626984	0.1272	2	0.0058	3	0	NA	0.9997826	0.008164912	THSD4	500106	ncHAE
chr15:72513433-72513732	0.002818246	1	2.53371322	0.42986558	299	0.968254	0	0	0.0014	1	0	NA	0.9998929	0.007199818	PKM	10101	ncHAE
chr15:73103777-73104170	0.5193711	1	1.376945148	0.337489344	393	0.9761905	0.2819	1	0	0	1	NA	0.9972251	0.05169382	ADPGK	-27848	ncHAE
chr15:73290481-73290780	0.223009443	0.190083798	2.142313112	1.725425374	299	0.9285714	0.136	6	0.0013	2	5	NA	0.9874721	0.1893937	NEO1	-53420	ncHAE
chr15:76764438-76764818	0.405704217	1	1.725238941	1.52E-14	380	0.99206349	0.198375	2	4.00E-04	1	1	NA	0.9833494	0.1682535	ISL2	135563	ncHAE
chr15:78000312-78000611	0.058501122	1	1.424886434	1.30E-14	299	0.984127	0.4213	1	0	0	0	NA	0.9899097	0.173356	LINGO1	-75630	ncHAE
chr15:78964054-78964383	0.096795767	0.312483906	2.48384107	1.65193572	329	0.777778	0.23	1	0.002	5	1	NA	0.9998291	0.007057356	CHRNB4	-30632	ncHAE
chr15:86564627-86564926	0.152237985	0.279346591	2.081172444	0.771429437	299	0.9761905	0	0	0.0022	4	0	NA	0.9940239	0.1031745	AGBL1	-120450	ncHAE
chr15:86925621-86925921	0.019186794	1	2.88839602	0.47406069	300	0.968254	0.2022	4	0.0029	2	0	NA	0.9992995	0.01361421	AGBL1	240544	ncHAE
chr15:87025323-87025622	0.284082751	1	1.911907861	2.18E-14	299	0.99206349	0.2632	3	0.0032	4	0	NA	0.9973364	0.06657486	AGBL1	340246	ncHAE
chr15:87031259-87031559	0.175084386	0.501643385	1.872563479	1.288218116	300	0.99206349	0	0	0.0014	4	0	NA	0.9824693	0.1784738	AGBL1	346182	ncHAE
chr15:88044070-88044463	0.001132428	1	2.877470345	9.06E-15	393	0.99206349	0.131	2	0.0038	5	0	NA	0.9998436	0.005026415	NTRK3	755394	ncHAE
chr15:88398081-88398381	0.009296219	0.056963153	3.676013377	2.724461667	300	0.99206349	0.2519	4	0.0014	4	0	NA	0.9970286	0.04248225	NTRK3	401430	ncHAE
chr15:88978029-88978329	0.348511364	0.633648149	1.605038025	1.181497533	300	0.99206349	0	0	0.0063	2	0	NA	0.8927175	0.4972664	MRPL46	32471	ncHAE
chr15:90944182-90944482	0.79559205	1	1.219921899	0.346061549	300	0.047619	0	0	0.0016	3	0	NA	0.9885571	0.1896315	IQGAP1	12882	ncHAE
chr15:91009457-91009757	0.089073852	1	2.559563403	0.414541444	300	0.9444444	0.2408	1	0.0037	2	1	NA	0.999999	0.000327845	CRTC3	-63693	ncHAE
chr15:91864983-91865283	0.063481442	0.444398061	2.254110475	1.181307013	300	0.99206349	0.03005	2	0.0014	3	0	NA	0.9980755	0.05604002	SV2B	221618	ncHAE
chr15:92302447-92302747	0.171503944	1	2.428021883	0.476866316	300	0.99206349	0.23125	2	0.0068	1	0	NA	0.9997324	0.01845865	SLCO3A1	-94328	ncHAE
chr15:92721324-92721635	0.026087137	1	2.91521231	0.258332519	311	0.984127	0.0126	3	0.0031	4	0	NA	0.9999995	0.000123974	ST8SIA2	-215578	ncHAE
chr15:95171423-95171722	0.013051602	0.248509761	2.334752859	1.382131953	299	0.99206349	0	0	0.0016	5	0	NA	0.9985321	0.03610392	MCTP2	330078	ncHAE
chr15:95448387-95448686	0.313639322	0.811776842	1.242897456	0.806314949	299	0.99206349	0.0499	1	0.0012	1	0	NA	0.9871759	0.1956604	MCTP2	607042	ncHAE
chr15:96093678-96093977	0.450982247	1	1.637034336	0.407667978	299	0.984127	0.2165	3	8.00E-04	2	0	NA	0.9999291	0.0107446	NR2F2	-780118	ncHAE
chr15:96283804-96284104	0.033400733	1	2.757008198	0.272007148	300	0.9761905	0.0133	2	0.0026	1	0	NA	0.9974526	0.03937706	NR2F2	-589992	ncHAE
chr15:96590808-96591108	0.492345643	0.938721773	1.662261916	0.700537805	300	0.5	0.0204	4	8.00E-04	4	0	NA	0.9928471	0.224866	NR2F2	-282988	ncHAE
chr15:96728325-96728625	0.056747157	1	2.614147797	0.385297861	300	0.99206349	0.3199	4	0.001	3	1	NA	0.9999754	0.002039381	NR2F2	-145471	ncHAE
chr15:96805937-96806236	0.137120449	1	2.509310808	0.501964799	299	0.968254	0	0	8.00E-04	3	0	NA	0.9933696	0.1057125	NR2F2	-67859	ncHAE
chr15:96921867-96922167	0.044771659	0.726385875	2.793927199	0.741827682	300	0.99206349	0.4677	1	0.0058	3	0	NA	0.9999971	0.000592635	NR2F2	48071	ncHAE
chr15:96952732-96953031	0.000502277	1	4.47670068	1.56E-14	299	0.793651	0.175035	2	0	0	0	NA	0.9999996	3.18E-05	NR2F2	78936	ncHAE
chr15:97092383-97092821	0.751333382	1	1.195264623	0.002476948	438	0.9603175	0.1847	1	0.0022	3	0	NA	0.9988719	0.04076497	NR2F2	218656	ncHAE
chr15:97192057-97192357	0.198666829	0.690978617	1.861961296	1.257640559	300	0.99206349	0.1958	4	0.0014	3	0	NA	0.9986503	0.0342211	NR2F2	318261	ncHAE
chr15:98145841-98146141	0.003162658	1	3.970754074	3.78E-14	300	0.99206349	0.09455	4	0	0	0	NA	0.9999999	1.68E-05	ARRDC4	-357937	ncHAE
chr15:98146062-98146489	0.563584344	1	1.240738525	2.35E-14	427	0.984127	0.4898	1	0.0018	1	0	NA	0.9999773	0.003223822	ARRDC4	-357652	ncHAE
chr15:98255814-98256114	0.000124654	0.715292467	5.582817424	0.928705335	300	0.99206349	0.222	11	0	0	2	NA	1	6.44E-07	ARRDC4	-247964	ncHAE
chr15:98459084-98459383	0.409133245	1	1.633443861	0.560219885	299	0.99206349	0.0803	1	0.0025	2	0	NA	0.990839	0.1671306	ARRDC4	-44694	ncHAE
chr16:13577048-13577348	0.66446586	1	1.358037518	2.57E-14	300	0.968254	0.1714	2	0.0024	2	0	0.119	0.9902411	0.1704358	ERCC4	-436816	ncHAE
chr16:17853287-17853587	0.04392085	1	2.730800416	1.79E-14	300	0.9206349	0.2039	1	0	0	0	0.727	0.99952	0.01406544	XYLT1	-288699	ncHAE
chr16:17944577-17944876	0.700901254	0.191046102	1.333153195	1.007611673	299	0.968254	0.33685	4	0.0028	2	0	0.995	0.9837768	0.2199842	XYLT1	-379989	ncHAE
chr16:18025299-18025598	0.58598518	1	1.401321786	0.079787969	299	0.99206349	0.0208	1	6.00E-04	1	0	0.096	0.9999092	0.01251172	XYLT1	-460711	ncHAE
chr16:19621825-19622124	0.196876877	1	2.142165789	0.317850385	299	0.984127	0.0266	1	0.0014	1	0	0.002	0.998524	0.04610273	C16orf62	55238	ncHAE
chr16:24444913-24445213	0.161576646	1	1.959886447	0.359817638	300	0.99206349	0	0	0	0	0	1	0.9998076	0.01633876	RBBP6	-106453	ncHAE
chr16:25847646-25848116	0.565490729	1	1.370434022	2.51E-14	470	0.9761905	0	0	0.003597	6	0	1	0.9995529	0.02448609	HS3ST4	144534	ncHAE
chr16:4209551-4209851	0.000140229	1	4.597250006	1.69E-14	300	0.968254	0.2167	2	7.00E-04	6	1	NA	0.9999876	0.000661531	ADCY9	-43515	ncHAE
chr16:4663005-4663305	0.003766165	1	3.916527964	0.461238007	300	0.825397	0.3383	12	0.0014	5	3	NA	0.9999519	0.001798961	MGRN1	-11636	ncHAE
chr16:4766360-4766984	0.001918716	1	3.004456249	0.67703966	624	0.99206349	0.04355	6	0.0016	13	1	NA	0.9993895	0.005642727	NUDT16L1	22977	ncHAE
chr16:48368312-48368612	0.297445052	0.59981832	1.398213899	0.675060433	300	0.9603175	0.09285	2	0.002	1	1	0.999	0.916004	0.4428172	SIAH1	31350	ncHAE
chr16:48722531-48722830	0.161433558	1	2.067401376	1.33E-14	299	0.9761905	0	0	8.00E-04	2	0	0.055	0.9963409	0.07883125	N4BP1	-78561	ncHAE
chr16:48879428-48879727	0.174935711	1	2.078651755	0.537959423	299	0.99206349	0.1745	2	0.0053	2	0	0.929	0.9959351	0.06419675	N4BP1	-235458	ncHAE
chr16:51053142-51053441	0.340125563	0.619918594	1.852572063	0.905068921	299	0.984127	0.0125	2	0.0044	3	0	0.995	0.9995702	0.02465809	SALL1	131894	ncHAE
chr16:51101544-51101844	0.129172273	0.260670599	2.294192655	1.364040642	300	0.99206349	0	0	0.0034	2	0	0.9	0.9977566	0.04580587	SALL1	83492	ncHAE
chr16:51136424-51136723	0.57236946	1	1.392797945	0.410989074	299	0.9761905	0.0744	2	0.0068	2	0	1	0.9057648	0.5482337	SALL1	48612	ncHAE
chr16:52557594-52558226	0.14796943	0.982557071	1.328302716	0.376205901	632	0.99206349	0.05425	2	0.0014	4	0	1	0.9999546	0.002333026	TOX3	23010	ncHAE
chr16:52602922-52603255	0.090110179	0.506840718	2.287989163	0.980718657	333	0.99206349	0.1231	4	0.0032	2	0	0.751	0.999911	0.004852892	TOX3	-22169	ncHAE
chr16:52631817-52632117	0.346029098	1	1.786229085	2.68E-14	300	0.99206349	0.02565	4	0.001	2	1	0.587	0.9987657	0.04514959	TOX3	-51047	ncHAE
chr16:54162239-54162775	0.080575555	1	2.240797217	0.203899062	536	0.984127	0.0749	1	0.0016	9	0	1	0.9996101	0.009276099	IRX3	158168	ncHAE
chr16:54260362-54260860	1	1	0.868117127	3.16E-14	498	0.984127	0.0709	2	0.0022	3	0	1	0.9992553	0.03335607	IRX3	60064	ncHAE
chr16:54748043-54748503	0.124833526	0.63885102	1.723137577	0.603390228	460	0.99206349	0.0143	4	0.0019	4	0	1	0.9995609	0.01258549	IRX5	-216501	ncHAE
chr16:5507973-5508273	0.007926322	0.790276852	3.928312776	0.903490526	300	0.99206349	0.0433	4	0.0019	2	0	NA	0.9996281	0.01123078	FAM86A	-360314	ncHAE
chr16:5561823-5562123	0.122489058	1	2.502295123	2.34E-14	300	0.984127	0.0301	2	9.00E-04	4	0	NA	0.9991231	0.02700818	FAM86A	-414164	ncHAE
chr16:56823567-56823867	0.046321954	0.357097765	2.988960506	1.807487588	300	0.99206349	0.0108	1	0.0045	4	0	0.002	0.9999351	0.003783644	NUP93	59700	ncHAE
chr16:59178391-59178691	0.112768206	1	2.436664026	0.492720072	300	0.9761905	0	0	0.0012	3	0	1	0.9961223	0.08032869	GOT2	-410280	ncHAE
chr16:6098498-6098797	0.01989799	0.34352231	3.284440941	1.355520204	299	0.99206349	0.0647	1	0.0018	3	0	NA	0.9999464	0.003525811	FAM86A	-950839	ncHAE
chr16:61494744-61495050	0.04023446	1	1.99132729	6.62E-15	306	0.99206349	0	0	0	0	0	1	0.9996639	0.02056868	CDH8	575842	ncHAE
chr16:61499508-61499825	0.122504736	1	2.300297834	0.625360059	317	0.984127	0.0399	3	0	0	0	1	0.9997862	0.0110453	CDH8	571072	ncHAE
chr16:61549919-61550219	0.026855265	0.086537513	3.358234258	1.454509934	300	0.9761905	0	0	0.0028	5	0	0.999	0.9992852	0.02233852	CDH8	520670	ncHAE
chr16:61598419-61598719	0.131908754	1	2.134660661	0.764668587	300	0.99206349	0.0208	3	0	0	0	0.999	0.9967293	0.05663794	CDH8	472170	ncHAE
chr16:61602752-61603231	0.077593338	0.805455808	2.335976051	1.145471903	479	0.99206349	0.2899	1	0.0014	5	0	1	0.9996273	0.008982303	CDH8	467747	ncHAE
chr16:62083671-62083970	0.048211155	1	2.344312111	0.510174929	299	0.99206349	0	0	0.001	1	0	1	0.9996442	0.01504712	CDH8	-13082	ncHAE
chr16:62943299-62943793	0.763626138	1	1.14896953	6.05E-14	494	0.99206349	0	0	0.003	5	0	1	0.9950045	0.0918343	CDH8	-872807	ncHAE
chr16:62983907-62984264	0.206395939	1	1.989643019	0.31558363	357	0.99206349	0.0479	1	0.0028	3	0	0.772	0.999772	0.01123709	CDH8	-913347	ncHAE
chr16:63362205-63362504	0.225596096	0.145380279	1.612774552	1.902581683	299	0.99206349	0.2075	1	0.0094	1	0	0.985	0.9723989	0.279684	CDH8	-1291616	ncHAE
chr16:63850249-63850548	0.784846176	1	1.218890383	0.377640271	299	0.9603175	0.0224	1	0.0022	5	0	1	0.9979958	0.0864163	CDH11	1305702	ncHAE
chr16:64015393-64015780	0.658479383	1	1.183458375	0.143143064	387	0.9365079	0.20585	2	0.0034	3	0	1	0.9796977	0.2388623	CDH11	1140514	ncHAE
chr16:64346923-64347222	0.586179743	0.975987433	1.362805086	0.494452187	299	0.984127	0.0793	3	4.00E-04	1	0	0.946	0.9473611	0.4539827	CDH11	809028	ncHAE
chr16:64598858-64599157	0.059367381	1	2.641444901	0.275621755	299	0.99206349	0.0371	1	0.0064	1	1	0.991	0.9983596	0.02878867	CDH11	557093	ncHAE
chr16:6496958-6497257	0.043607315	1	2.538176746	0.49366041	299	0.99206349	0.22325	2	8.00E-04	1	0	NA	0.9999275	0.005965279	RBFOX1	-885643	ncHAE
chr16:65178841-65179196	0.589041268	1	1.358226231	2.09E-14	355	0.99206349	0.3419	4	0.0018	2	3	0.993	0.9942406	0.0997035	CDH11	-22918	ncHAE
chr16:65257635-65257934	0.259761427	1	1.976093335	0.499197927	299	0.99206349	0.3045	3	0.0032	1	2	0.721	0.9986132	0.04521297	CDH11	-101684	ncHAE
chr16:65855100-65855400	0.435824361	1	1.75592443	0.396362011	300	0.99206349	0.0146	1	0	0	0	0.5115	0.9838637	0.215021	CDH5	-545283	ncHAE
chr16:67447986-67448285	0.22718933	0.636669827	1.406092643	1.337901289	299	0.9047619	0.0719	2	0.0074	3	2	0.659	0.9776363	0.2504744	ZDHHC1	2241	ncHAE
chr16:68541767-68542067	0.537950239	1	1.690905648	0.366138498	300	0.9444444	0	0	0.0016	4	0	0.9925	0.9402799	0.4736853	ZFP90	-31199	ncHAE
chr16:68690555-68690855	0.01527725	0.125658949	3.217046389	2.142826388	300	0.968254	0.1747	1	0	0	1	0.004	0.9994072	0.01504583	CDH3	11966	ncHAE
chr16:68988895-68989216	1	0.71777559	0.910204013	1.19050525	321	0.9285714	0.0749	1	4.00E-04	1	0	0.997	0.959051	0.4175233	TANGO6	111547	ncHAE
chr16:6923312-6923611	0.003631305	1	3.419214771	0.727059514	299	0.99206349	0.0797	2	0.0018	9	0	NA	0.9994728	0.01406795	RBFOX1	-459289	ncHAE
chr16:7161073-7161372	0.041779169	1	2.877512042	1.99E-14	299	0.99206349	0.0613	3	0.0018	1	0	NA	0.9998567	0.006246379	RBFOX1	-221528	ncHAE
chr16:7174751-7175051	0.007711398	0.074148956	2.729515018	1.545169326	300	0.984127	0.2566	1	0.0054	4	0	NA	0.9967416	0.04592934	RBFOX1	-207850	ncHAE
chr16:72201231-72201531	0.029617836	1	3.290151062	0.717073255	300	0.9761905	0	0	7.00E-04	2	0	0.978	0.9999941	0.000851867	PMFBP1	4773	ncHAE
chr16:72645866-72646166	0.197575512	1	1.942249852	0.279802165	300	0.968254	0.09625	3	0	0	1	0.996	0.9998316	0.01003437	ZFHX3	436258	ncHAE
chr16:72667681-72668020	0.198845185	1	1.817762254	0.173470851	339	0.99206349	0.1845	1	8.00E-04	3	1	1	0.9951956	0.1236631	ZFHX3	414423	ncHAE
chr16:7284763-7285063	0.00269938	0.110782291	4.1620995	2.189898593	300	0.99206349	0.1224	2	0.0034	3	0	NA	0.9999901	0.000558371	RBFOX1	-97838	ncHAE
chr16:73129257-73129719	0.227873449	1	1.818183332	2.95E-14	462	0.825397	0.015	1	0.001	2	0	1	0.9999801	0.002626194	ZFHX3	-47214	ncHAE
chr16:73516597-73516897	1	0.748235181	0.906424511	1.194905354	300	0.99206349	0	0	0.001	1	0	1	0.9989606	0.1136054	ZFHX3	-434473	ncHAE
chr16:73538884-73539184	0.063756602	0.60388371	1.976816155	1.405916943	300	0.99206349	0.0104	1	5.00E-04	2	0	1	0.9985218	0.03512438	ZFHX3	-456760	ncHAE
chr16:73559540-73559839	0.225757312	1	1.565418179	0.896219849	299	0.99206349	0.0132	1	0.0014	1	0	0.995	0.9925003	0.1508782	ZFHX3	-477416	ncHAE
chr16:73573607-73573907	0.143307285	1	2.189257383	3.03E-14	300	0.99206349	0.0162	2	0.0022	2	0	0.012	0.9998266	0.01061362	ZFHX3	-491483	ncHAE
chr16:7359759-7360058	0.004818558	1	3.814183736	1.59E-14	299	0.99206349	0.10285	2	0.0018	11	0	NA	0.9999822	0.000888916	RBFOX1	-22842	ncHAE
chr16:73657247-73657645	0.504027542	1	1.32141299	8.96E-15	398	0.99206349	0.025	3	0.002	3	0	1	0.9993139	0.03272626	ZFHX3	-575172	ncHAE
chr16:73851777-73852077	0.754529603	1	1.271905196	0.577656387	300	0.99206349	0	0	0.001	7	0	1	0.9994512	0.05010426	PSMD7	-478746	ncHAE
chr16:73864993-73865293	0.376779886	0.698956193	1.725360128	0.79760386	300	0.984127	0.144	1	0.0016	2	0	0.996	0.9977813	0.05978203	PSMD7	-465530	ncHAE
chr16:7445604-7445904	0.089474756	0.862005552	2.370116292	1.160699842	300	0.99206349	0.2506	1	0.004	2	0	NA	0.9999936	0.001026338	RBFOX1	63003	ncHAE
chr16:7472401-7472700	0.047727484	1	2.357089148	2.35E-14	299	0.984127	0.0189	2	0.0032	3	0	NA	0.9999706	0.002311685	RBFOX1	89800	ncHAE
chr16:76962158-76962457	0.000314578	0.374474127	3.152681828	1.063884914	299	0.99206349	0.1202	9	6.00E-04	4	0	1	0.9996262	0.01163981	MON1B	-262508	ncHAE
chr16:77127258-77127558	0.287931103	0.748055812	1.920351246	0.922303215	300	0.99206349	0	0	0.0012	5	0	1	0.9962783	0.07642386	MON1B	-97408	ncHAE
chr16:77637906-77638206	0.026941532	1	3.142558045	2.53E-14	300	0.968254	0	0	8.00E-04	1	0	1	0.9999713	0.002198104	NUDT7	-118355	ncHAE
chr16:77993356-77993655	0.058598761	0.977350989	2.6788791	1.79E-14	299	0.99206349	0.0634	4	0.0022	1	1	0.8	0.9931375	0.08720637	CLEC3A	-62906	ncHAE
chr16:78218407-78218706	0.021240071	0.964490182	3.396353298	0.859435223	299	0.777778	0.1208	4	0.0028	5	2	1	0.9999794	0.001688532	WWOX	85247	ncHAE
chr16:78359146-78359604	0.286521621	0.998871622	1.729788223	0.232700543	458	0.952381	0.0717	2	0.0032	7	0	1	0.9998742	0.00778025	WWOX	226065	ncHAE
chr16:7842403-7842703	0.148495893	0.214650852	2.295428907	1.555081191	300	0.99206349	0.1352	6	0.0018	2	0	NA	0.9978542	0.04289124	RBFOX1	459802	ncHAE
chr16:78517449-78517748	0.008002458	1	2.86575386	0.349083612	299	0.952381	0.15725	4	0.0016	8	1	1	0.9999827	0.001594471	WWOX	384289	ncHAE
chr16:78838498-78838798	0.017604622	0.035294637	2.89307204	2.422739776	300	0.99206349	0.0958	1	0.0014	11	0	1	0.9999225	0.004280134	WWOX	705338	ncHAE
chr16:78925314-78925614	0.530405821	0.658106381	1.468613215	0.839291818	300	0.99206349	0	0	0.0033	6	0	1	0.9998806	0.02356749	MAF	709147	ncHAE
chr16:78992056-78992441	0.115552243	1	1.844462105	0.028952526	385	0.99206349	0.1146	2	0.0012	7	0	1	0.9999984	0.000724715	MAF	642362	ncHAE
chr16:79056312-79056612	0.205259035	1	2.304104941	4.48E-14	300	0.99206349	0.0134	1	0.0044	7	0	1	0.9999158	0.01034001	MAF	578149	ncHAE
chr16:79199643-79199944	0.01337664	0.359649718	3.398076791	1.642255868	301	0.99206349	0.0284	5	0.0038	5	0	1	0.999975	0.002142461	MAF	434817	ncHAE
chr16:79202331-79202631	0.008801336	0.244687043	2.439070751	1.327539848	300	0.99206349	0	0	6.00E-04	1	0	0	0.996337	0.06014373	MAF	432130	ncHAE
chr16:79336450-79336749	0.049994299	1	1.583232337	0.472353115	299	0.984127	0.03486	2	0.004	5	0	1	0.9996743	0.02253251	MAF	298011	ncHAE
chr16:79451513-79451812	0.508821466	0.595838651	1.634047765	0.754301589	299	0.9365079	0.3083	4	0.0032	2	0	0.003	0.99195	0.1511324	MAF	182948	ncHAE
chr16:79934173-79934472	0.045446684	1	3.154672461	0.335279849	299	0.9761905	0.0226	7	0.0024	5	0	0.973	0.9994203	0.01501039	MAF	-299712	ncHAE
chr16:80079831-80080130	0.006220242	1	3.489256335	0.107313844	299	0.984127	0	0	7.00E-04	4	0	1	1	3.78E-06	MAF	-445370	ncHAE
chr16:80155485-80156013	0.08665462	0.362126255	2.206903583	0.839977353	528	0.984127	0.1703	3	0.0022	3	0	1	0.9999476	0.00227631	DYNLRB2	-419105	ncHAE
chr16:8030038-8030429	0.333896594	1	1.714430476	3.25E-14	391	0.99206349	0.0345	1	0.0022	5	0	NA	0.999855	0.01446572	TMEM114	591992	ncHAE
chr16:80308298-80308598	0.003399993	0.245855857	3.873440774	1.79424516	300	0.746032	0.1114	3	0.0027	8	0	0.9585	1	1.17E-05	DYNLRB2	-266406	ncHAE
chr16:80319949-80320249	0.199937896	0.889016121	2.116491521	0.787334875	300	0.984127	0.28325	2	0.0022	5	0	0.997	0.995144	0.09154382	DYNLRB2	-254755	ncHAE
chr16:81150970-81151269	0.045701903	0.805192007	2.839910703	1.052874258	299	0.9047619	0.03805	6	0.0012	7	1	0.259	0.9912643	0.09650328	GCSH	-21112	ncHAE
chr16:82295069-82295368	0.000215218	0.977379099	4.457326158	0.582477741	299	0.99206349	0.0162	3	0.002	3	0	1	0.9999999	8.01E-06	MPHOSPH6	-91388	ncHAE
chr16:82533225-82533547	0.258817328	1	1.661648033	2.72E-14	322	0.99206349	0	0	0.003	4	0	1	0.9996413	0.02290124	CDH13	-127184	ncHAE
chr16:82826240-82826540	0.004547603	0.063737077	3.939585389	2.226333322	300	0.984127	0.0436	4	0.0034975	8	0	0	0.99954	0.0101006	CDH13	165820	ncHAE
chr16:82843104-82843561	0.04125392	0.990559523	2.334509845	0.231117858	457	0.99206349	0.2638	5	0.0036	1	1	1	0.9999943	0.000311331	CDH13	182763	ncHAE
chr16:82974157-82974457	0.26417182	1	2.002518591	2.82E-14	300	0.99206349	0.0363	1	0.0026	2	0	0.9995	0.9989045	0.04005397	CDH13	313737	ncHAE
chr16:83360645-83360945	0.217013065	1	1.59385879	0.674282728	300	0.99206349	0.0371	3	6.00E-04	4	0	0.9905	0.9448207	0.3753972	HSBP1	-480653	ncHAE
chr16:8341291-8341590	0.205993081	0.327248361	1.886724775	1.807074185	299	0.99206349	0.15865	4	0.0024	2	0	NA	0.9943615	0.0944504	TMEM114	280785	ncHAE
chr16:8407864-8408164	0.047817741	1	2.483339541	1.105389143	300	0.99206349	0.1108	6	0.001	2	0	NA	0.9969068	0.04298419	TMEM114	214212	ncHAE
chr16:89459370-89460120	0.276325446	1	1.534820246	0.418397149	750	0.9444444	0.3764	7	0.0012	11	1	0.003	0.7635327	0.513715	ANKRD11	97224	ncHAE
chr16:9516527-9516826	0.00668504	1	3.66767889	0.554569322	299	0.99206349	0.4037	4	0.0036	3	0	NA	0.9999817	0.001241305	USP7	-459336	ncHAE
chr17:10882978-10883277	0.459811286	0.299772937	1.630566902	1.885921066	299	0.984127	0.0166	3	8.00E-04	1	0	0.968	0.9709939	0.228474	PIRT	-141366	ncHAE
chr17:11461941-11462240	0.04388991	1	3.267459064	8.02E-14	299	0.952381	0.15815	2	0.0018	4	0	0.961	0.999973	0.003226393	DNAH9	-39657	ncHAE
chr17:20642793-20643282	0.153312823	1	0.824224788	0.183319506	489	0.99206349	0.0507	3	0.0014	3	1	1	0.954716	0.3392892	CDRT15L2	160001	ncHAE
chr17:2141664-2142105	0.138419139	1	2.113510646	0.330812478	441	0.968254	0	0	0.0014	1	0	NA	0.9999883	0.001378846	SRR	-65113	ncHAE
chr17:2202880-2203179	0.070649901	0.737860519	2.702513486	0.64307902	299	0.968254	0.2294	5	5.00E-04	2	4	NA	0.9999803	0.001745256	SRR	-3968	ncHAE
chr17:2203068-2203368	1.19E-06	0.979660059	6.205913286	0.198328454	300	0.968254	0.039255	6	0.0056	2	4	NA	1	1.42E-11	SRR	-3780	ncHAE
chr17:31643629-31644030	0.044906965	1	2.36074411	3.69E-14	401	0.968254	0	0	0.0014	3	0	0.997	0.999866	0.006103675	ASIC2	-23824	ncHAE
chr17:33235361-33235660	0.146201876	1	2.327842916	0.504432748	299	0.9761905	0	0	0.001	1	0	1	0.9995276	0.01771027	CCT6B	53017	ncHAE
chr17:33920173-33920472	0.151818855	0.877701931	2.020663899	1.003309019	299	0.99206349	0.1282	2	0.001	2	1	0.071	0.9914526	0.1181665	AP2B1	5982	ncHAE
chr17:34027664-34027964	0.484081688	0.941409597	1.482331962	0.789136478	300	0.9761905	0.4714	1	0.0024	3	1	0.998	0.9574996	0.334184	RASL10B	-30854	ncHAE
chr17:35396080-35396380	0.129721015	0.463036767	2.574807564	0.836250936	300	0.984127	0.2712	1	0.0079	2	1	0.9645	0.9998763	0.01190456	AATF	90055	ncHAE
chr17:38799125-38799574	0.379107511	1	1.525143968	1.21E-14	449	0.984127	0	0	8.00E-04	3	0	0.997	0.9998347	0.009592823	SMARCE1	5410	ncHAE
chr17:40530586-40530886	1	0.139165887	0.913143294	2.074341347	300	0.9285714	0.4571	1	0.0018	1	1	0.407	0.89583	0.5697546	STAT3	9850	ncHAE
chr17:40620227-40620527	0.028194809	0.563157845	2.073347244	0.91655331	300	0.99206349	0	0	0	0	0	0.604	0.9991235	0.03584021	ATP6V0A1	9479	ncHAE
chr17:45196807-45197107	0.006920321	1	3.953892252	3.15E-16	300	0.99206349	0	0	4.00E-04	1	0	1	0.9999888	0.001887181	CDC27	69585	ncHAE
chr17:46295950-46296249	0.051609206	1	2.676331669	0.737858906	299	0.99206349	0.1214	1	0.0016	2	1	1	0.9999971	0.000582951	SNX11	111180	ncHAE
chr17:46409876-46410176	0.279894101	1	1.878745459	0.384371375	300	0.99206349	0.0938	3	4.00E-04	2	2	0.9985	0.9962176	0.07810798	SKAP1	97526	ncHAE
chr17:49716394-49716694	0.030468322	1	3.211569657	0.801940218	300	0.968254	0	0	0.0011	4	0	0.867	0.9988119	0.0241345	UTP18	378655	ncHAE
chr17:50251724-50252023	0.28074664	1	1.811217661	2.30E-14	299	0.99206349	0.2089	1	0	0	0	1	0.9978677	0.05953819	CA10	-15787	ncHAE
chr17:51466724-51467024	0.075739878	1	2.900475745	0.099568947	300	0.99206349	0	0	0.0052	2	0	0.6615	0.989786	0.1328468	KIF2B	-433365	ncHAE
chr17:51649290-51649590	0.183909671	1	2.066072913	1.81E-14	300	0.99206349	0.3233	1	0.0018	3	0	1	0.9772919	0.2471331	KIF2B	-250799	ncHAE
chr17:52481311-52481610	0.318832436	0.274277939	1.832151541	1.635289766	299	0.9603175	0	0	0.0018	3	0	0.861	0.991147	0.1247273	TOM1L1	-496413	ncHAE
chr17:52538455-52538754	0.130953221	0.707451326	2.290153358	1.277444428	299	0.984127	0	0	0.0084	1	0	0.882	0.9973996	0.04901079	TOM1L1	-439269	ncHAE
chr17:5264450-5264749	0.019092034	1	3.242957203	0.48694961	299	0.968254	0	0	8.00E-04	1	0	NA	0.9999999	4.32E-05	NUP88	58880	ncHAE
chr17:55675585-55675885	0.207808274	1	1.78698116	0.134120369	300	0.9761905	0.0657	3	0.0017	4	0	1	0.9999036	0.02341194	ENSG00000166329	146938	ncHAE
chr17:5667458-5667758	0.41616905	0.508185249	1.641885257	1.494446196	300	0.984127	0.0159	4	4.00E-04	1	0	NA	0.9637417	0.2576611	NLRP1	-180331	ncHAE
chr17:59337679-59338126	0.038120038	1	1.524323152	7.43E-15	447	0.746032	0	0	0.0025	4	0	1	0.9998843	0.007832943	TBX2	-139354	ncHAE
chr17:5938-6238	0.116390516	1	2.362725655	5.11E-14	300	0.9761905	0.2648	3	0.0021	4	2	NA	0.9772713	0.2009856	DOC2B	25339	ncHAE
chr17:59444467-59444814	0.462636699	1	1.590144932	0.091140496	347	0.9126984	0.2571	2	0.0024	2	0	1	0.9997412	0.01958847	TBX2	-32616	ncHAE
chr17:5957981-5958280	0.072326918	1	1.689733924	0.364462541	299	0.9285714	0.0152	1	0.0064	5	0	NA	0.9866418	0.154558	WSCD1	-14295	ncHAE
chr17:597292-597591	0.006257408	1	3.242364532	1.083298942	299	0.952381	0.0688	2	4.00E-04	1	1	NA	0.9998734	0.005610803	VPS53	20654	ncHAE
chr17:6050316-6050615	0.049414267	1	3.035919474	0.439995217	299	0.9761905	0.0154	3	0.0044	2	0	NA	0.9999335	0.005630334	WSCD1	78040	ncHAE
chr17:62538373-62538673	1	1	0.911461314	0.406691843	300	0.9126984	0.0304	1	4.00E-04	1	0	1	0.9963432	0.1789474	CEP95	35817	ncHAE
chr17:63435101-63435484	0.070167739	1	2.275848946	0.33165873	383	0.68254	0.3417	3	0	0	0	0.208	0.9999091	0.006671872	AXIN2	122472	ncHAE
chr17:64394891-64395191	0.239635316	1	1.838613664	1.26E-14	300	0.952381	0.1456	1	0.0012	1	0	0.5515	0.9981625	0.05452508	PRKCA	96097	ncHAE
chr17:68698488-68698788	0.242072868	1	1.783432831	2.74E-14	300	0.984127	0.0339	3	0	0	0	1	0.9999872	0.004729846	KCNJ2	532962	ncHAE
chr17:69559942-69560241	0.028546201	0.478284655	1.714858479	0.917116768	299	0.9761905	0	0	0.0042	1	0	0.974	0.9986288	0.0480651	SOX9	-557069	ncHAE
chr17:69677402-69677728	0.303134004	1	1.675113431	2.03E-14	326	0.99206349	0.0501	2	0.0016	4	0	1	0.9741961	0.2665639	SOX9	-439596	ncHAE
chr17:71378638-71378937	5.51E-06	0.725059944	6.414740422	1.301196135	299	0.99206349	0.374	1	0.001	3	1	0.927	0.9999999	4.87E-06	CDC42EP4	-70474	ncHAE
chr17:71771080-71771518	0.790094499	0.299511033	1.188657868	0.426206835	438	0.9761905	0.13165	2	0.0018	3	0	1	0.9998681	0.01364319	SDK2	-131071	ncHAE
chr17:72945920-72946220	0.231479376	1	2.271840916	0.355066872	300	0.9444444	0.066195	2	0.001	4	1	0.0075	0.9646323	0.254256	OTOP3	14173	ncHAE
chr17:73753458-73753757	0.084353146	1	2.506674012	0.563307223	299	0.99206349	0.38775	2	0.003	5	0	0.015	0.9952546	0.07000679	GALK1	8184	ncHAE
chr17:75038867-75039167	0.017106327	0.960298092	3.036755643	1.087864652	300	0.984127	0	0	0.0038	1	0	0.4315	0.9998889	0.005125497	SEC14L1	-45814	ncHAE
chr17:75778433-75778733	0.008381024	0.113190846	3.721700075	2.387579849	300	0.9206349	0.0469	1	6.00E-04	3	0	0.925	0.9977416	0.02918261	TNRC6C	-222554	ncHAE
chr17:77924797-77925097	0.435588656	0.964633708	1.596817508	0.588822153	300	0.9444444	0.2965	1	0	0	0	0.991	0.9988864	0.04246451	TBC1D16	84700	ncHAE
chr17:9350159-9350561	0.568592037	1	1.31332936	7.39E-14	402	0.984127	0.1955	3	0.0014	3	1	NA	0.9943783	0.09961751	STX8	129193	ncHAE
chr17:9756233-9756625	0.000578182	0.339712499	4.429181767	1.726128712	392	0.99206349	0.0188	1	0.0014	5	0	NA	0.9998647	0.002189759	GLP2R	27561	ncHAE
chr18:10299460-10299760	0.011068053	0.567840015	3.482152164	0.938110302	300	0.9761905	0.094	1	0.002796	4	0	0.188	0.9999971	0.00034406	APCDD1	-155015	ncHAE
chr18:1094467-1094766	0.313443985	1	1.882241019	0.426347052	299	0.642857	0.0679	1	0.003	1	0	NA	0.9735558	0.2679316	ADCYAP1	189507	ncHAE
chr18:21252214-21252713	0.11142169	1	1.905689796	0.269766578	499	0.99206349	0.0306	3	0.003	8	1	1	0.9247494	0.2979572	LAMA3	-16943	ncHAE
chr18:2160553-2161950	0.054172686	1	2.930863631	0.441096035	1397	0.984127	0.0787	15	0.0024	12	0	NA	0.9921601	0.09188334	METTL4	410233	ncHAE
chr18:22622841-22623141	0.147631151	1	2.157145798	2.60E-14	300	0.873016	0	0	0	0	0	1	0.9999671	0.003886084	ZNF521	309125	ncHAE
chr18:22728042-22728380	0.232289682	1	1.668772507	1.56E-14	338	0.9761905	0	0	0.0025	2	0	1	0.9999708	0.006872099	ZNF521	203905	ncHAE
chr18:22754672-22754971	0.801437168	0.460612451	0.519706119	1.073498412	299	0.99206349	0.3586	1	6.00E-04	1	0	1	0.9505991	0.6189187	ZNF521	177294	ncHAE
chr18:22873795-22874107	0.273508035	1	1.78937383	3.78E-14	312	0.99206349	0	0	0.0022	2	0	0.999	0.999637	0.02306637	ZNF521	58165	ncHAE
chr18:23458461-23458831	0.86954887	1	1.064726818	1.96E-14	370	0.984127	0.11095	2	0	0	1	1	0.9996942	0.02168573	SS18	211943	ncHAE
chr18:23915444-23916424	0.692414461	1	0.527789004	2.34E-14	980	0.849206	0.0627	1	0.0026	8	0	1	0.9764259	0.2591404	TAF4B	110034	ncHAE
chr18:25201522-25201822	0.174708524	1	2.073075213	0.106758743	300	0.984127	0	0	6.00E-04	2	0	1	0.9999984	0.000843137	CHST9	-436391	ncHAE
chr18:25609875-25610175	0.135919858	1	2.155825752	1.26E-14	300	0.99206349	0	0	0.0015	2	0	0.005	0.999987	0.002216338	CDH2	147385	ncHAE
chr18:26311523-26311823	0.054439608	1	2.915952921	2.87E-14	300	0.984127	0.024	3	0.002	2	0	0.7965	0.9997821	0.01066243	CDH2	-554263	ncHAE
chr18:27908925-27909225	0.222170539	0.033338759	1.943546982	2.023387205	300	0.880952	0.2438	2	0.003	3	0	0.923	0.9949351	0.08956297	DSC3	713632	ncHAE
chr18:30351199-30351498	0.041862469	1	2.107295906	0.52274049	299	0.650794	0.3703	2	0.0034	2	1	1	0.9999269	0.01010697	KLHL14	1676	ncHAE
chr18:30627009-30627309	0.20576297	1	1.791122616	0.684813982	300	0.99206349	0.0206	3	0.0012	1	0	0.3945	0.9988055	0.03292258	KLHL14	-274134	ncHAE
chr18:31165209-31165691	0.050787844	1	2.199062347	0.015848976	482	0.9603175	0	0	0.0052	3	0	1	0.9999993	0.000155895	ASXL3	6854	ncHAE
chr18:34049663-34050048	0.01056908	0.552379276	3.409551342	1.242291314	385	0.9206349	0	0	6.00E-04	3	0	0.976	0.9999944	0.000387467	FHOD3	172179	ncHAE
chr18:35294683-35294982	0.234443142	1	1.255546933	0.02990921	299	0.99206349	0.29815	2	0.003	3	0	1	0.9995457	0.04522896	CELF4	-148833	ncHAE
chr18:35526435-35526737	0.016472465	1	3.226099176	0.278349242	302	0.984127	0.2889	5	0	0	0	1	0.9999981	0.000272065	CELF4	-380586	ncHAE
chr18:35564575-35565238	1	1	0.852485716	2.33E-14	663	0.99206349	0.0695	3	0.002	5	0	1	0.9981556	0.05586624	CELF4	-418907	ncHAE
chr18:35755977-35756277	0.090823307	0.786001189	1.674375018	0.857113894	300	0.99206349	0	0	0.0052	2	0	0.9325	0.9974017	0.06561136	CELF4	-610127	ncHAE
chr18:36062873-36063172	0.05555204	1	2.079472663	0.789416479	299	0.99206349	0.0232	8	0.0052	3	0	0.732	0.992895	0.1070661	CELF4	-917023	ncHAE
chr18:36339184-36339484	0.403745693	1	1.579824927	0.398802113	300	0.984127	0.0122	1	0.002	3	0	1	0.9989557	0.04356157	CELF4	-1193334	ncHAE
chr18:36544957-36545256	0.583827258	1	0.853981083	2.05E-14	299	0.99206349	0.0228	1	0.0022	4	0	1	0.9905647	0.2527199	CELF4	-1399107	ncHAE
chr18:36685137-36685493	0.392187176	0.384122697	1.580082756	0.615551288	356	0.99206349	0.0639	1	7.00E-04	4	0	1	0.9998512	0.0100233	CELF4	-1539315	ncHAE
chr18:36891318-36891978	1	1	0.867442145	2.33E-14	660	0.99206349	0	0	0.0012	2	0	1	0.9729943	0.2197713	CELF4	-1745648	ncHAE
chr18:37254905-37255258	0.356367956	1	1.406393661	2.04E-14	353	0.99206349	0.3057	2	0.0014	1	1	1	0.9988735	0.04403671	CELF4	-2109082	ncHAE
chr18:37260995-37261294	0.077285829	1	1.225131983	2.30E-14	299	0.99206349	0	0	0.0012	3	0	1	0.9939584	0.2046574	CELF4	-2115145	ncHAE
chr18:37293564-37293864	0.446327216	1	0.856279978	4.08E-14	300	0.99206349	0	0	0.0038	1	0	1	0.9959882	0.1862602	CELF4	-2147714	ncHAE
chr18:37387303-37387602	0.078102195	1	1.906377335	9.30E-15	299	0.99206349	0.3456	5	0.003	2	2	1	0.9996481	0.01574584	PIK3C3	-2147718	ncHAE
chr18:37489687-37489986	0.08168081	0.129434485	2.398478257	1.865873939	299	0.888889	0	0	0.0038	5	0	0.709	0.9971359	0.05273502	PIK3C3	-2045334	ncHAE
chr18:37585378-37585728	0.266199637	1	1.949334668	4.19E-14	350	0.99206349	0.0825	2	6.00E-04	6	0	1	0.9997884	0.01597835	PIK3C3	-1949618	ncHAE
chr18:37702334-37702634	0.060678927	1	2.895970169	0.444668531	300	0.99206349	0.2432	5	0.0016	3	0	1	0.9999659	0.0037739	PIK3C3	-1832687	ncHAE
chr18:37732822-37733121	0.193346222	1	1.955438452	0.689731724	299	0.896825	0	0	8.00E-04	2	0	0.924	0.9767732	0.2056722	PIK3C3	-1802199	ncHAE
chr18:37940589-37940888	0.304129726	1	1.921994575	1.15E-14	299	0.984127	0	0	0.0052935	4	0	1	0.9966816	0.103912	PIK3C3	-1594432	ncHAE
chr18:37967404-37967703	0.834861519	0.316283831	1.093096883	1.462524689	299	0.984127	0	0	0.001	6	0	0.175	0.8831708	0.5901966	PIK3C3	-1567617	ncHAE
chr18:38012178-38012477	0.356915262	0.206715136	1.68853839	0.803858479	299	0.99206349	0.0115	2	0	0	0	0.028	0.9961744	0.07862708	PIK3C3	-1522843	ncHAE
chr18:38291681-38291981	0.017360418	1	3.336919964	0.677295761	300	0.99206349	0.04825	2	0.0025	2	0	0.984	0.9996882	0.008119385	PIK3C3	-1243340	ncHAE
chr18:38435591-38435891	1	1	0.80154417	0.581209121	300	0.968254	0.05315	4	0.005	1	0	1	0.9881064	0.2725545	PIK3C3	-1099430	ncHAE
chr18:38918923-38919449	0.200498158	0.493819188	1.834305934	1.388796649	526	0.99206349	0.4551	1	0.001	5	0	1	0.995085	0.05764265	PIK3C3	-615985	ncHAE
chr18:39363966-39364266	0.004293119	0.301922367	3.239121308	1.327906095	300	0.99206349	0.1024	2	8.00E-04	3	0	0.994	0.9938595	0.08073565	PIK3C3	-171055	ncHAE
chr18:39459561-39459860	0.039645587	1	2.406233849	1.69E-14	299	0.99206349	0.1887	3	0.0044	1	0	0.105	0.9952496	0.07236423	PIK3C3	-75460	ncHAE
chr18:39711320-39711619	0.231036966	1	1.671357942	3.40E-14	299	0.9761905	0	0	0.0035	2	0	0.999	0.9967363	0.07262998	PIK3C3	176299	ncHAE
chr18:39929344-39929643	0.017379196	1	3.234377509	1.82E-14	299	0.99206349	0.3062	4	0.0012	1	0	0.999	0.9999718	0.002335446	PIK3C3	394323	ncHAE
chr18:41605297-41605596	0.243067675	1	2.243025937	0.130619192	299	0.984127	0	0	0.0018	3	0	0.999	0.9898187	0.170475	SETBP1	-655416	ncHAE
chr18:41766134-41766434	0.425603006	1	1.568400717	2.49E-14	300	0.865079	0.0157	2	0.0034	1	0	1	0.9999772	0.006773746	SETBP1	-494579	ncHAE
chr18:41853836-41854306	0.781051021	1	1.166901292	0.282974323	470	0.99206349	0.02716	1	0.0019	8	0	1	0.9974225	0.06530142	SETBP1	-406792	ncHAE
chr18:42179046-42179345	0.143439981	1	1.953258333	3.68E-14	299	0.984127	0	0	0.0024	1	0	0.115	0.99481	0.09277023	SETBP1	-81667	ncHAE
chr18:42871846-42872636	1	1	0.730226481	3.00E-14	790	0.888889	0.0903	1	0.0014	7	0	1	0.9960874	0.07966956	SLC14A2	-322525	ncHAE
chr18:43014838-43015137	0.054144455	0.209188151	2.903797238	1.137054677	299	0.99206349	0	0	0.0016	1	0	1	0.9998615	0.01334389	SLC14A2	-179778	ncHAE
chr18:44929799-44930098	0.103476707	1	2.663404017	2.22E-14	299	0.9761905	0.3804	3	0.002	3	3	1	0.9998896	0.007346586	SKOR2	-154395	ncHAE
chr18:46466450-46466749	0.682441891	1	1.332455317	0.453870899	299	0.9761905	0.1534	3	0.001	3	0	0.859	0.9583245	0.3277419	SMAD7	10481	ncHAE
chr18:48968407-48968707	0.175329995	1	2.124234465	0.685613276	300	0.99206349	0.011	1	0.0035	2	0	0.107	0.9997598	0.01727508	MEX3C	-244867	ncHAE
chr18:49406081-49406383	0.005512259	1	3.749102611	1.10E-14	302	0.99206349	0	0	0.0032	4	0	1	0.9997165	0.009460613	DCC	-460310	ncHAE
chr18:50095295-50095595	0.89576625	0.305474846	1.308065895	1.617562089	300	0.99206349	0.08795	2	0.002	2	0	0.697	0.7340646	0.7631479	DCC	228903	ncHAE
chr18:50140781-50141081	0.160918655	0.078192428	2.279149147	2.571034113	300	0.99206349	0.1835	4	0.0024	3	0	0.0035	0.9730459	0.2175834	DCC	274389	ncHAE
chr18:50547594-50547893	0.139220484	0.445663953	2.032660342	1.418082866	299	0.99206349	0.14795	2	0.003	3	1	0.158	0.9917072	0.1214307	DCC	681202	ncHAE
chr18:51028701-51029123	0.550430785	0.10380363	1.220411874	0.718153924	422	0.99206349	0.0112	2	0.0035	6	0	1	0.9986621	0.04617459	MBD2	722246	ncHAE
chr18:52745718-52746017	0.146088058	1	2.226038617	0.46212332	299	0.857143	0.2933	1	0.003	3	0	0.966	0.9996631	0.01530303	RAB27B	250438	ncHAE
chr18:53359361-53359660	0.139360883	0.362093889	1.611495485	1.538693961	299	0.99206349	0.4231	1	0.0082	1	0	1	0.9994347	0.04786507	TCF4	-56326	ncHAE
chr18:53726421-53726720	0.01685394	1	3.097903988	0.342999076	299	0.99206349	0	0	0.003	1	0	1	0.9999911	0.001140181	TCF4	-423386	ncHAE
chr18:54067443-54067852	0.07173505	0.569533307	1.954680296	1.432833281	409	0.99206349	0.0286	1	0.0016	2	0	1	0.9999073	0.006761521	TXNL1	238228	ncHAE
chr18:54485564-54485864	0.23885347	0.316630076	1.926374102	0.937867503	300	0.99206349	0.0224	1	0.0056	3	0	0.0205	0.9972692	0.06641375	TXNL1	-179838	ncHAE
chr18:54578203-54578503	0.021226786	1	2.866384733	1.74E-14	300	0.9761905	0.252	1	8.00E-04	1	0	0.9905	0.9999799	0.001076736	TXNL1	-272477	ncHAE
chr18:55051513-55051813	0.062723806	1	2.604408232	0.610677397	300	0.99206349	0.0126	3	0	0	0	0.2505	0.9986046	0.04457738	ST8SIA3	33619	ncHAE
chr18:57020347-57020646	9.23E-08	1	6.900914948	0.489974686	299	0.9047619	0	0	0.0026	3	0	0.004	1	2.50E-09	LMAN1	6697	ncHAE
chr18:59138884-59139184	0.209501468	1	2.013625882	0.450182433	300	0.9761905	0.0562	2	0.0014	5	0	0.992	0.9997179	0.01906867	CDH20	138219	ncHAE
chr18:59296636-59296936	0.000336153	0.001074388	5.024471483	4.324697772	300	0.99206349	0.1769	3	0	0	2	1	0.9999591	0.001518993	RNF152	264206	ncHAE
chr18:5964405-5964705	0.264960176	0.863254826	1.992469846	0.873450154	300	0.9761905	0.1034	1	0.002	1	0	NA	0.9949122	0.08979686	TMEM200C	-68601	ncHAE
chr18:63172815-63173114	0.014270828	1	2.377508228	2.26E-14	299	0.99206349	0.0367	1	0.0012	4	0	0.974	0.9937663	0.08149339	CDH7	-245192	ncHAE
chr18:63331789-63332125	0.377508394	1	1.566416501	2.05E-14	336	0.99206349	0.2643	2	0.0014	1	2	1	0.9775208	0.2020143	CDH7	-86200	ncHAE
chr18:6362918-6363217	0.011943656	1	3.225411588	1.40E-14	299	0.9365079	0	0	0.001	3	0	NA	0.9999571	0.001650501	L3MBTL4	51842	ncHAE
chr18:64330012-64330311	0.256605984	1	1.677590643	2.26E-14	299	0.99206349	0.1862	2	0.0014	3	1	0.995	0.9914479	0.1235771	CDH19	-58791	ncHAE
chr18:64447816-64448349	0.572850681	1	0.947725077	0.192487321	533	0.99206349	0.0308	1	0.0032	5	0	1	0.9860501	0.1571408	CDH19	-176712	ncHAE
chr18:68545372-68545671	0.371636879	0.250702633	1.791589935	1.426862898	299	0.99206349	0	0	0.0016	9	0	0.997	0.9314849	0.4077308	GTSCR1	-227542	ncHAE
chr18:69333103-69333403	0.026665339	1	3.276004705	2.57E-14	300	0.99206349	0	0	0.0013	8	0	0.812	0.9980739	0.03130927	CBLN2	878521	ncHAE
chr18:69663154-69663531	0.277617955	1	1.554620207	9.98E-15	377	0.9603175	0.2295	2	0.004	1	0	0.992	0.9963029	0.08063792	CBLN2	548431	ncHAE
chr18:71216377-71216676	0.556788106	1	1.489074895	0.554951972	299	0.984127	0.1436	1	0.0031	4	0	0.001	0.9737431	0.2708281	FBXO15	598573	ncHAE
chr18:72480330-72480630	0.055028241	0.850793281	2.011452901	1.075771649	300	0.99206349	0.10855	2	8.00E-04	1	1	0.0275	0.9954747	0.08671384	ZNF407	137504	ncHAE
chr18:72510957-72511256	0.04731077	1	1.468740459	5.85E-15	299	0.99206349	0	0	4.00E-04	1	0	1	0.9996598	0.0386358	ZNF407	168131	ncHAE
chr18:72582140-72582439	0.397115246	1	1.701669273	0.397447122	299	0.896825	0	0	0.0034	2	0	0.031	0.9977745	0.08846509	ZNF407	239314	ncHAE
chr18:72613875-72614606	0.199986637	0.254356845	1.655669736	1.586884915	731	0.9761905	0.0879	3	0.0014	3	0	1	0.9999626	0.001206884	ZNF407	271265	ncHAE
chr18:72769538-72769947	0.980039017	1	0.997295214	0.049746897	409	0.99206349	0	0	0.0037	2	0	1	0.9999941	0.007433951	ZADH2	151560	ncHAE
chr18:72872901-72873230	0.25699328	1	2.022384549	1.54E-14	329	0.99206349	0.4245	3	0.0038	1	0	1	0.9997129	0.01927399	ZADH2	48237	ncHAE
chr18:73333734-73334117	0.086760829	0.804050191	1.931951672	0.584207167	383	0.984127	0.27425	2	0.0012	5	0	1	0.9993239	0.02192771	SMIM21	-194268	ncHAE
chr18:73767901-73768201	0.083147942	1	2.075276713	0.996445728	300	0.99206349	0.0173	2	0.0024	5	0	0.825	0.8967948	0.4268155	ZNF516	439095	ncHAE
chr18:74071692-74071992	0.144010652	1	2.195259753	0.383578126	300	0.9761905	0.116	3	0	0	0	0.4005	0.9977887	0.0453906	ZNF516	135304	ncHAE
chr18:7442465-7442765	0.032293272	1	2.809028681	0.502429188	300	0.9761905	0.1468	1	0.0022	1	0	NA	0.997759	0.04320377	PTPRM	-124165	ncHAE
chr18:76007994-76008293	0.177941384	1	2.169172975	0.335957782	299	0.984127	0.3568	1	0.0028	5	0	1	0.9995817	0.01672335	SALL3	-732131	ncHAE
chr18:76190068-76190551	0.200150486	0.122560721	1.87707257	0.775056376	483	0.9603175	0.028	3	0.0056	1	0	1	0.9999712	0.001592063	SALL3	-549965	ncHAE
chr18:76532317-76532616	0.050081203	1	3.540464867	2.56E-14	299	0.984127	0.2445	2	8.00E-04	3	0	0.087	0.9994287	0.01872546	SALL3	-207808	ncHAE
chr18:8333086-8333385	0.070181935	0.039989642	2.719325568	3.20331412	299	0.99206349	0.2686	3	0.0054	2	0	NA	0.9955994	0.06559805	RAB12	-276207	ncHAE
chr18:904178-904537	0.453087722	1	1.202841627	1.71E-14	359	0.9603175	0	0	0.002	5	0	NA	0.9999683	0.008289464	ADCYAP1	-752	ncHAE
chr19:13004947-13005696	0.301312557	1	1.815481734	2.47E-14	749	0.99206349	0.0148	6	0.0016	5	4	1	0.9083044	0.3067988	GCDH	3482	ncHAE
chr19:21213678-21213981	0.616356373	1	1.436117465	0.305644228	303	0.99206349	0.27035	2	0.002	4	3	0.01	0.9400936	0.3863957	ZNF430	10404	ncHAE
chr19:22269072-22269400	0.184731571	1	1.500696571	1.66E-14	328	0.99206349	0.0386	4	0.0042	2	1	0.028	0.9956559	0.1153516	ZNF257	33945	ncHAE
chr19:23310587-23311395	0.011056896	1	2.131056718	0.536194957	808	0.984127	0.0345	3	0.0022	8	1	1	0.9232517	0.2367518	ZNF730	11214	ncHAE
chr19:28892017-28892316	0.16353396	1	2.481702542	0.701837584	299	0.99206349	0.1777	1	0.0014	5	0	1	0.9710201	0.2273292	UQCRFS1	812281	ncHAE
chr19:29352595-29352894	0.206598997	1	1.933639228	3.08E-14	299	0.99206349	0.0138	1	0.0044	3	0	1	0.968753	0.2378697	UQCRFS1	351703	ncHAE
chr19:30979662-30979961	0.162466427	1	2.161426817	0.406020554	299	0.984127	0.0192	3	8.00E-04	1	0	0.986	0.9998824	0.007914119	ZNF536	116493	ncHAE
chr19:31398229-31398702	0.116396442	1	1.748753235	0.626443569	473	0.984127	0	0	0.005	3	0	1	0.9999985	0.000697275	TSHZ3	441987	ncHAE
chr19:31795370-31795669	0.291062117	1	1.92578475	2.45E-14	299	0.984127	0.1779	2	0.0014	2	0	1	0.9993479	0.04921775	TSHZ3	44933	ncHAE
chr19:31912412-31912806	0.740410699	1	1.230710261	2.30E-14	394	0.99206349	0	0	0.0012	3	0	1	0.9917569	0.1210172	TSHZ3	-72156	ncHAE
chr19:32263599-32263899	0.108098811	0.515628628	2.088129985	0.966977922	300	0.984127	0.1444	2	0	0	1	1	0.9999512	0.005053184	TSHZ3	-423296	ncHAE
chr19:32380382-32380760	0.095694527	1	2.117177816	0.627523967	378	0.984127	0.0166	1	0.0029	2	0	1	0.9999891	0.001318215	ZNF507	-455929	ncHAE
chr19:32560814-32561114	0.40084565	1	1.66805537	9.18E-14	300	0.9603175	0.0395	1	0.0015	2	0	1	0.9957474	0.08603075	ZNF507	-275536	ncHAE
chr19:32725645-32726400	0.994029234	1	0.77264457	2.42E-14	755	0.984127	0.0489	1	0.0026	3	0	1	0.9897034	0.110086	ZNF507	-110477	ncHAE
chr19:33928146-33928535	0.053282965	0.768267255	2.873095807	0.826018419	389	0.9444444	0.0883	1	0.0048	1	1	0.999	0.9995566	0.01218085	CEBPG	64105	ncHAE
chr19:37247141-37247441	0.129545876	1	2.086532456	0.821673488	300	0.99206349	0.281	1	0.0013	2	1	0.28	0.9755331	0.2063442	ZNF850	16425	ncHAE
chr19:38554044-38554344	0.000205235	0.929095306	4.906356619	5.86E-14	300	0.849206	0.3871	2	0.0032	1	2	0.63	1	3.52E-06	SIPA1L3	156326	ncHAE
chr19:42680045-42680364	0.125702662	1	2.218105355	1.15E-14	319	0.9761905	0.0845	5	0.002	5	0	0.823	0.9999825	0.002715186	POU2F2	-43626	ncHAE
chr19:49533160-49533460	0.002605941	0	3.496780095	13.19928042	300	0.809524	0.2895	3	0.002	9	2	0.927	0	1	CGB2	-1925	ncHAE
chr19:5649617-5649916	0.000283897	1	4.618371552	3.09E-16	299	0.99206349	0	0	0.0041	2	0	NA	1	1.87E-07	SAFB	26603	ncHAE
chr2:100657957-100658256	0.018406931	1	3.03635815	0.418690536	299	0.984127	0.02635	4	0.0034	3	1	0.996	0.9992318	0.01818772	AFF3	63938	ncHAE
chr2:100765485-100765785	0.2164733	1	1.750557408	0.49376808	300	0.99206349	0.1721	4	0.001	5	1	0.9645	0.9911005	0.1670309	AFF3	-43590	ncHAE
chr2:103467181-103467480	0.131701766	1	2.292944971	0.468357554	299	0.984127	0	0	0.0045	2	0	0.97	0.9999533	0.004904568	TMEM182	88859	ncHAE
chr2:103851716-103852016	0.327337589	0.488238473	1.174114558	0.550200499	300	0.99206349	0	0	0.0016	1	0	0.998	0.9968933	0.1054452	TMEM182	473394	ncHAE
chr2:104823971-104824544	0.197587122	0.888018517	1.528207411	0.610661042	573	0.99206349	0.0811	1	0.004	5	0	1	0.9962556	0.06097938	POU3F3	-647711	ncHAE
chr2:105031257-105031556	0.170555488	1	1.8882581	0.04698187	299	0.984127	0.0511	3	0.0022	1	0	1	0.9999953	0.003069903	POU3F3	-440562	ncHAE
chr2:105158358-105158695	0.130409759	0.284390579	2.345374446	1.45406302	337	0.99206349	0.10295	2	0.0098	1	0	1	0.974667	0.2071474	POU3F3	-313442	ncHAE
chr2:105561498-105561797	0.056645101	1	2.89953283	0.43192339	299	0.984127	0	0	0.0018	2	0	0.948	0.9999996	0.000169067	POU3F3	89679	ncHAE
chr2:105879182-105879521	0.269199002	1	1.775733968	0.302833684	339	0.9126984	0.268	1	0	0	1	0.106	0.9986983	0.03287815	GPR45	21152	ncHAE
chr2:107768324-107768623	0.095023208	1	2.461918425	1.42E-14	299	0.99206349	0.07085	2	0.0013	2	0	0.826	0.9999446	0.004797613	ST6GAL2	-265372	ncHAE
chr2:109040118-109040418	0.869639974	0.556322327	1.16717938	1.543060199	300	0.9603175	0.1827	1	0.0032	1	1	1	0.7961235	0.703474	GCC2	-24749	ncHAE
chr2:111616248-111616548	0.059904956	1	2.251395662	1.47E-14	300	0.99206349	0.3103	1	0.0016	1	0	0.73	0.9987735	0.03164673	ACOXL	126248	ncHAE
chr2:112141261-112141560	0.238719799	0.829472047	1.998021264	1.169644209	299	0.99206349	0.0288	7	0	0	0	1	0.970966	0.2285996	BCL2L11	262905	ncHAE
chr2:112141905-112142571	0.056704621	1	2.291873477	0.817386415	666	0.9761905	0.0192	7	0.0021	8	0	1	0.9910978	0.0528386	BCL2L11	263732	ncHAE
chr2:11242438-11242737	0.214396455	0.287384907	1.984271086	1.653280617	299	0.99206349	0.0573	3	4.00E-04	1	0	NA	0.9865709	0.1248972	PQLC3	-52910	ncHAE
chr2:113992945-113993244	0.004772386	1	3.924482725	0.510311075	299	0.285714	0	0	0.0052	3	1	1	1	8.68E-06	PAX8	43432	ncHAE
chr2:114489041-114489340	4.90E-05	1	6.19792132	0.123267617	299	0.99206349	0.0469	1	0.0016	1	0	0.002	0.9999995	4.14E-05	SLC35F5	25209	ncHAE
chr2:114959632-114959931	0.373000529	1	1.788475028	0.405030271	299	0.9761905	0	0	0.0015	2	0	0.596	0.9872041	0.1867721	ACTR3	312245	ncHAE
chr2:11531792-11532091	0.165833291	0.769713983	1.308502206	1.50744347	299	0.404762	0.2965	3	0	0	2	NA	0.9818931	0.1830564	ROCK2	-47231	ncHAE
chr2:116474296-116474596	0.049768715	0.210776333	2.59489181	1.780405978	300	0.99206349	0.015	1	0.0012	3	0	0.9825	0.9995982	0.01202744	DPP10	555267	ncHAE
chr2:116606461-116606782	0.007416807	0.205937793	2.093622042	1.648816708	321	0.99206349	0.1734	2	0.0012	5	0	0.324	0.9989579	0.02266842	DPP10	687443	ncHAE
chr2:117484024-117484323	0.099487499	1	1.783615205	1.41E-14	299	0.984127	0.0158	1	0.0018	3	0	1	0.9508586	0.2961354	DDX18	-1088052	ncHAE
chr2:117524230-117524529	0.048758157	1	2.200244301	1.47E-14	299	0.984127	0	0	0.0014	2	0	0.054	0.9738796	0.1836274	DDX18	-1047846	ncHAE
chr2:118809492-118809791	0.490052955	1	1.226401617	0.02333247	299	0.99206349	0	0	6.00E-04	1	0	1	0.9963075	0.1873854	INSIG2	-36408	ncHAE
chr2:119067159-119067769	0.220009694	0.197463773	1.799423814	1.632455549	610	0.9603175	0	0	0.0016	2	0	1	0.9999841	0.001087096	INSIG2	221414	ncHAE
chr2:12061152-12061457	0.07162438	0.504420406	2.728058046	1.039995466	305	0.9365079	0.0123	2	0.0014	3	0	NA	0.999981	0.00286782	LPIN1	243584	ncHAE
chr2:121730558-121730857	5.64E-05	0.848823288	5.671226578	5.10E-14	299	0.984127	0.0206	2	0.002	3	0	0.985	0.9999999	1.10E-05	GLI2	180723	ncHAE
chr2:121832784-121833140	0.000156703	0.685344146	4.68942616	1.242073152	356	0.142857	0.0146	1	0.0013	14	1	1	0.9997271	0.003715698	TFCP2L1	209821	ncHAE
chr2:124312999-124313298	0.242415867	1	1.713883607	1.20E-14	299	0.99206349	0.08895	2	0.002	1	0	1	0.9962202	0.07914104	CNTNAP5	-469715	ncHAE
chr2:124653210-124653514	0.246465505	1	1.935327898	1.92E-14	304	0.99206349	0	0	0.0017	4	0	0.812	0.999693	0.0208283	CNTNAP5	-129502	ncHAE
chr2:12538196-12538496	0.32338921	0.53606486	1.831682966	1.451402422	300	0.761905	0.0108	1	0.0015	2	0	NA	0.9910409	0.1243874	TRIB2	-318669	ncHAE
chr2:126292659-126292958	0.047645	1	2.417328931	0.404163469	299	0.99206349	0.011	1	0.006	3	0	0.956	0.9956749	0.08343931	GYPC	-1120700	ncHAE
chr2:126375773-126376072	0.047239492	1	2.736401416	0.426364625	299	0.99206349	0.3231	4	0.0021	4	0	0.281	0.9936029	0.1025417	GYPC	-1037586	ncHAE
chr2:129715095-129715394	0.005743402	0.731790454	4.58573548	1.17162875	299	0.984127	0	0	0.0043	2	0	0.851	0.9944149	0.0608088	HS6ST1	-639094	ncHAE
chr2:133346841-133347141	0.167813504	0.607300963	2.261279985	0.761706611	300	0.9365079	0.1487	2	9.00E-04	2	0	0.985	0.9963558	0.07642332	LYPD1	80787	ncHAE
chr2:133878046-133878346	0.28342735	1	1.90396485	0.417235128	300	0.99206349	0.0558	2	0.0032	5	0	0.92	0.9991405	0.03542148	NCKAP5	447835	ncHAE
chr2:137386762-137387062	0.103304897	1	2.459587022	2.53E-14	300	0.99206349	0.0154	1	0.0042	3	0	0.9775	0.999782	0.01627482	THSD7B	-252837	ncHAE
chr2:137747937-137748237	0.038698636	1	2.928840606	0.481511239	300	0.984127	0.1371	2	0.0011	4	1	0.9925	0.9999958	0.000493599	THSD7B	108338	ncHAE
chr2:137917240-137917540	0.050094945	1	2.354461822	0.763636301	300	0.99206349	0.0335	3	8.00E-04	1	3	0.602	0.99742	0.03971107	THSD7B	277641	ncHAE
chr2:138669879-138670341	0.021452901	1	2.868413859	0.25339338	462	0.9126984	0.1542	3	0.0019	4	0	1	0.9999938	0.000543703	HNMT	-51770	ncHAE
chr2:142547617-142547917	0.019246729	0.991556141	1.816836332	0.933825177	300	0.99206349	0.3271	1	0	0	0	0.986	0.9609272	0.265891	LRP1B	341503	ncHAE
chr2:142764632-142764932	0.02661343	0.152738898	2.410279338	1.999405497	300	0.99206349	0	0	0.0024	3	0	0.0025	0.9975303	0.04743657	LRP1B	124488	ncHAE
chr2:143026019-143026318	0.220754161	1	1.415455262	1.76E-14	299	0.99206349	0.231	2	0.0017	2	0	0.987	0.9736557	0.2712637	LRP1B	-136899	ncHAE
chr2:143475818-143476117	0.027109245	0.269266472	2.811692846	2.148593156	299	0.99206349	0.0371	3	0	0	0	0.136	0.9997742	0.01116495	KYNU	-159099	ncHAE
chr2:143612184-143612528	0.653824765	1	1.570983397	0.079420426	344	0.99206349	0.24305	2	0.002	3	1	0.992	0.8305203	0.6645587	KYNU	-22711	ncHAE
chr2:143682549-143682905	0.364523139	1	1.629646468	1.80E-14	356	0.99206349	0.0292	1	0.0031	2	0	1	0.9887272	0.1404783	KYNU	47660	ncHAE
chr2:144050233-144050532	0.12794769	1	1.921722082	3.12E-14	299	0.99206349	0.1276	2	8.00E-04	2	0	1	0.9999091	0.006931822	ARHGAP15	163500	ncHAE
chr2:144289675-144290024	0.063852547	1	2.627691148	0.498223182	349	0.99206349	0.2003	1	0.004	1	0	1	0.9999611	0.002815344	ARHGAP15	402967	ncHAE
chr2:144332931-144333477	1	1	0.818608183	3.11E-14	546	0.825397	0	0	0.0045	4	0	1	0.9985539	0.04836407	ARHGAP15	446321	ncHAE
chr2:144581460-144581760	0.963466526	1	1.069157524	2.02E-14	300	0.9126984	0	0	0	0	0	1	0.9977395	0.1449732	GTDC1	470450	ncHAE
chr2:144617840-144618263	0.723504069	1	1.171805002	4.29E-14	423	0.99206349	0.0367	1	0.0036	2	0	1	0.999613	0.02398194	GTDC1	434008	ncHAE
chr2:144713256-144713556	1	0.270857328	0.820917567	0.461900953	300	0.9603175	0	0	0	0	0	1	0.9999689	0.04791941	GTDC1	338654	ncHAE
chr2:144754667-144755630	1	1	0.6803027	0.202844172	963	0.984127	0.1326	2	8.00E-04	5	0	1	0.9946643	0.0942698	GTDC1	296911	ncHAE
chr2:145144656-145145074	0.621187546	1	1.184976107	4.45E-14	418	0.99206349	0.0313	1	0.0022965	2	0	1	0.9929338	0.1135664	GTDC1	-92805	ncHAE
chr2:145157993-145158325	0.290816408	0.644349984	1.76700283	0.671689622	332	0.9761905	0.0715	1	0.0055	2	0	1	0.9993847	0.02149081	GTDC1	-106099	ncHAE
chr2:145234575-145235151	0.357026903	1	1.453757552	3.84E-14	576	0.738095	0.2672	1	0.001	1	0	1	0.9999506	0.004834919	ZEB2	43758	ncHAE
chr2:145272116-145272415	0.564609314	1	1.490395308	1.90E-14	299	0.984127	0.0577	1	0.0025	4	0	0.84	0.9981564	0.07788392	ZEB2	6355	ncHAE
chr2:145785839-145786411	0.54362086	1	0.867764685	4.10E-16	572	0.9444444	0	0	6.00E-04	5	0	1	0.9820781	0.3223665	ZEB2	-507504	ncHAE
chr2:145868579-145868878	0.159820253	0.738386337	1.99088789	1.096433926	299	0.753968	0.2123	4	0.001	3	0	0.874	0.9962859	0.08085344	ZEB2	-590108	ncHAE
chr2:145978043-145978795	0.317579245	1	0.582172726	0.190914325	752	0.9761905	0.1861	1	0.0014	3	0	1	0.9541235	0.3463726	ZEB2	-699798	ncHAE
chr2:146257879-146258333	0.418953823	1	1.358084041	1.51E-14	454	0.99206349	0.3197	3	0.0025	2	0	1	0.9985119	0.04919286	ZEB2	-979485	ncHAE
chr2:146487444-146487751	0.375785443	1	1.679210005	2.50E-14	307	0.9761905	0	0	0.0026	2	0	1	0.9995422	0.02562243	ZEB2	-1208977	ncHAE
chr2:146632034-146632363	0.51974666	1	1.563420347	0.431332878	329	0.571429	0.0184	1	0.002	2	0	1	0.996409	0.1061973	ZEB2	-1353578	ncHAE
chr2:147023145-147023444	0.118789273	0.389749946	2.341810375	0.480462461	299	0.9761905	0.03375	3	0	0	0	1	0.9999927	0.001618557	ACVR2A	-1578791	ncHAE
chr2:147349461-147349875	0.280736718	1	1.430727865	0.048503381	414	0.99206349	0	0	0.0014	2	0	1	0.9999935	0.003745914	ACVR2A	-1252418	ncHAE
chr2:147382135-147382766	0.497258731	1	1.424062559	4.99E-14	631	0.9285714	0.1695	3	8.00E-04	2	0	1	0.9999955	0.001171823	ACVR2A	-1219635	ncHAE
chr2:147955813-147956576	1	1	0.76895123	0.006422654	763	0.9126984	0.0206	1	0.0025	4	0	1	0.999237	0.03220885	ACVR2A	-645891	ncHAE
chr2:148222369-148222668	0.478792678	1	1.53728023	0.438790325	299	0.865079	0	0	0.0012	3	0	0.986	0.9970705	0.06920865	ACVR2A	-379567	ncHAE
chr2:14837417-14837799	0.64644624	1	0.98576313	0.404867718	382	0.99206349	0	0	0.0026	4	0	NA	0.9926185	0.1543156	NBAS	863846	ncHAE
chr2:152208534-152208833	1	0.005140942	0.529424741	3.113579883	299	0.99206349	0.3651	2	0.0014	6	2	0.002	0.6440358	0.8960028	TNFAIP6	-5422	ncHAE
chr2:153981769-153982069	0.014995079	1	1.818172002	0.568619105	300	0.99206349	0.2015	2	0.0012	5	0	0.942	0.9973793	0.0659427	RPRM	353403	ncHAE
chr2:155212193-155212492	0.380667235	1	1.691260699	9.75E-15	299	0.99206349	0.0136	1	9.00E-04	4	0	0.002	0.9991238	0.03678264	KCNJ3	-342468	ncHAE
chr2:156583071-156583371	1	1	0.781975815	0.010723651	300	0.99206349	0	0	0.001	3	0	1	0.9981278	0.1474459	NR4A2	606007	ncHAE
chr2:156619127-156619426	0.112241494	0.988112228	2.085409858	0.853073823	299	0.99206349	0.0963	2	0.0048	1	0	0.186	0.9943197	0.0769223	NR4A2	569951	ncHAE
chr2:157012773-157013338	0.097837824	1	1.144816107	1.53E-14	565	0.9444444	0.0755	1	0.0034	5	1	1	0.9999023	0.01133909	NR4A2	176172	ncHAE
chr2:157241339-157241639	0.270942714	1	1.932639477	1.51E-14	300	0.99206349	0	0	0.001	5	0	0.284	0.9987577	0.06966519	GPD2	-50464	ncHAE
chr2:157463613-157463993	0.469525695	1	1.886882374	2.71E-14	380	0.984127	0.3956	1	0.0014	3	1	1	0.9970817	0.0920769	GPD2	171850	ncHAE
chr2:157839921-157840221	0.447768632	1	1.642815769	2.56E-14	300	0.984127	0	0	0.0014	1	0	1	0.997832	0.08490952	GALNT5	-274039	ncHAE
chr2:158641849-158642148	0.27810522	1	1.565468935	0.380075241	299	0.650794	0.09725	2	0.005	1	0	0.943	0.9997635	0.01951206	ACVR1	89624	ncHAE
chr2:160006337-160006637	0.577208067	1	1.272032122	0.303325946	300	0.9365079	0	0	0	0	0	0.2835	0.992665	0.1491671	WDSUB1	136616	ncHAE
chr2:16195966-16196265	0.325474544	0.49982028	1.83047737	1.599781835	299	0.9047619	0.0551	1	0.0018	3	0	NA	0.9981162	0.05426251	MYCN	115430	ncHAE
chr2:162105168-162105467	0.05085914	1	1.797385578	0.374260898	299	0.99206349	0	0	0.002	2	0	0.999	0.9996904	0.02184784	PSMD14	-59231	ncHAE
chr2:162286080-162286379	0.07225876	0.182991487	2.440865868	1.577825929	299	0.984127	0.0733	1	8.00E-04	2	1	1	0.9995998	0.02360943	TBR1	13625	ncHAE
chr2:162298584-162298940	0.203024035	1	1.846776891	2.80E-14	356	0.99206349	0	0	0	0	0	1	0.979799	0.1930004	TBR1	26157	ncHAE
chr2:163563268-163563568	0.83240908	1	1.176370097	0.55644077	300	0.99206349	0.1193	2	0.0011	2	0	0.1335	0.919751	0.4378116	KCNH7	131710	ncHAE
chr2:164166822-164167121	0.091996072	1	2.432142919	0.505749632	299	0.99206349	0.03205	2	0.0012	3	0	0.998	0.9982906	0.0375339	FIGN	425545	ncHAE
chr2:164178488-164179046	1	1	0.285164854	8.40E-15	558	0.9761905	0.1189	2	0.009	3	0	1	0.9679251	0.5676423	FIGN	413750	ncHAE
chr2:164254737-164255195	0.262200736	1	1.619845983	0.059062857	458	0.984127	0.04925	2	0.0023	4	0	1	0.9999964	0.000744917	FIGN	337551	ncHAE
chr2:164616321-164616693	1	1	0.818142781	0.562734382	372	0.99206349	0.1186	1	0.0018	4	0	1	0.999146	0.1040139	FIGN	-23990	ncHAE
chr2:164972652-164973088	0.487749086	1	1.427015846	2.56E-14	436	0.99206349	0.23675	2	0.001	1	0	1	0.9994811	0.0268073	FIGN	-380353	ncHAE
chr2:166350615-166350915	0.242566201	1	2.036337577	0.367219796	300	0.99206349	0	0	0.0015	2	0	1	0.9969413	0.07219925	CSRNP3	24608	ncHAE
chr2:167977936-167978235	0.058558204	1	1.893129835	0.879907561	299	0.984127	0	0	0.0082	1	0	1	0.9992735	0.03200417	XIRP2	233089	ncHAE
chr2:171002592-171002892	0.123755211	0.01186992	1.659383136	3.973505037	300	0.952381	0.0134	1	0	0	0	0.989	0.9890839	0.1766297	MYO3B	-31913	ncHAE
chr2:171679469-171679769	0.136609544	1	2.340270543	0.536092166	300	0.9444444	0.2067	3	0.002	4	3	0.693	0.9970263	0.05334321	GAD1	6547	ncHAE
chr2:171737403-171737702	1	0.691264391	0.439199163	0.666955563	299	0.99206349	0.132	3	0.0042	1	1	0.998	0.8448467	0.7799686	GORASP2	-47483	ncHAE
chr2:172201675-172202019	0.26991715	1	1.58600773	0.034091519	344	0.99206349	0.3151	1	0.0037	4	1	1	0.9999534	0.008282741	METTL8	88749	ncHAE
chr2:172430320-172430657	0.057585494	1	1.963845959	0.419282294	337	0.99206349	0.0925	3	0.0034	4	2	1	0.9993309	0.02974546	CYBRD1	51631	ncHAE
chr2:173251424-173251723	0.156774264	1	2.217853972	1.27E-14	299	0.99206349	0.1352	1	0.0054	2	0	0.849	0.9999539	0.004859724	ITGA6	-40943	ncHAE
chr2:174524157-174524457	0.043789655	1	1.77503576	1.82E-14	300	0.968254	0.1969	3	0.001	6	0	0.999	0.9999318	0.01048329	CDCA7	304718	ncHAE
chr2:174973162-174973869	0.853855793	1	1.069157876	3.16E-14	707	0.9444444	0.2512	2	0.0032	5	1	1	0.9998006	0.01121089	OLA1	139910	ncHAE
chr2:176433847-176434147	0.295324127	0.700542619	1.301936514	0.890949489	300	0.99206349	0.0174	3	0.0014	2	0	0.3665	0.9868112	0.2008428	ATP5G3	-384662	ncHAE
chr2:176435823-176436229	0.3039782	0.857091521	1.702445458	1.110474797	406	0.9761905	0.3556	1	8.00E-04	5	1	1	0.9999395	0.005532217	ATP5G3	-386691	ncHAE
chr2:176530615-176530915	0.610523031	1	1.38997594	0.719816417	300	0.99206349	0.34175	2	6.00E-04	6	0	0.8795	0.9714425	0.279979	NONE	NA	ncHAE
chr2:176943111-176943744	1	1	0.892848853	0.010468824	633	0.952381	0.0178	1	0.0024	5	0	1	0.9999866	0.004218108	KIAA1715	-76355	ncHAE
chr2:176990431-176990730	0.040935765	0.971304517	2.452956514	2.20E-14	299	0.888889	0.2305	2	0.001	4	3	1	0.9965141	0.05830083	HOXD9	3493	ncHAE
chr2:177716074-177716373	0.159922792	1	2.002350751	0.373947597	299	0.9444444	0.2133	1	0.0014	1	0	1	0.9999948	0.002668572	HNRNPA3	-361067	ncHAE
chr2:177744442-177744743	0.050985426	1	2.69926569	2.26E-14	301	0.99206349	0.1675	3	0.0052	4	0	1	0.9999999	9.38E-05	HNRNPA3	-332698	ncHAE
chr2:178093970-178094269	0.153348106	1	2.118269532	0.408984799	299	0.9285714	0.0124	1	7.00E-04	2	0	0.044	0.994868	0.0894204	HNRNPA3	16829	ncHAE
chr2:178845271-178845570	0.124442138	0.281158399	2.195913512	1.348036092	299	0.99206349	0.4293	1	0.003	2	1	0.872	0.9902182	0.1307572	PDE11A	92061	ncHAE
chr2:179668907-179669206	0.654512676	1	1.384728496	0.99336234	299	0.9761905	0	0	0.0037	2	0	0.042	0.9936078	0.1409971	TTN	3093	ncHAE
chr2:181186469-181186808	0.198770938	1	1.944363443	0.476509951	339	0.99206349	0.0172	2	0	0	0	0.996	0.9988688	0.03004665	CWC22	-314859	ncHAE
chr2:181325410-181325709	0.405431333	0.312753955	1.587522978	0.755084841	299	0.99206349	0	0	0.0014	3	0	0.33	0.9967542	0.07474741	CWC22	-453780	ncHAE
chr2:181711596-181711895	0.43624261	1	1.628730692	0.356058783	299	0.99206349	0.4075	1	0.0048	1	0	1	0.9978557	0.08245654	UBE2E3	-133587	ncHAE
chr2:182333574-182333875	0.085671222	1	1.707673431	3.01E-14	301	0.9206349	0	0	0.0018	1	0	0.926	0.9987269	0.04382767	ITGA4	11773	ncHAE
chr2:182699817-182700117	0.078698262	0.314043842	2.556349854	1.72675364	300	0.99206349	0	0	4.00E-04	1	0	0.5755	0.997274	0.05049507	SSFA2	-56648	ncHAE
chr2:184009372-184009756	0.333939567	1	1.700846466	2.71E-14	384	0.99206349	0.10685	2	0.0018	4	1	1	0.9773296	0.2485125	NUP35	20481	ncHAE
chr2:184419086-184419385	0.213242059	1	2.103854716	0.912491385	299	0.99206349	0.1659	3	8.00E-04	1	0	0.995	0.9986567	0.04435954	NUP35	430153	ncHAE
chr2:186588963-186589263	0.040384095	0.72315689	2.972689876	1.208420649	300	0.99206349	0	0	0.0074	1	1	0.073	0.9990717	0.02567202	FSIP2	-14242	ncHAE
chr2:187399100-187399399	0.328076347	1	1.489391185	2.61E-14	299	0.99206349	0	0	0.0024	3	0	0.558	0.9973567	0.06902201	ZC3H15	48367	ncHAE
chr2:190306068-190306367	0.139650685	1	2.102216945	0.517182457	299	0.039683	0	0	0.0028	3	0	0.003	0.9954435	0.08706306	WDR75	59	ncHAE
chr2:192723716-192724016	0.0224081	0.665936645	3.130645124	0.776973644	300	0.99206349	0.142	5	0.0044	1	0	0.993	0.9995242	0.01779381	SDPR	-11885	ncHAE
chr2:192742565-192742865	0.225170958	0.050669574	1.562668114	2.97297099	300	0.984127	0.0208	1	0.001	3	0	1	0.9967125	0.1034027	SDPR	-30734	ncHAE
chr2:192783087-192783386	0.111816235	1	2.265091522	0.611555215	299	0.809524	0.0106	3	0.0043	4	0	0.999	0.9985147	0.04710452	SDPR	-71256	ncHAE
chr2:195871691-195871991	0.308779746	0.195880175	1.890890017	0.991037654	300	0.99206349	0.3255	1	0.002	4	0	0.9975	0.9851587	0.2082327	SLC39A10	-649630	ncHAE
chr2:19661575-19661874	0.70219355	0.940892224	1.337211999	1.109696138	299	0.952381	0.2381	2	0.0033	6	0	NA	0.9980487	0.08519975	OSR1	-105048	ncHAE
chr2:197742142-197742442	0.125402818	1	2.290491542	1.80E-14	300	0.99206349	0	0	0.0041	4	0	0.8215	0.9998907	0.008179532	PGAP1	49163	ncHAE
chr2:199183368-199183667	0.411736129	1	1.652392683	0.341504552	299	0.99206349	0.08565	2	0.0012	1	0	1	0.9953929	0.1861545	PLCL1	514092	ncHAE
chr2:199951864-199952164	0.04170412	1	2.870779056	0.789973697	300	0.99206349	0.045925	4	0	0	0	0.6825	0.9972052	0.04230246	SATB2	370805	ncHAE
chr2:200488474-200488917	0.248623484	1	1.798854404	6.26E-14	443	0.9761905	0.1615	2	6.00E-04	3	0	0.992	0.9997889	0.008169081	SATB2	-165877	ncHAE
chr2:201038052-201038500	0.272561908	1	1.742336217	0.355369097	448	0.730159	0	0	0.0016	5	0	0.9755	0.9941224	0.09861549	SPATS2L	-132598	ncHAE
chr2:202987935-202988235	0.0032275	1	4.129658027	0.521619978	300	0.9761905	0.0863	1	0.002	3	1	1	1	2.23E-05	FZD7	88775	ncHAE
chr2:204946907-204947206	0.263882008	1	1.568397885	0.597107184	299	0.984127	0.4023	4	0.0012	2	0	1	0.9997212	0.02156697	ICOS	145586	ncHAE
chr2:205129674-205129973	0.018927755	1	2.172424629	1.41E-14	299	0.9761905	0.019	3	7.00E-04	2	0	0.229	0.9994547	0.0198717	PARD3B	-280899	ncHAE
chr2:205235183-205235483	0.674389807	1	1.335472021	0.380974254	300	0.968254	0	0	0.0015	2	0	1	0.9977386	0.08921747	PARD3B	-175390	ncHAE
chr2:205625079-205625378	0.081162389	1	2.26287535	2.86E-14	299	0.99206349	0.04175	2	0.0042	3	0	0.548	0.9998408	0.01454313	PARD3B	214506	ncHAE
chr2:205785291-205785590	0.569721926	1	1.459667205	2.24E-14	299	0.99206349	0.0805	1	0.008	1	0	1	0.9996793	0.03740985	PARD3B	374718	ncHAE
chr2:205977219-205977519	0.000190565	0.434146193	3.875753226	1.620590078	300	0.99206349	0.0306	3	0.0046935	2	0	0.971	0.9998747	0.004355667	PARD3B	566646	ncHAE
chr2:206000616-206000916	0.020587523	0.862304303	2.819716058	1.054550822	300	0.99206349	0.09365	3	0.001	3	0	0.895	0.9996203	0.01176472	NRP2	-546458	ncHAE
chr2:206027781-206028081	0.001642369	0.26812976	3.888556597	1.179964098	300	0.99206349	0.03295	2	8.00E-04	1	0	0.1265	0.9999543	0.001387082	NRP2	-519293	ncHAE
chr2:206146582-206146881	0.04543989	0.093358152	1.793810414	2.63686608	299	0.99206349	0	0	0.0068	1	0	0.771	0.9116614	0.3993059	NRP2	-400492	ncHAE
chr2:206291578-206291878	0.150905478	1	2.061546491	0.785389471	300	0.99206349	0	0	0	0	0	0.0745	0.9995894	0.01693332	NRP2	-255496	ncHAE
chr2:206536839-206537139	0.090853577	0.475157038	1.728580881	1.646851769	300	0.984127	0.0385	1	5.00E-04	2	0	0.859	0.9800439	0.191709	NRP2	-10235	ncHAE
chr2:206756951-206757251	0.502476504	1	1.31111665	0.312665395	300	0.642857	0.0228	1	0.001	6	0	1	0.9994459	0.0473434	INO80D	193805	ncHAE
chr2:206867617-206867916	0.105573266	1	2.364375336	2.49E-14	299	0.99206349	0.03205	2	0.004	3	0	0.097	0.9994256	0.02710965	INO80D	83139	ncHAE
chr2:20698071-20698370	0.00048732	1	4.99510866	0.388770398	299	0.99206349	0.4866	3	0.0026	1	0	NA	0.999996	0.000228226	RHOB	51386	ncHAE
chr2:207509007-207509337	0.353559654	1	1.711554877	0.127760613	330	0.9761905	0.0164	1	0.0014	1	0	1	0.9994508	0.0471176	DYTN	73948	ncHAE
chr2:207710460-207710766	0.195727361	1	2.137308903	0.124517928	306	0.99206349	0	0	0.0014	5	0	1	0.9999455	0.008425924	MDH1B	-80342	ncHAE
chr2:208297116-208297758	0.21870563	0.523083161	1.745447743	1.252758086	642	0.984127	0.16115	2	0.0016	8	0	1	0.9996899	0.006517861	CREB1	-97179	ncHAE
chr2:208972915-208973214	0.016594523	1	3.668303431	4.33E-14	299	0.9365079	0.1899	5	0.008	3	3	0.842	0.9929416	0.0845802	CRYGD	16160	ncHAE
chr2:212014958-212015258	0.013848518	1	2.911876072	9.09E-15	300	0.99206349	0	0	0.003698	2	0	0.958	0.9997605	0.01160584	CPS1	672675	ncHAE
chr2:212103183-212103482	0.259702156	1	1.612780254	1.81E-14	299	0.99206349	0.0106	2	4.00E-04	1	0	0.288	0.8672033	0.618328	CPS1	760900	ncHAE
chr2:212399209-212399809	0.54342865	1	1.364259369	0.252011158	600	0.9206349	0.1446	2	0.0016	5	0	1	0.9955402	0.06672286	ERBB4	1004056	ncHAE
chr2:212773118-212773496	0.032604253	0.994246422	2.533223145	0.837376544	378	0.99206349	0.0164	3	0.0018	1	0	0.997	0.9991406	0.01962743	ERBB4	630258	ncHAE
chr2:212936259-212936558	0.739734653	1	1.163980596	0.349457704	299	0.99206349	0	0	0.001	3	0	0.831	0.9952001	0.1260033	ERBB4	467156	ncHAE
chr2:212973887-212974187	0.426892049	1	1.900867875	0.182762387	300	0.99206349	0.0841	1	0.0031	2	0	0.9035	0.9611191	0.3204429	ERBB4	429528	ncHAE
chr2:213057446-213057853	0.399631774	1	1.429475983	2.40E-14	407	0.99206349	0.1184	6	8.00E-04	1	0	1	0.9980651	0.056217	ERBB4	345915	ncHAE
chr2:213934109-213934497	0.092328692	0.907155155	1.78443589	0.385874879	388	0.896825	0.0134	3	0.0014	1	0	0.41	0.9997974	0.01686355	IKZF2	80755	ncHAE
chr2:21475217-21475777	0.122510537	1	1.998240328	0.509571098	560	0.984127	0.0447	3	0.0029	6	1	NA	0.9999104	0.002812167	TDRD15	128708	ncHAE
chr2:215453083-215453383	0.002634442	0.059325901	3.928960793	2.064023407	300	0.99206349	0.2179	3	0.0036	3	0	0.9865	0.9998056	0.004619756	VWC2L	177444	ncHAE
chr2:215453284-215453584	0.007040999	1	3.599360357	0.972048067	300	0.99206349	0.0223	2	0.002	1	0	0.998	0.9999139	0.002580988	VWC2L	177645	ncHAE
chr2:215484446-215484745	1	1	0.309946415	0.206494768	299	0.984127	0.03765	2	0.0016	6	0	0.363	0.6797877	1	BARD1	189832	ncHAE
chr2:215764796-215765213	0.058555384	1	1.480459081	1.65E-14	417	0.9761905	0	0	0.003	2	0	1	0.9995771	0.02441615	BARD1	-90577	ncHAE
chr2:21676288-21676679	0.113993438	1	1.761226393	1.58E-14	391	0.984127	0.0408	2	0.0016	3	0	NA	0.9997635	0.01180273	TDRD15	329695	ncHAE
chr2:21676669-21676968	0.014260366	1	3.345631986	2.17E-14	299	0.9365079	0	0	0.003	1	0	NA	1	1.47E-05	TDRD15	330030	ncHAE
chr2:217047679-217047979	0.065555964	1	2.625074418	0.219252652	300	0.99206349	0.4189	1	6.00E-04	1	1	0.005	0.9997272	0.01333322	XRCC5	75642	ncHAE
chr2:21721040-21721345	0.075952187	0.910491302	1.973873389	0.586202896	305	0.99206349	0	0	0.0027	2	0	NA	0.995386	0.0888712	TDRD15	374404	ncHAE
chr2:21741559-21741858	0.101260732	0.893958768	2.65927796	0.469424071	299	0.99206349	0	0	0.0023	4	0	NA	0.9999475	0.008921417	TDRD15	394920	ncHAE
chr2:21742261-21742560	0.234366043	1	2.073626068	1.06E-14	299	0.99206349	0	0	0.0038	1	0	NA	0.9999303	0.009813156	TDRD15	395622	ncHAE
chr2:217501422-217501721	0.118099482	1	2.676473672	2.47E-14	299	0.730159	0	0	0.007093	6	0	0.406	0.9983777	0.04800895	IGFBP2	3454	ncHAE
chr2:217728668-217728967	0.091459005	1	2.500107248	0.98857219	299	0.9444444	0.3829	2	4.00E-04	1	1	0.435	0.9997553	0.009043221	TNP1	-4031	ncHAE
chr2:21873185-21873484	0.040787736	0.346434068	1.648909594	1.54015831	299	0.99206349	0.1919	1	0.001	1	0	NA	0.9957172	0.1164727	TDRD15	526546	ncHAE
chr2:21882003-21882324	0.051377509	1	2.755707869	0.308015586	321	0.9206349	0	0	0.0049	2	0	NA	0.9999924	0.001020955	TDRD15	535375	ncHAE
chr2:21981022-21981342	0.133820599	1	2.301406357	0.445377983	320	0.9603175	0.0286	1	0.0019	2	0	NA	0.9999519	0.004368519	TDRD15	634393	ncHAE
chr2:219933856-219934155	0.183799445	0.628240742	1.810893217	1.434026166	299	0.984127	0	0	0	0	0	0.029	0.9679461	0.2891218	IHH	-8817	ncHAE
chr2:220263632-220263931	0.307073302	1	1.849815595	4.34E-14	299	0.81746	0.062	2	4.00E-04	1	1	1	0.9998782	0.01299194	DNPEP	-11045	ncHAE
chr2:220289007-220289313	0.064809044	1	2.638060363	0.419054026	306	0.84127	0	0	0.0044	2	0	0.9615	0.9991792	0.01878369	DES	6061	ncHAE
chr2:220728077-220728377	3.99E-05	1	6.314228934	0.954337347	300	0.99206349	0.2526	7	0.0044	7	0	0.0145	1	1.53E-06	SLC4A3	235935	ncHAE
chr2:221345370-221345669	0.370756927	0.112150157	1.351250312	1.883799969	299	0.984127	0.4882	1	0.0011	2	0	0.977	0.8757244	0.603004	SLC4A3	853228	ncHAE
chr2:221382151-221382451	0.014442168	1	2.737492694	0.852553075	300	0.99206349	0	0	0.0016	3	0	0.002	0.9991785	0.01958666	SLC4A3	890009	ncHAE
chr2:22181700-22182000	0.030747306	1	2.437926338	0.784158139	300	0.984127	0.0116	1	0.0055	2	0	NA	0.9992073	0.02430551	TDRD15	835061	ncHAE
chr2:222048687-222048987	0.016627928	0.017213579	2.935218666	2.916113533	300	0.984127	0.0333	1	0	0	0	0.847	0.9992625	0.02243888	EPHA4	388173	ncHAE
chr2:222218762-222219062	0.068453653	1	2.702762923	0.077929729	300	0.99206349	0.2823	5	0.006	2	0	0.998	0.9986213	0.03411014	EPHA4	218098	ncHAE
chr2:222556949-222557352	0.120082236	0.156415371	1.554476619	1.890389704	403	0.99206349	0.0114	1	0.005	2	0	0.894	0.9735903	0.1862805	EPHA4	-120141	ncHAE
chr2:222791055-222791355	0.136444137	1	2.18524343	0.338968086	300	0.99206349	0	0	4.00E-04	2	0	0.986	0.9998946	0.01188279	EPHA4	-354195	ncHAE
chr2:222909210-222909716	0.480733008	1	1.342315016	1.004847457	506	0.99206349	0.04685	2	0.0023	2	0	1	0.8073767	0.567216	PAX3	254237	ncHAE
chr2:222926590-222926976	0.226735788	1	1.685134133	3.47E-14	386	0.99206349	0.23095	2	0.0021	2	0	1	0.9816322	0.2292925	PAX3	236917	ncHAE
chr2:223040194-223040689	0.553285563	1	1.02989108	1.98E-14	495	0.984127	0.0831	1	0.0014	6	0	1	0.9996429	0.02382777	PAX3	123258	ncHAE
chr2:22552415-22552714	0.44987134	1	1.553222547	2.29E-14	299	0.99206349	0.071065	6	9.00E-04	2	0	NA	0.9999717	0.006733562	TDRD15	1205776	ncHAE
chr2:226043454-226043753	0.108003669	1	2.270191729	1.73E-14	299	0.99206349	0.1841	3	0.0013	2	2	0.998	0.9956895	0.08543353	DOCK10	-136445	ncHAE
chr2:226361646-226361945	0.032234496	1	1.885590397	1.012904868	299	0.9761905	0.0319	1	0.0015	6	0	0.822	0.9841192	0.1411843	NYAP2	96432	ncHAE
chr2:22657723-22658022	0.651079385	0.085005795	1.367565455	2.647807261	299	0.99206349	0.0292	1	0	0	0	NA	0.9722737	0.2780474	TDRD15	1311084	ncHAE
chr2:227361977-227362276	0.049959607	0.709149442	1.676410173	0.791843703	299	0.984127	0.0409	1	0.0026	3	0	0.973	0.9934168	0.1376357	IRS1	302348	ncHAE
chr2:22822519-22822818	0.173156646	1	2.317583747	2.66E-14	299	0.99206349	0.2708	1	4.00E-04	1	0	NA	0.9998988	0.01098752	ATAD2B	1327315	ncHAE
chr2:22885964-22886264	0.035810329	1	2.459869966	0.646859999	300	0.984127	0.4571	1	0.0052	1	0	NA	0.9916546	0.09434103	ATAD2B	1263870	ncHAE
chr2:230138091-230138391	0.152821627	1	1.561822347	0.30066937	300	0.9444444	0.0805	3	0.0022	3	0	0.982	0.9996998	0.02144167	PID1	-2260	ncHAE
chr2:23125039-23125339	0.282113542	1	1.729582346	0.000472565	300	0.9761905	0	0	0.0044	2	0	NA	0.9998257	0.01619219	ATAD2B	1024795	ncHAE
chr2:23215893-23216192	0.097420882	0.677629973	2.844265867	1.035268812	299	0.99206349	0.1478	1	8.00E-04	3	0	NA	0.9895177	0.1327644	ATAD2B	933941	ncHAE
chr2:23555044-23555343	0.001987329	1	4.54992401	0.399527712	299	0.984127	0.2332	1	6.00E-04	1	0	NA	0.9999509	0.001716902	ATAD2B	594790	ncHAE
chr2:236773664-236774209	6.39E-05	1	4.570088564	3.07E-16	545	0.666667	0.0304	1	0.0018	8	0	1	1	4.62E-13	GBX2	303075	ncHAE
chr2:237089288-237089587	0.271865128	0.913746334	1.501140243	1.014964689	299	0.952381	0.02625	2	0.0022	2	0	0.415	0.9928374	0.1144441	GBX2	-12426	ncHAE
chr2:237776548-237776848	0.001637025	1	4.898837107	7.48E-14	300	0.730159	0	0	0.001	5	0	0.0575	0.9999996	9.43E-05	COPS8	-217257	ncHAE
chr2:23831325-23831814	0.761285834	1	1.154491106	2.27E-14	489	0.984127	0.0244	1	0.002	3	0	NA	0.9888745	0.1419489	ATAD2B	318414	ncHAE
chr2:25303791-25304198	0.241960042	1	1.935910121	0.161865132	407	0.99206349	0	0	0.0012	2	0	NA	0.998305	0.02969848	POMC	87777	ncHAE
chr2:2593253-2593552	0.021281103	1	3.137296114	0.376156212	299	0.99206349	0	0	0	0	0	NA	0.9999261	0.003156483	MYT1L	-258515	ncHAE
chr2:26032795-26033230	1	1	0.967880941	1.38E-14	435	0.99206349	0	0	0.001	3	0	NA	0.9373046	0.3929824	ASXL2	68372	ncHAE
chr2:30087688-30087987	0.052616109	0.38204723	2.739326837	1.46115016	299	0.9761905	0	0	0.0055	2	0	NA	0.9947936	0.0734898	ALK	56594	ncHAE
chr2:30704859-30705164	0.419332923	1	1.587017757	0.343269154	305	0.9603175	0.3068	2	0.0026	3	2	NA	0.9997311	0.03396342	LCLAT1	34889	ncHAE
chr2:31298346-31298646	0.195071745	0.687086083	2.318455008	0.661007714	300	0.9126984	0.03725	2	0.0014	5	0	NA	0.9961631	0.07876467	GALNT14	62517	ncHAE
chr2:33930034-33930349	0.071600521	0.260680396	2.151912436	1.7901279	315	0.99206349	0.2398	1	0.0021	4	0	NA	0.9998947	0.007355395	RASGRP3	228897	ncHAE
chr2:34609912-34610212	0.106205424	1	2.627161253	2.57E-14	300	0.99206349	0	0	0.0031	2	0	NA	0.999434	0.0203568	RASGRP3	908767	ncHAE
chr2:34792258-34792557	0.009310087	1	3.512545679	0.879733258	299	0.9603175	0.0499	2	0.0038	3	0	NA	0.9999886	0.000666141	RASGRP3	1091113	ncHAE
chr2:35732313-35732612	0.009588867	0.636781652	3.732574878	2.21E-14	299	0.99206349	0.2672	3	0.0016	3	0	NA	0.9995583	0.01246113	CRIM1	-850606	ncHAE
chr2:36137511-36137811	0.010214592	1	3.642337476	0.438394411	300	0.984127	0.0174	3	6.00E-04	4	0	NA	0.9999563	0.002268964	CRIM1	-445408	ncHAE
chr2:36566968-36567298	0.444085958	1	1.587336728	4.85E-14	330	0.650794	0	0	0.0041	4	0	NA	0.9999942	0.003502072	CRIM1	-15936	ncHAE
chr2:36616396-36616695	0.057102052	1	2.958847881	0.634576875	299	0.436508	0.0166	1	0.0018	4	0	NA	0.9999957	0.001255346	CRIM1	33477	ncHAE
chr2:36752991-36753338	0.297449947	1	1.460421701	2.10E-14	347	0.9761905	0.2634	2	0.002	5	0	NA	0.9910988	0.1278645	FEZ2	72169	ncHAE
chr2:38260909-38261208	0.530559411	1	1.653713086	0.297218002	299	0.84127	0.1906	4	0.0062	1	0	NA	0.9882841	0.1830822	CYP1B1	42264	ncHAE
chr2:39836520-39836820	0.074163655	0.27186076	1.834995343	1.36690446	300	0.888889	0.4225	1	0.0013	4	0	NA	0.994128	0.0985611	TMEM178A	-56389	ncHAE
chr2:41010885-41011184	0.162087938	1	2.297759475	0.03571726	299	0.952381	0	0	0.0098	1	0	NA	0.9927855	0.1479032	SLC8A1	-271534	ncHAE
chr2:41311402-41311702	0.049230797	0.318629446	2.811281618	1.839429379	300	0.984127	0.39555	4	0.0024	4	0	NA	0.996961	0.04248191	SLC8A1	-572051	ncHAE
chr2:44252255-44252555	0.00446692	1	3.311258649	0.368018152	300	0.984127	0	0	0.0011	2	0	NA	0.9996772	0.01072144	LRPPRC	-29261	ncHAE
chr2:44707041-44707340	0.072569385	0.087852383	1.739845977	1.606149723	299	0.984127	0	0	0.0016	3	0	NA	0.9941215	0.09969883	CAMKMT	118088	ncHAE
chr2:44720747-44721389	1	1	0.758551288	0.06711166	642	0.9761905	0.08775	6	0.0032	5	4	NA	0.9999487	0.008794007	CAMKMT	131965	ncHAE
chr2:44944608-44944914	0.147577269	1	2.193665504	0.489914158	306	0.99206349	0.11435	2	6.00E-04	1	0	NA	0.9933923	0.08596008	SIX3	-224141	ncHAE
chr2:45560638-45560938	0.241233714	1	1.83980818	0.919026369	300	0.99206349	0.104	1	0.0012	1	0	NA	0.9593283	0.3255916	SRBD1	277632	ncHAE
chr2:49444120-49444420	0.036683966	1	2.637772028	0.793675887	300	0.99206349	0.0393	5	0	0	0	NA	0.9996808	0.01026651	FSHR	-62594	ncHAE
chr2:49465129-49465595	0.352248076	1	1.569042106	0.150491849	466	0.99206349	0.10215	4	0.0021	4	0	NA	0.9987335	0.02440159	FSHR	-83686	ncHAE
chr2:49583391-49583691	0.044415079	0.729251507	2.778490472	0.824734765	300	0.99206349	0.07175	2	0.0015	2	0	NA	0.9998018	0.007658712	FSHR	-201865	ncHAE
chr2:49611147-49611447	0.080183716	0.178348047	1.414033216	1.98724491	300	0.99206349	0	0	9.00E-04	2	0	NA	0.9930862	0.1492349	FSHR	-229621	ncHAE
chr2:50281695-50282858	0.040705384	1	0.897190637	0.121588789	1163	0.99206349	0.0116	2	0.0016	7	0	NA	0.999825	0.0102887	FSHR	-900601	ncHAE
chr2:52797728-52798027	0.025022274	1	3.088897851	2.08E-14	299	0.9761905	0.1268	1	0.0014	1	0	NA	0.9908412	0.07354571	CHAC2	-1197051	ncHAE
chr2:56490047-56490347	0.182574523	0.4376402	2.094007239	1.292691306	300	0.99206349	0.4698	1	8.00E-04	4	1	NA	0.9909745	0.1008607	EFEMP1	-338923	ncHAE
chr2:57981822-57982131	0.001672656	0.783387492	4.3942603	1.330095879	309	0.99206349	0.02099	2	0.0037	2	0	NA	0.9990776	0.01887329	VRK2	-152809	ncHAE
chr2:58282129-58282836	0.887805529	1	1.134764992	0.047711163	707	0.9761905	0.0179	2	0.0026	4	0	NA	0.9999969	0.001925692	VRK2	147697	ncHAE
chr2:58591104-58591452	0.132206179	1	2.175616333	0.151575035	348	0.99206349	0.1791	3	0.0021	6	0	NA	0.9999933	0.001538745	FANCL	-122793	ncHAE
chr2:59179056-59179889	0.871505315	0.63841887	1.00969006	0.243286041	833	0.99206349	0.04565	4	0.004	6	0	NA	0.9999824	0.001752781	FANCL	-710988	ncHAE
chr2:59517951-59518414	0.647586914	1	1.316660228	0.036385403	463	0.99206349	0.27045	2	6.00E-04	4	0	NA	0.9999916	0.003631047	FANCL	-1049698	ncHAE
chr2:59887113-59887472	0.054877311	1	1.781174175	0.772019171	359	0.99206349	0.0702	2	0.0038	2	0	NA	0.9996149	0.01262399	BCL11A	893340	ncHAE
chr2:60175335-60175635	0.585885422	1	1.457168401	1.048101022	300	0.984127	0.4675	1	0.001	4	0	NA	0.9663193	0.3010677	BCL11A	605148	ncHAE
chr2:60516595-60516894	0.3032932	0.471958019	1.836515156	0.457794314	299	0.968254	0	0	0.0029	2	0	NA	0.9998206	0.01754989	BCL11A	263888	ncHAE
chr2:6485396-6485718	0.216387002	1	1.923870424	1.07E-14	322	0.99206349	0	0	0.003	3	0	NA	0.9999272	0.006249844	CMPK2	520270	ncHAE
chr2:66759612-66759911	0.038017166	0.266344337	1.414914895	0.561950999	299	0.99206349	0.0851	2	7.00E-04	4	0	NA	0.99381	0.2170769	MEIS1	97230	ncHAE
chr2:66913817-66914219	0.075069157	1	2.429192104	0.291156214	402	0.865079	0.0333	1	0.0026	3	0	NA	0.9999995	0.000168473	MEIS1	251486	ncHAE
chr2:66927730-66928030	0.27061282	1	1.712753021	0.389076469	300	0.9206349	0.1164	6	0	0	0	NA	0.9512429	0.2654002	MEIS1	265348	ncHAE
chr2:6704434-6704810	0.260794985	1	1.28914957	0.061803388	376	0.9603175	0.08455	2	8.00E-04	3	0	NA	0.9999485	0.009760753	CMPK2	301205	ncHAE
chr2:67153609-67153996	0.343644429	0.655470946	1.650214893	0.55977196	387	0.99206349	0.0549	2	0.007	3	2	NA	0.9999665	0.003933936	ETAA1	-470648	ncHAE
chr2:67448273-67448572	0.430955886	1	1.487520326	0.000698922	299	0.857143	0	0	0.0014	5	0	NA	0.9894088	0.2597082	ETAA1	-176028	ncHAE
chr2:68069773-68070072	0.121905417	1	2.298963391	1.66E-14	299	0.9444444	0.3025	3	0.0016	3	0	NA	0.9991706	0.03558944	C1D	220192	ncHAE
chr2:71923796-71924096	0.094854346	1	2.496482872	0.334460647	300	0.896825	0	0	0.0019	2	0	NA	0.9989271	0.0281894	DYSF	230114	ncHAE
chr2:72076986-72077285	0.184184326	1	2.615238956	0.328347535	299	0.968254	0.0224	1	0.0012	3	0	NA	0.9995365	0.02581454	CYP26B1	298031	ncHAE
chr2:76508096-76508396	0.028885575	0.522818351	2.611089672	1.191136486	300	0.99206349	0.02017	1	0.0043	6	0	NA	0.9946504	0.09338581	GCFC2	-570131	ncHAE
chr2:76782907-76783459	0.0567098	1	1.591453344	0.575337866	552	0.99206349	0.0837	3	0.003	2	0	NA	0.9998929	0.005224463	GCFC2	-845068	ncHAE
chr2:77829325-77829625	0.15251526	0.35317235	2.078094942	0.741863015	300	0.99206349	0.0144	1	0.002	3	0	NA	0.9999891	0.002129105	LRRTM4	-79981	ncHAE
chr2:78801337-78801637	0.004847691	1	3.773762672	0.924837395	300	0.99206349	0.147	2	0.0014	1	0	NA	0.9998207	0.005461671	REG3G	-451340	ncHAE
chr2:8011943-8012243	1	0.127456599	0.525853903	2.339215417	300	0.9761905	0	0	8.00E-04	3	0	NA	0.7283305	0.8575901	ID2	-806882	ncHAE
chr2:80187483-80187783	0.002510035	0.538030622	3.7616459	1.509328858	300	0.984127	0	0	0.0019	4	0	NA	0.9996418	0.01111418	LRRTM1	344241	ncHAE
chr2:80318331-80318631	0.038607117	1	3.006724603	0.425173816	300	0.9761905	0.2788	1	0.0024	4	0	NA	0.9995723	0.01255367	LRRTM1	213393	ncHAE
chr2:80802698-80803027	0.007426488	0.216647224	3.41075672	2.30715809	329	0.99206349	0.04745	2	0	0	0	NA	0.9979844	0.03252365	LRRTM1	-270989	ncHAE
chr2:80842692-80842992	0.058193202	0.682691323	2.519314345	1.246337423	300	0.99206349	0	0	0.001	5	0	NA	0.9999779	0.002162202	LRRTM1	-310968	ncHAE
chr2:80865731-80866031	0.242574825	1	2.087390956	0.463663162	300	0.984127	0.21475	2	6.00E-04	3	0	NA	0.9919061	0.115398	LRRTM1	-334007	ncHAE
chr2:80905258-80905557	0.276984572	1	1.981753839	0.280623871	299	0.99206349	0.0567	1	0.0074	1	0	NA	0.9963786	0.07614493	LRRTM1	-373534	ncHAE
chr2:81088556-81088856	0.608586771	0.532942437	1.138486493	1.390235187	300	0.984127	0.0387	1	0	0	0	NA	0.9076721	0.5510699	LRRTM1	-556832	ncHAE
chr2:81424446-81424746	0.09380425	0.790097392	2.460571174	1.211309022	300	0.968254	0.0787	2	0.0036	2	0	NA	0.9713071	0.1753766	LRRTM1	-892722	ncHAE
chr2:83390277-83390576	0.209121743	1	1.835061959	0.34672173	299	0.984127	0.2629	2	0.0026	1	0	NA	0.9932414	0.1068846	SUCLG1	1296177	ncHAE
chr2:84257583-84257883	0.230836119	0.671965165	2.042685158	1.272345297	300	0.968254	0.0204	3	0.0014	3	0	NA	0.9432254	0.3740669	SUCLG1	428871	ncHAE
chr2:86695295-86695595	0.034300905	1	2.576081255	1.84E-14	300	0.99206349	0	0	0.0044	3	0	NA	0.9999616	0.003906294	KDM3A	27521	ncHAE
chr20:1045470-1045770	0.215477808	1	1.892365168	1.97E-14	300	0.99206349	0.05431	3	0.0041	2	0	0.16	0.9953838	0.08889937	PSMF1	-53621	ncHAE
chr20:11109449-11109749	0.258971268	1	1.31851027	0.453785894	300	0.99206349	0.0867	2	0.0014	1	0	0.432	0.9987838	0.06887783	JAG1	-454905	ncHAE
chr20:11858267-11858567	0.140249459	1	2.056390518	0.398313864	300	0.99206349	0	0	4.00E-04	1	0	1	0.9997547	0.01209056	SPTLC3	-1131225	ncHAE
chr20:12175448-12175748	0.012611394	1	2.820710458	0.370751336	300	0.99206349	0.1361	4	0.0071	2	0	0.3755	0.9993893	0.02052651	SPTLC3	-814044	ncHAE
chr20:12877619-12877919	0.205753058	1	1.985915077	9.13E-15	300	0.99206349	0.0173	2	0.0018	1	0	0.059	0.9984535	0.03801654	SPTLC3	-111873	ncHAE
chr20:15203669-15203968	0.306974095	0.203527097	1.570119081	1.700237596	299	0.952381	0.09265	2	0.001	3	0	0.776	0.9989407	0.04121521	FLRT3	-885565	ncHAE
chr20:15397547-15397846	0.000448814	0.996091195	4.528934068	3.49E-16	299	0.984127	0.1262	3	0	0	0	0.044	0.9999984	0.000100239	FLRT3	-1079443	ncHAE
chr20:15493446-15493746	0.009429682	0.634045942	2.730698469	0.755999735	300	0.968254	0	0	0.0049	2	0	1	0.9999926	0.000946503	KIF16B	1060482	ncHAE
chr20:15910679-15910979	0.354793044	1	1.894476295	2.51E-14	300	0.9761905	0.0132	1	0.0048	3	0	0.0945	0.9713561	0.2803887	KIF16B	643249	ncHAE
chr20:16421482-16421782	0.191857496	1	1.891230085	1.50E-14	300	0.99206349	0.096	3	0.0016	3	0	0.997	0.9968344	0.07243066	KIF16B	132446	ncHAE
chr20:21127509-21127809	0.531155721	0.8091969	1.508114265	1.147245588	300	0.99206349	0	0	0.0022	1	0	0.858	0.9918508	0.1554455	XRN2	-156283	ncHAE
chr20:21757709-21758104	0.012522017	1	2.392569467	1.26E-14	395	0.99206349	0.0857	2	0.0042	2	0	0.499	0.9999993	0.000110372	PAX1	71610	ncHAE
chr20:29930472-29930771	0.210456394	1	1.900046891	0.432060023	299	0.99206349	0.0236	1	0.0022	6	0	0.201	0.9985772	0.04789855	DEFB118	-25799	ncHAE
chr20:30425146-30425446	0.006609047	1	3.547473234	0.455619429	300	0.825397	0	0	4.00E-04	1	0	0.989	0.9999111	0.002953134	FOXS1	8124	ncHAE
chr20:30753113-30753413	0.305084158	1	1.889525311	0.339139317	300	0.9444444	0.1246	2	0	0	1	1	0.9998646	0.01386455	PLAGL2	42331	ncHAE
chr20:36479434-36479734	3.88E-05	1	5.494550774	3.66E-14	300	0.99206349	0.15375	2	8.00E-04	2	1	0.984	1	2.83E-07	VSTM2L	-51922	ncHAE
chr20:37712501-37712801	0.109781354	1	2.439105011	1.059986347	300	0.968254	0.1805	2	0.0014	4	1	0.993	0.9897031	0.1323967	DHX35	121673	ncHAE
chr20:38076380-38076680	0.133397356	1	2.083669323	0.340645446	300	0.984127	0.2973	3	0.0022	3	0	0.761	0.9992183	0.03345119	DHX35	485552	ncHAE
chr20:38169937-38170236	0.792860016	1	1.184304777	0.876804232	299	0.968254	0	0	0.001	1	0	1	0.9886133	0.1865786	DHX35	579109	ncHAE
chr20:38230562-38230972	0.177688211	1	2.011946956	0.902645074	410	0.99206349	0.0148	2	0.003	1	0	1	0.9999973	0.000556159	DHX35	639789	ncHAE
chr20:38244916-38245215	0.219482126	1	1.117814583	0.554547638	299	0.99206349	0.09515	2	0.0018	2	0	1	0.9514728	0.4427263	DHX35	654088	ncHAE
chr20:38736365-38736665	0.291923318	1	1.841768757	2.30E-14	300	0.99206349	0	0	0.0012	3	0	1	0.9943062	0.09681879	MAFB	581365	ncHAE
chr20:39488103-39488403	0.099646384	1	2.569293655	1.39E-14	300	0.9761905	0	0	0.0012	4	0	0.5435	0.9994734	0.01863973	TOP1	-169205	ncHAE
chr20:39959856-39960155	0.292640421	0.896463019	1.937091864	1.15788421	299	0.99206349	0	0	0.0025	4	0	1	0.9830136	0.1730436	LPIN3	-9554	ncHAE
chr20:40510599-40510898	0.026534951	1	3.687712459	0.127725123	299	0.99206349	0.107	1	6.00E-04	6	0	0.511	0.9995233	0.01688484	CHD6	-263616	ncHAE
chr20:40811103-40811402	0.032709269	1	2.788099024	0.569755358	299	0.99206349	0	0	0.0054	1	0	0.872	0.9977096	0.03633572	CHD6	-564120	ncHAE
chr20:40910402-40910702	0.010561097	1	3.983182943	3.98E-14	300	0.99206349	0	0	0.0017985	2	0	1	0.999994	0.001231392	CHD6	-663419	ncHAE
chr20:41525539-41525884	0.070289533	1	1.966705906	1.54E-14	345	0.99206349	0.0493	2	0.0027	4	0	1	0.9990011	0.027735	PTPRT	292661	ncHAE
chr20:41741803-41742114	0.054039649	1	1.768410496	1.10E-14	311	0.99206349	0	0	0.0058	1	0	1	0.9994188	0.0287159	PTPRT	76414	ncHAE
chr20:41953803-41954103	1	0.877973814	0.930231708	0.305511909	300	0.99206349	0	0	0.0029	6	0	0.8685	0.8495134	0.642218	SRSF6	-132615	ncHAE
chr20:4237442-4237741	0.005357074	1	3.480941078	0.373944389	299	0.9047619	0.0879	5	0.0018	3	1	NA	0.9999866	0.000611339	ADRA1D	-7871	ncHAE
chr20:44853810-44854118	0.256801206	0.694162604	1.65901135	0.86076739	308	0.99206349	0.26015	2	0.0018	7	0	0.9875	0.9906778	0.1284413	CDH22	26370	ncHAE
chr20:50222732-50223032	0.290837595	1	1.819508477	0.417674468	300	0.99206349	0.4322	2	0.0056	2	0	0.008	0.9852632	0.1608987	NFATC2	-63624	ncHAE
chr20:51094092-51094474	0.198397476	1	1.978568442	5.99E-14	382	0.99206349	0.2606	3	0.0045	4	0	1	0.999712	0.01310174	ZFP64	-285758	ncHAE
chr20:5140541-5140840	0.138658854	1	2.26660024	0.346922948	299	0.9761905	0.0114	1	0.0034	1	0	NA	0.9988017	0.03070052	CDS2	33259	ncHAE
chr20:51822888-51823187	0.003007188	0.120992342	3.803676281	2.699555559	299	0.984127	0.02315	2	8.00E-04	3	0	0	0.9998371	0.003483157	TSHZ2	234092	ncHAE
chr20:53493398-53493698	0.047437529	1	2.190896726	0.34791994	300	0.984127	0.0148	1	0.0028	5	0	0.996	0.9991834	0.02525713	DOK5	401412	ncHAE
chr20:56846855-56847210	0.259972389	1	1.661843125	1.92E-14	355	0.968254	0.0126	4	8.00E-04	5	0	0.998	0.9992562	0.034355	PPP4R1L	37462	ncHAE
chr20:58815948-58816248	0.001064915	0.136980802	5.13681134	1.605681064	300	0.984127	0.1659	4	0.0044	3	0	0.0015	0.9998356	0.005132631	CDH26	282616	ncHAE
chr20:60204489-60204789	0.002202284	1	4.395411692	0.486978491	300	0.952381	0.20425	2	0.0066	1	0	0.003	0.9999944	0.000424576	CDH4	377157	ncHAE
chr20:60269938-60270238	0.119908169	1	2.675985966	0.351619104	300	0.968254	0	0	0.002	3	0	0.959	0.9946646	0.09146495	TAF4	370778	ncHAE
chr20:61717108-61717407	0.159465013	1	2.426742272	0.833413686	299	0.849206	0	0	0.0012	5	0	0.997	0.9814387	0.1807015	BHLHE23	-78871	ncHAE
chr20:61733388-61733688	0	1	17.81082452	0.410018099	300	0.293651	0.26165	2	0.0022	3	2	1	1	0	BHLHE23	-95151	ncHAE
chr20:6542399-6542698	0.092998439	1	2.443348361	0.367848707	299	0.99206349	0.3524	1	0	0	0	NA	0.9995648	0.01716201	BMP2	-205762	ncHAE
chr20:6631663-6632045	0.014586163	0.592230744	3.15698669	0.361931125	382	0.587302	0.1136	1	0.0016	3	0	NA	0.9999999	2.92E-05	BMP2	-116457	ncHAE
chr20:6956126-6956426	0.037038773	1	3.023162874	1.80E-14	300	0.888889	0.45	2	0.0015	4	0	NA	0.9999997	0.000142254	BMP2	207965	ncHAE
chr20:7092260-7092559	0.043196998	0.166342084	2.73470941	1.159186962	299	0.99206349	0.1935	1	0.0014	5	0	NA	0.9975418	0.04676205	BMP2	344099	ncHAE
chr20:8149579-8149878	0.360644993	1	1.987264368	0.413326282	299	0.9603175	0.1161	2	0.0013	4	1	NA	0.8622551	0.542971	PLCB1	36457	ncHAE
chr20:8252307-8252606	0.127861832	1	2.354678207	0.088052569	299	0.9206349	0	0	0.0024	3	0	NA	0.9998839	0.01261502	PLCB1	139185	ncHAE
chr20:8633267-8633567	0.020614835	0.236632843	3.093213957	1.890784983	300	0.9444444	0.39665	2	0.0071	2	0	NA	0.9989877	0.02096434	PLCB1	520145	ncHAE
chr20:8882312-8882611	0.126099267	0.496825885	1.270562922	0.893975965	299	0.84127	0	0	0.0016	5	0	NA	0.8519944	0.6445299	PLCB4	-405985	ncHAE
chr20:8965488-8965788	0.238094951	1	1.89908559	1.10E-14	300	0.99206349	0.0126	1	0.0019	2	0	NA	0.9894633	0.1819277	PLCB4	-322809	ncHAE
chr21:15706211-15706511	0.08558943	0.677262288	2.542991816	1.063169542	300	0.99206349	0.12215	2	0.003	4	0	0.9895	0.9969244	0.06918425	HSPA13	49147	ncHAE
chr21:16066383-16066683	0.020340504	1	1.785378461	1.02E-14	300	0.9761905	0.0461	1	0.0045	2	0	0.999	0.9903457	0.1286606	SAMSN1	-110810	ncHAE
chr21:16093057-16093388	0.328417941	1	1.4355771	2.92E-14	331	0.99206349	0.1229	2	0	0	0	1	0.9998089	0.01713452	SAMSN1	-137500	ncHAE
chr21:16247169-16247468	0.141798174	1	2.290528405	1.74E-14	299	0.984127	0.15615	2	8.00E-04	4	1	0.397	0.9990953	0.02647076	NRIP1	190002	ncHAE
chr21:17828633-17828933	0.013250771	1	3.205665823	0.779662804	300	0.99206349	0.135	5	0.0041	2	0	0.99	0.9999136	0.005905353	USP25	726439	ncHAE
chr21:18215593-18215892	0.022426511	1	3.089838951	0.341648369	299	0.99206349	0.0228	2	0.0042	3	0	0.996	0.9999996	0.00016729	CXADR	-668957	ncHAE
chr21:19398638-19398938	0.0003211	1	3.351512783	0.359471576	300	0.968254	0	0	0.0016	1	0	0.995	0.9999944	0.000424589	CHODL	-218362	ncHAE
chr21:19475083-19475382	0.552438932	0.363556065	1.392474491	1.742684552	299	0.99206349	0.3443	2	0	0	2	0.952	0.963664	0.3121501	CHODL	-141917	ncHAE
chr21:19722098-19722403	0.257672692	0.998871621	1.548603482	1.94E-14	305	0.984127	0.1943	4	0.0053	4	0	0.95	0.9830446	0.1752038	TMPRSS15	53722	ncHAE
chr21:21700130-21700429	0.008274449	1	3.78302454	0.529006832	299	0.99206349	0.0116	1	4.00E-04	4	0	0.007	0.9998934	0.004979503	NCAM2	-670353	ncHAE
chr21:21946639-21946939	0.017439095	1	1.796110197	0.567632977	300	0.99206349	0.0375	3	0	0	0	0.4445	0.9892785	0.1120531	NCAM2	-423844	ncHAE
chr21:22365665-22365965	0.057931597	1	1.993477311	1.94E-14	300	0.984127	0.3199	2	0.001	3	0	0.9665	0.9997415	0.01874799	NCAM2	-4818	ncHAE
chr21:27213817-27214116	0.134524822	1	2.36641284	0.367817227	299	0.99206349	0.21675	2	0.0026	4	0	0.954	0.9985547	0.03462122	ATP5J	-106623	ncHAE
chr21:27626390-27626690	0.042653811	1	2.567107944	0.458939258	300	0.984127	0.0186	1	0.0034	2	0	0.2995	0.9906941	0.1020982	APP	-83568	ncHAE
chr21:28048523-28048823	0.013365868	1	3.171217931	1.119524625	300	0.99206349	0.3588	5	0.0036	1	0	0.1065	0.9983464	0.02980697	CYYR1	-103070	ncHAE
chr21:30238095-30238394	0.00024334	1	4.937003576	0.361513445	299	0.9761905	0.2218	7	0.0044	3	6	0.069	0.9999999	1.65E-05	N6AMT1	19448	ncHAE
chr21:30238636-30239668	0.253874482	1	1.792257618	0.604621697	1032	0.984127	0.222	9	0.0046	5	8	0.204	0.9917287	0.07800128	N6AMT1	18541	ncHAE
chr21:30429110-30429410	0.413648427	1	1.710070302	0.481715755	300	0.9206349	0	0	8.00E-04	1	0	0.229	0.9984217	0.06997032	CCT8	16858	ncHAE
chr21:30752490-30752806	0.274781586	1	1.755063112	0.373073257	316	0.952381	0.2959	1	0.0015	2	1	1	0.9920911	0.1181954	BACH1	80911	ncHAE
chr21:30930680-30930980	0.095119814	0.759341059	2.501628227	1.041415416	300	0.9603175	0	0	0.004	3	0	0.993	0.9969208	0.05336783	BACH1	259093	ncHAE
chr21:31029302-31029601	0.168491481	1	2.177592148	0.421714329	299	0.99206349	0	0	0.003	2	0	0.105	0.997909	0.05771997	GRIK1	282778	ncHAE
chr21:32457919-32458219	0.102716023	0.814213687	2.545135952	1.216523778	300	0.9603175	0.05215	4	0	0	0	0.001	0.9950884	0.06970384	KRTAP19-8	-47274	ncHAE
chr21:34559865-34560165	0.001678411	1	4.189390703	0.423718108	300	0.99206349	0	0	0.0024	2	0	0.991	0.9999996	6.35E-05	IFNAR2	-42264	ncHAE
chr21:35466997-35467296	0.004632021	1	3.64809277	0.431940263	299	0.99206349	0.04815	2	0.003	1	0	1	1	1.89E-06	SLC5A3	21277	ncHAE
chr21:36173492-36173801	0.328287827	1	1.783747921	3.68E-14	309	0.634921	0.0401	1	0.0016	5	0	1	0.9972885	0.06613705	CLIC6	131959	ncHAE
chr21:39235717-39236016	0.001799276	1	3.293223733	0.565683458	299	0.99206349	0	0	0.0037	2	0	0.024	0.9994483	0.01471561	KCNJ6	52882	ncHAE
chr21:46096211-46096511	0.033022621	1	3.221084844	0.596736972	300	0.984127	0.0302	8	0.0016	5	1	0.999	0.999262	0.01747328	KRTAP12-1	5717	ncHAE
chr22:27210567-27210867	0.040252634	1	2.806780651	1.60E-14	300	0.99206349	0.3353	1	0.001	3	1	1	0.9999984	0.000414109	CRYBA4	192789	ncHAE
chr22:34360430-34360729	0.008818405	1	1.889686749	8.79E-15	299	0.984127	0.0164	1	0	0	0	0.979	0.9999655	0.004270081	LARGE	-44171	ncHAE
chr22:36168858-36169158	1	0.052650741	0.517809264	2.636589347	300	0.99206349	0	0	0.0025	2	0	1	0.7807441	0.8245155	APOL5	55089	ncHAE
chr22:36985829-36986128	0.079642703	1	2.348719206	2.46E-14	299	0.9444444	0.0639	3	0.0034	2	0	0.002	0.9998411	0.007251951	EIF3D	-60496	ncHAE
chr22:42714164-42714464	1	1	0.912020031	6.72E-14	300	0.865079	0	0	0.0018	2	0	1	0.9953615	0.1982565	TCF20	-102866	ncHAE
chr22:43400452-43400752	0.181890199	1	1.905405081	0.402449931	300	0.571429	0	0	6.00E-04	5	0	0.0335	0.9996743	0.01455792	PACSIN2	10549	ncHAE
chr22:47241129-47241428	0.118711266	0.88485526	1.871163661	0.762809674	299	0.9603175	0.0117	2	0.001	3	0	0.995	0.9847484	0.2090568	TBC1D22A	82761	ncHAE
chr22:49354867-49355233	0.00096246	0.952435213	3.051419615	0.983853655	366	0.9761905	0.0188	5	8.00E-04	2	0	0.968	0.9993305	0.01581551	FAM19A5	469778	ncHAE
chr22:49497306-49497606	0.037015727	0.069758573	3.091612361	2.007566328	300	0.9761905	0.0791	2	0.0017	2	0	1	0.9990919	0.02065465	FAM19A5	612184	ncHAE
chr3:1007930-1008395	0.192867558	1	1.86710329	0.285398105	465	0.99206349	0	0	0.0016	7	0	0.337	0.9997328	0.007628024	CNTN6	-126097	ncHAE
chr3:104351590-104351897	0.322585238	1	1.69923946	2.27E-14	307	0.9206349	0.0182	1	4.00E-04	1	0	1	0.9987862	0.04356794	ALCAM	-734009	ncHAE
chr3:107003211-107003511	0.109046759	1	2.246876084	0.461022198	300	0.99206349	0.0539	2	0.0092	1	0	0.9645	0.9984947	0.03553386	BBX	-238462	ncHAE
chr3:107317833-107318292	0.219482738	1	1.331986567	1.18E-14	459	0.761905	0	0	0.0048	2	0	1	0.9815816	0.182164	BBX	76240	ncHAE
chr3:107708878-107709273	0.075701834	1	2.131119488	2.60E-14	395	0.984127	0.2658	2	0.001	5	0	1	0.9974455	0.03944926	CD47	100785	ncHAE
chr3:107724874-107725174	0.211501306	0.220881047	2.173817708	0.769710774	300	0.857143	0	0	0.0033	2	0	0.5895	0.956386	0.327198	CD47	84837	ncHAE
chr3:109203003-109203303	0.037470498	1	2.382462727	1.38E-14	300	0.99206349	0	0	0.0011	4	0	0.957	0.9999739	0.003323136	DPPA4	-146734	ncHAE
chr3:109452943-109453306	0.34238143	1	1.494177645	2.29E-14	363	0.984127	0.4231	1	0	0	0	1	0.9761588	0.2564852	DPPA4	-396706	ncHAE
chr3:110659786-110660085	0.010977525	0.938104022	3.308409045	0.908129161	299	0.99206349	0.0187	2	0.0036	2	1	0.541	0.9985727	0.02700019	PVRL3	-130654	ncHAE
chr3:110700139-110700439	0.22013883	0.748138398	1.947089199	0.999123216	300	0.99206349	0.05312	1	8.00E-04	1	0	0.4785	0.980653	0.1849024	PVRL3	-90301	ncHAE
chr3:114135531-114136195	1	1	0.86677645	4.75E-14	664	0.9761905	0.1008	3	0.002	5	0	1	0.9840335	0.1671732	ZBTB20	-33375	ncHAE
chr3:114182947-114183246	0.65687817	1	1.326143947	0.29702659	299	0.9761905	0	0	0.0016	3	0	1	0.9524632	0.3503381	ZBTB20	-80609	ncHAE
chr3:114246858-114247158	0.091270674	1	2.451097612	0.39607656	300	0.99206349	0.0411	3	0	0	0	0.9945	0.9999191	0.007058276	ZBTB20	-144520	ncHAE
chr3:114272939-114273302	0.071694873	0.144781006	1.0907129	1.829718053	363	0.896825	0	0	0	0	0	1	0.9867458	0.1989198	ZBTB20	-170633	ncHAE
chr3:115650017-115650402	0.602076103	1	1.437467851	7.83E-14	385	0.9444444	0.3512	3	0.0059	2	0	1	0.9997898	0.01815953	GAP43	307853	ncHAE
chr3:115905271-115905570	0.102421163	1	2.495438603	0.332786022	299	0.99206349	0.015	1	0	0	0	0.962	0.9999364	0.005262852	LSAMP	258957	ncHAE
chr3:116606665-116606964	0.256851521	1	1.952409953	2.08E-14	299	0.99206349	0.151	1	0.0014	4	0	0.986	0.920688	0.4315813	LSAMP	-442437	ncHAE
chr3:117141796-117142096	0.028212679	1	1.695338835	0.35152356	300	0.99206349	0.362	3	0.0018	3	0	0.328	0.9975433	0.06348227	LSAMP	-977568	ncHAE
chr3:117477288-117477668	0.205069659	0.55144324	1.946206666	1.428284557	380	0.99206349	0.0116	1	8.00E-04	2	0	0.9995	0.9964801	0.05751232	IGSF11	1276257	ncHAE
chr3:118540368-118540811	0.280656114	1	1.576123277	0.259978671	443	0.99206349	0.1224	1	0.003	3	0	1	0.9998387	0.009753874	IGSF11	213145	ncHAE
chr3:119984136-119984436	0.039865024	1	2.785919439	2.04E-14	300	0.99206349	0.0112	1	0.0026	1	0	0.99	0.9999991	0.000270857	GPR156	19655	ncHAE
chr3:120363825-120364273	0.454779663	1	1.161681937	1.82E-14	448	0.9603175	0.0841	1	0.001	1	0	1	0.9907801	0.1264341	HGD	37369	ncHAE
chr3:1273542-1273841	0.034829425	1	2.434442967	0.39957015	299	0.99206349	0.08875	2	7.00E-04	2	0	NA	0.9997168	0.01295794	CNTN6	139432	ncHAE
chr3:13276173-13276472	0.160900338	1	2.442971531	0.354537849	299	0.873016	0.05685	2	6.00E-04	3	0	NA	0.9964692	0.07410315	NUP210	185486	ncHAE
chr3:136479120-136479419	0.069580197	1	1.853238569	2.11E-14	299	0.99206349	0	0	0.0014	3	0	0.005	0.9932078	0.1083388	STAG1	-8060	ncHAE
chr3:136855534-136856153	1	1	0.828790885	1.53E-14	619	0.99206349	0.2107	5	6.00E-04	2	2	1	0.9885836	0.1403747	IL20RB	179137	ncHAE
chr3:136988531-136989017	0.318044792	1	1.223238626	0.241869275	486	0.99206349	0.15375	2	0.003	3	1	1	0.9998892	0.01225397	IL20RB	312067	ncHAE
chr3:137020156-137020455	0.249734559	1	2.031171257	0.334971121	299	0.99206349	0.2867	1	0.0038	2	0	0.562	0.9975154	0.06185642	IL20RB	343599	ncHAE
chr3:137583181-137583603	0.303069261	0.411820118	1.771551053	0.281921699	422	0.99206349	0	0	0.0012	3	0	1	0.9999998	0.000290754	SOX14	99813	ncHAE
chr3:137610487-137611129	0.640767347	1	1.069586562	2.50E-14	642	0.99206349	0.0128	1	0.0018	11	0	1	0.9906811	0.1028587	CLDN18	-118034	ncHAE
chr3:138694122-138694421	0.268486366	1	2.048056689	6.68E-14	299	0.984127	0.0845	2	0.0048	1	0	0.991	0.9968468	0.07349393	FOXL2	-28290	ncHAE
chr3:139493544-139493844	0.106682233	0.573822784	2.145781543	1.5176042	300	0.674603	0.1277	2	0.0022	4	0	0.96	0.9971376	0.05149261	NMNAT3	-96835	ncHAE
chr3:140103064-140103363	0.682529793	1	1.385337905	0.585243158	299	0.9761905	0.3307	1	0.0018	1	0	0.014	0.914817	0.5397417	TRIM42	-293667	ncHAE
chr3:140470457-140470756	0.100744365	1	2.601032242	0.462708436	299	0.9761905	0.021	4	0.0014	1	0	0.996	0.9928	0.08839986	TRIM42	73726	ncHAE
chr3:143388060-143388360	0.455397082	1	1.833356178	1.81E-14	300	0.888889	0	0	0.004	4	0	0.651	0.9947118	0.1299759	SLC9A9	179163	ncHAE
chr3:143465248-143465548	0.034873749	1	2.923979464	0.268898528	300	0.984127	0	0	6.00E-04	1	0	0.01	0.9817831	0.150813	SLC9A9	101975	ncHAE
chr3:146671724-146672026	0.038078997	0.716951888	2.939108613	0.822227678	302	0.952381	0	0	6.00E-04	3	0	0.996	0.9999855	0.001405575	PLSCR1	-409224	ncHAE
chr3:147603321-147603903	0.016786607	1	2.25431548	0.334879492	582	0.99206349	0.3303	6	6.00E-04	5	0	1	0.9999742	0.000755631	ZIC1	476441	ncHAE
chr3:148163708-148164279	0.174740357	1	1.778807575	1.89E-14	571	0.99206349	0.0519	4	8.00E-04	7	0	1	0.9991713	0.0242005	AGTR1	-251664	ncHAE
chr3:148908682-148908981	0.03239936	1	2.847703028	4.46E-14	299	0.99206349	0.0379	1	0.0035	2	0	0.015	0.9997823	0.0118738	CP	31010	ncHAE
chr3:15563300-15563599	0.024512114	1	2.811367055	2.07E-14	299	0.81746	0.4948	1	0.0012	2	0	NA	0.9999408	0.005213675	COLQ	-192	ncHAE
chr3:157611810-157612109	0.300471587	0.168704456	1.759849955	2.005906619	299	0.99206349	0.0106	2	0.002	2	0	0.998	0.9979201	0.0556706	SHOX2	211989	ncHAE
chr3:157637610-157637910	0.080372254	0.011068153	1.923841143	3.555407827	300	0.99206349	0.4038	1	8.00E-04	2	1	0.703	0.9759686	0.20834	SHOX2	186189	ncHAE
chr3:157676147-157676497	0.422353959	1	1.660912716	1.25E-14	350	0.9047619	0	0	9.00E-04	4	0	1	0.999728	0.02019125	SHOX2	147627	ncHAE
chr3:159012221-159012521	0.140481956	0.050106181	2.032459606	2.915400783	300	0.99206349	0	0	0.001	4	0	0.966	0.9949746	0.09005779	IQCJ-SCHIP1	225318	ncHAE
chr3:159898494-159898821	0.124977864	0.343867837	2.112377639	1.668189273	327	0.642857	0.1062	1	0.001	7	0	0.668	0.9991776	0.0202764	C3orf80	-44765	ncHAE
chr3:159925046-159925345	0.213308839	1	1.957842515	3.06E-14	299	0.9761905	0	0	0.0054	3	0	0.681	0.9716082	0.2773286	C3orf80	-18227	ncHAE
chr3:161591785-161592084	0.023578924	0.198464774	2.824355073	1.346795195	299	0.9761905	0.4663	3	0.002	2	0	1	0.9990833	0.02778951	OTOL1	377339	ncHAE
chr3:162455652-162455952	0.090711133	0.163228599	2.711285257	1.760538331	300	0.99206349	0.15905	2	0.0026	1	0	0.999	0.9977825	0.0597613	OTOL1	1241206	ncHAE
chr3:166807886-166808186	0.213770769	1	2.06380859	2.91E-14	300	0.9761905	0.0707	3	0.0014	1	0	0.9905	0.9999441	0.008552775	ZBBX	289542	ncHAE
chr3:167677336-167677657	0.044916231	1	2.191455762	2.06E-14	321	0.99206349	0.1873	2	0	0	0	1	0.9855491	0.1580965	GOLIM4	136266	ncHAE
chr3:1677070-1677467	0.122755716	1	2.171555865	0.814333572	397	0.99206349	0.1407	4	0.0057	6	0	NA	0.9997321	0.009626789	CNTN6	543009	ncHAE
chr3:169081987-169082829	0.551130395	1	0.741290462	1.50E-14	842	0.99206349	0.4399	2	8.00E-04	7	0	1	0.9883637	0.1418974	MECOM	-218315	ncHAE
chr3:169153566-169153866	0.193743398	1	1.879108537	1.60E-14	300	0.99206349	0.0806	2	0.0029	2	0	1	0.9997041	0.02036393	MECOM	-289623	ncHAE
chr3:169183229-169183611	0.092021382	0.798446165	2.251670407	0.634664051	382	0.99206349	0.15885	2	0.0016	1	1	1	0.9977595	0.04408761	ACTRT3	304263	ncHAE
chr3:170819716-170820016	4.87E-05	1	5.384278926	4.36E-16	300	0.587302	0.1028	1	6.00E-04	1	0	0.8475	1	5.62E-09	SLC2A2	-75327	ncHAE
chr3:1711232-1711537	0.019099024	1	3.307087517	0.570342961	305	0.99206349	0.2105	3	0.0018	3	0	NA	0.9998082	0.007489142	CNTN4	-569128	ncHAE
chr3:173680517-173680913	0.025900456	1	1.815572636	0.800378683	396	0.984127	0.0202	1	4.00E-04	2	0	0.88	0.9999769	0.001577032	NLGN1	564477	ncHAE
chr3:173820082-173820381	0.064837643	1	1.537645211	3.63E-14	299	0.99206349	0.2825	1	0.001	1	0	1	0.9996525	0.02464691	NLGN1	703994	ncHAE
chr3:174032011-174032311	0.247008928	1	2.020882387	0.62790248	300	0.99206349	0	0	0.0027	4	0	1	0.9997996	0.01603771	NAALADL2	-544909	ncHAE
chr3:174393771-174394070	0.015935222	0.093918712	3.074603642	2.421111177	299	0.99206349	0	0	0.0033	2	0	0.466	0.9998648	0.004682094	NAALADL2	-183149	ncHAE
chr3:174438530-174438829	0.076895525	0.29009078	2.585760287	1.675340864	299	0.984127	0.0451	2	6.00E-04	3	0	1	0.9990746	0.03618968	NAALADL2	-138390	ncHAE
chr3:174629619-174629918	0.066195472	1	2.584816121	0.349870119	299	0.9285714	0.0176	1	0	0	0	0.994	0.9970859	0.04193418	NAALADL2	52699	ncHAE
chr3:174676522-174676822	0.122267934	0.053371518	2.372352721	1.734765563	300	0.99206349	0.0284	1	0.0058	5	0	0.979	0.995302	0.08755621	NAALADL2	99602	ncHAE
chr3:174893632-174893965	0.330440697	1	1.694388556	1.99E-14	333	0.99206349	0.2374	3	0.0076	2	0	0.999	0.9724336	0.2752424	NAALADL2	316729	ncHAE
chr3:175200036-175200336	0.021656964	0.582541437	3.246840832	1.241622466	300	0.99206349	0.3668	7	0.001	1	0	0.0105	0.9892968	0.09415812	NAALADL2	623116	ncHAE
chr3:175297239-175297539	0.004517842	1	3.553021252	2.73E-14	300	0.99206349	0.08666	7	0.0037	2	0	0.958	0.9999871	0.000711302	NAALADL2	720319	ncHAE
chr3:175671936-175672236	0.003957097	1	3.956081418	0.513283384	300	0.99206349	0.2542	1	0.0013	4	1	0.566	0.9999851	0.000792879	NAALADL2	1095016	ncHAE
chr3:178386891-178387190	0.104472713	0.733517894	2.389536679	0.873581858	299	0.9444444	0	0	0.0022	3	0	0.009	0.9969615	0.05194842	KCNMB2	110553	ncHAE
chr3:180952295-180952595	0.087470191	0.066677714	2.720297653	2.250788537	300	0.99206349	0.021	2	0.0022	3	0	1	0.9955784	0.06636517	DNAJC19	-244884	ncHAE
chr3:182019857-182020156	0.167739557	1	2.002390133	2.52E-14	299	0.99206349	0.0774	2	0.0026	1	0	0.996	0.9994949	0.02637108	ATP11B	-491281	ncHAE
chr3:182236377-182236677	0.116890063	1	2.302148609	0.334932604	300	0.99206349	0.108	1	0.0015	2	0	1	0.9999965	0.001228583	ATP11B	-274761	ncHAE
chr3:183289709-183290008	0.272151205	1	1.271021184	0.653540478	299	0.99206349	0.4597	1	0	0	1	0.002	0.9593402	0.329192	KLHL6	-16382	ncHAE
chr3:184069291-184069608	0.140876401	0.69444825	2.074249858	1.240345971	317	0.9285714	0	0	0.0018	4	0	0.951	0.9997859	0.01670038	CLCN2	9989	ncHAE
chr3:18537779-18538079	0.000241965	1	3.536764607	0.512575315	300	0.984127	0.19235	2	0.0018	1	0	NA	0.9998246	0.006785546	SATB1	-71864	ncHAE
chr3:185957071-185957371	0.081910199	1	2.47774163	0.46708642	300	0.746032	0.15815	2	8.00E-04	1	1	1	1	6.68E-05	DGKG	122805	ncHAE
chr3:187290017-187290317	0.001128974	1	3.128497091	0.859558318	300	0.99206349	0.3846	4	0.0046	1	0	0.017	0.999793	0.007613337	SST	98020	ncHAE
chr3:187628083-187628383	0.142739936	0.400175793	1.977019501	1.344107171	300	0.9365079	0.04425	2	4.00E-04	3	1	1	0.986361	0.192904	BCL6	-164718	ncHAE
chr3:187966534-187966833	0.019721818	1	3.449875753	0.378890646	299	0.984127	0.0246	5	0	0	0	0.178	0.999905	0.004595807	LPP	35963	ncHAE
chr3:188917991-188918291	0.282885287	0.115579289	1.846913517	2.287262816	300	0.984127	0.1012	1	0.0011	2	0	0.9355	0.9862343	0.1968395	TPRG1	28378	ncHAE
chr3:19007830-19008129	0.482150175	1	1.601262188	2.32E-14	299	0.99206349	0.0379	1	0.0018	3	0	NA	0.9997593	0.02996826	KCNH8	-181966	ncHAE
chr3:190263016-190263327	0.123310074	1	2.354406244	0.291535324	311	0.984127	0	0	0.0021	4	0	0.999	0.9999169	0.006287925	IL1RAP	31281	ncHAE
chr3:193016253-193016552	0.217258475	0.746471439	2.25123623	0.470148803	299	0.99206349	0.011	2	0.0014	3	0	0.81	0.9996097	0.02325181	HRASLS	57489	ncHAE
chr3:193419821-193420121	0.132601056	1	1.965738784	0.174009887	300	0.984127	0.0132	1	0.0032	4	0	1	0.9999628	0.01619334	OPA1	109038	ncHAE
chr3:193506521-193506821	0.048271854	1	1.908889864	1.99E-14	300	0.9047619	0.1587	3	0.001	3	0	1	0.9999854	0.004456097	OPA1	195738	ncHAE
chr3:194182759-194183058	3.96E-08	1	8.190722245	2.06E-14	299	0.99206349	0.09855	2	0.0016	1	0	0.004	1	5.00E-09	ATP13A3	36184	ncHAE
chr3:20420277-20420576	0.093079237	1	2.386689971	3.49E-14	299	0.99206349	0	0	4.00E-04	1	0	NA	0.9998522	0.009557631	SGOL1	-192744	ncHAE
chr3:2137726-2138157	0.015703643	0.955727572	3.031842755	0.803033721	431	0.9761905	0.1228	4	0.0021	6	0	NA	0.9998304	0.004269333	CNTN4	-142571	ncHAE
chr3:21801561-21801901	0.004185817	1	3.696414093	0.861587796	340	0.99206349	0.0725	3	0.0019975	2	0	NA	0.999996	0.000341976	ZNF385D	-8804	ncHAE
chr3:2310785-2311084	0.051550285	1	3.072461605	1.59E-14	299	0.99206349	0.4752	1	0.003	3	0	NA	0.9999768	0.002779775	CNTN4	30422	ncHAE
chr3:23150167-23150467	0.044921984	0.029584794	2.756031781	2.722528596	300	0.968254	0.0515	3	0	0	1	NA	0.9987603	0.03240912	UBE2E2	-94467	ncHAE
chr3:2417275-2417575	0.011968523	0.535884965	3.535595577	1.237762593	300	0.99206349	0.1502	3	0.0027	2	0	NA	0.9997168	0.009174764	CNTN4	136912	ncHAE
chr3:25495479-25495778	0.299471077	0.964187106	1.220127639	0.766737583	299	0.769841	0.3171	1	0.0032	3	0	NA	0.9778392	0.2514433	RARB	25827	ncHAE
chr3:25650924-25651224	0.274021938	1	1.923810548	1.95E-14	300	0.99206349	0	0	8.00E-04	1	0	NA	0.9959189	0.08065876	TOP2B	54916	ncHAE
chr3:2681578-2681878	0.339408568	1	1.666652245	1.76E-14	300	0.99206349	0.0441	3	0.002	1	0	NA	0.9940735	0.1013587	CNTN4	401215	ncHAE
chr3:26975601-26975901	0.594158936	0.015183636	0.72142936	3.020793792	300	0.99206349	0.0515	1	7.00E-04	2	0	NA	0.7958025	0.7013708	LRRC3B	311454	ncHAE
chr3:2783366-2783665	0.000507977	0.004860509	4.956941425	3.173394107	299	0.984127	0.2063	1	0.0028	2	0	NA	0.9998443	0.003806631	IL5RA	368542	ncHAE
chr3:27951845-27952144	0.300975263	1	1.928174641	0.724429334	299	0.984127	0.4018	1	0.0024	1	0	NA	0.9998918	0.01145289	EOMES	-188006	ncHAE
chr3:28307265-28307564	0.080561171	0.517836578	1.023653632	0.835971771	299	0.99206349	0.015	1	0.0016	1	0	NA	0.9992863	0.1038857	CMC1	24329	ncHAE
chr3:29250849-29251149	0.725856742	0.511261669	1.102920763	1.333638551	300	0.9761905	0.0559	1	0.0078	1	0	NA	0.9977095	0.08982054	RBMS3	-71838	ncHAE
chr3:34354185-34354484	0.388154351	1	1.763568217	0.015460205	299	0.9761905	0.02725	2	6.00E-04	3	0	NA	0.9990794	0.0593153	PDCD6IP	514269	ncHAE
chr3:34553595-34553895	0.39955405	0.343029054	1.633440288	1.070994937	300	0.99206349	0.242	1	0.0072	2	0	NA	0.9927533	0.1503958	PDCD6IP	713679	ncHAE
chr3:35807982-35808302	0.44992214	1	1.470667114	3.20E-14	320	0.984127	0	0	0.003	4	0	NA	0.9953465	0.1267644	ARPP21	126264	ncHAE
chr3:3653609-3653909	0.036515312	0.010652308	2.927713803	3.210911942	300	0.9761905	0	0	0.0012	2	0	NA	0.9848279	0.1332694	LRRN1	-187362	ncHAE
chr3:4774690-4774989	0.015404744	0.711189245	3.469041437	1.295960421	299	0.9206349	0	0	0.0039	2	0	NA	0.9999812	0.001192513	ITPR1	239808	ncHAE
chr3:4790295-4790594	0.023383126	0.579112265	3.111682344	0.760533921	299	0.9761905	0	0	0.002	5	0	NA	0.9999995	0.000139422	BHLHE40	-230356	ncHAE
chr3:50824988-50825447	0.132023033	1	1.313240103	1.36E-14	459	0.984127	0.0673	3	0.0048	2	2	NA	0.9797517	0.1896179	DOCK3	112546	ncHAE
chr3:5313930-5314229	0.061826502	0.991187256	2.576229732	0.778852665	299	0.984127	0	0	0.0017	2	0	NA	0.9999672	0.002596302	EDEM1	84722	ncHAE
chr3:54383353-54383652	0.329431832	0.408570005	1.906636924	1.383547586	299	0.880952	0	0	0.0038	1	0	NA	0.9845695	0.2084479	CACNA2D3	226810	ncHAE
chr3:5467905-5468205	0.000260556	0.384268371	4.946194431	1.624388142	300	0.984127	0.1252	1	0.001	3	0	NA	0.999998	0.000110041	EDEM1	238697	ncHAE
chr3:54834460-54834760	0.016862794	1	1.795880381	0.271010324	300	0.9761905	0.0198	3	0.004	1	0	NA	0.9985992	0.04640236	LRTM1	127491	ncHAE
chr3:55292482-55292781	0.109900467	0.927829554	2.465477619	0.751157187	299	0.984127	0.09026	1	0.0032	2	0	NA	0.9999886	0.002193988	WNT5A	231341	ncHAE
chr3:55613457-55613807	0.395797085	1	1.667807772	2.10E-14	350	0.952381	0.19	2	0	0	0	NA	0.9999843	0.004674826	WNT5A	-89659	ncHAE
chr3:563102-563402	0.007753878	0.898993386	2.856914864	1.009743757	300	0.99206349	0.4197	3	0.002	3	0	NA	0.999416	0.01553274	CHL1	324973	ncHAE
chr3:58810217-58810517	0.118032055	1	2.283971037	0.402561912	300	0.968254	0.0126	1	0.0017	2	0	NA	0.9999487	0.004957329	FAM3D	-157792	ncHAE
chr3:59296995-59297295	0.150940729	1	2.389435539	0.071891034	300	0.99206349	0.0349	1	0.0033	4	0	NA	0.9995124	0.02662009	FAM3D	-644570	ncHAE
chr3:59372964-59373353	0.62244791	1	1.317532708	0.380288294	389	0.9761905	0.3048	2	0.0012	5	0	NA	0.9618642	0.2672502	FAM3D	-720584	ncHAE
chr3:59421904-59422203	0.105881151	1	2.365935434	1.45E-14	299	0.952381	0.0427	1	0.0034	4	0	NA	0.9947706	0.07510862	FAM3D	-769479	ncHAE
chr3:59426339-59426638	0.237697772	1	1.889896818	3.71E-14	299	0.9444444	0	0	0.0076	3	0	NA	0.9994534	0.02852738	FAM3D	-773914	ncHAE
chr3:59543973-59544367	0.197969891	1	2.000872265	0.801424101	394	0.99206349	0	0	0.0012	3	0	NA	0.9981837	0.03141377	FAM3D	-891595	ncHAE
chr3:59577690-59577989	0.212117055	1	1.882533082	0.314865341	299	0.99206349	0	0	0.0045	2	0	NA	0.9892765	0.1365628	FAM3D	-925265	ncHAE
chr3:60291328-60291628	0.085777295	1	2.359451569	0.426454052	300	0.99206349	0.0527	4	0.0012	3	0	NA	0.9992785	0.02381953	FHIT	945655	ncHAE
chr3:60318584-60318884	0.296844186	1	1.605322594	0.028410918	300	0.984127	0	0	0.0012	3	0	NA	0.9999791	0.005573431	FHIT	918399	ncHAE
chr3:60332840-60333140	0.284123463	1	1.961988486	3.04E-14	300	0.99206349	0	0	0.002	3	0	NA	0.99952	0.04164105	FHIT	904143	ncHAE
chr3:60355812-60356111	0.001867669	1	4.22458513	0.398180241	299	0.99206349	0.0343	3	0.003594	1	0	NA	0.9996243	0.008832697	FHIT	881171	ncHAE
chr3:60368536-60368835	0.000885248	1	4.542084167	0.924561828	299	0.99206349	0.3306	2	0.006	3	0	NA	0.9999954	0.000261704	FHIT	868447	ncHAE
chr3:60544671-60544971	0.064449106	1	1.662292387	1.160668944	300	0.99206349	0.10043	2	0.0012	5	0	NA	0.9964832	0.07832681	FHIT	692312	ncHAE
chr3:6061922-6062222	0.264903273	0.44974676	1.482522611	1.459455584	300	0.952381	0.026	1	0.0011	6	0	NA	0.9299928	0.4090885	EDEM1	832714	ncHAE
chr3:60925762-60926062	0.10869825	1	2.324829909	0.279132763	300	0.99206349	0	0	0.0011	4	0	NA	0.9999443	0.005234521	FHIT	311221	ncHAE
chr3:609519-609819	0.323734295	0.914770446	1.600788366	1.078386878	300	0.984127	0.0988	1	0.0024	5	1	NA	0.9993678	0.03115022	CHL1	371390	ncHAE
chr3:60975392-60975691	0.008279722	0.011365441	2.920910455	3.158401323	299	0.984127	0.015	1	0.0016	2	0	NA	0.9985185	0.0357155	FHIT	261591	ncHAE
chr3:61205852-61206151	0.215789455	0.238267008	1.706099335	1.241505809	299	0.99206349	0.1126	1	0.0096	1	0	NA	0.9884855	0.2568544	FHIT	31131	ncHAE
chr3:61445386-61445685	0.089274115	1	2.600940963	3.83E-14	299	0.9761905	0.27335	2	0.0021	6	0	NA	0.9995167	0.01837225	PTPRG	-102049	ncHAE
chr3:615785-616085	0.018979363	0.598589836	3.186858651	1.434506344	300	0.9444444	0.2013	2	8.00E-04	1	0	NA	0.9990904	0.01637251	CHL1	377656	ncHAE
chr3:64190704-64191003	0.000507597	1	5.11697206	0.510242485	299	0.99206349	0.1403	6	0.0026	3	0	NA	0.9999997	3.59E-05	PRICKLE2	20277	ncHAE
chr3:64525348-64525648	0.087630802	0.62933031	2.588485035	1.253590032	300	0.619048	0.1348	1	0.0032	5	0	NA	0.9918974	0.0931832	ADAMTS9	148178	ncHAE
chr3:64575628-64575927	0.1077995	1	2.296874142	0.552996447	299	0.99206349	0.34415	2	0.0018	3	0	NA	0.9999962	0.001293958	ADAMTS9	97898	ncHAE
chr3:64661026-64661325	0.172328017	1	2.316352236	2.32E-14	299	0.99206349	0.1216	1	0.0016	1	0	NA	0.9538098	0.2866045	ADAMTS9	12500	ncHAE
chr3:67750147-67750446	0.072342909	0.930822429	1.959647938	0.486608117	299	0.9761905	0	0	0.0037	2	0	NA	0.9955597	0.1186884	SUCLG2	-45263	ncHAE
chr3:67948154-67948696	0.324907235	1	1.711379092	0.248237486	542	0.984127	0.02595	2	0.001	4	1	NA	0.9999725	0.002068109	FAM19A1	-104934	ncHAE
chr3:68113495-68113878	0.318668375	1	1.487710019	2.31E-14	383	0.99206349	0.1683	5	0.0011	2	0	NA	0.9999168	0.01026779	FAM19A1	60328	ncHAE
chr3:68193085-68193385	0.123152732	1	2.333740322	9.77E-15	300	0.99206349	0.0343	1	0.0028	3	0	NA	0.999213	0.0241936	FAM19A1	139876	ncHAE
chr3:68683183-68683507	0.444414415	1	1.607026272	1.82E-14	324	0.99206349	0	0	8.00E-04	4	0	NA	0.9602441	0.2694514	FAM19A4	298416	ncHAE
chr3:68971671-68971970	0.110104414	0.733914123	2.277256812	1.188253742	299	0.99206349	0.1834	2	0.0066	1	0	NA	0.9985733	0.03342878	FAM19A4	9940	ncHAE
chr3:6906949-6907248	2.12E-05	0.418035982	5.173164128	1.227739852	299	0.968254	0.22065	4	0.0026	1	0	NA	0.9999956	0.00014655	GRM7	4297	ncHAE
chr3:69280857-69281157	7.33E-05	1	5.776031375	0.697840236	300	0.611111	0.0371	3	5.00E-04	4	0	NA	1	7.76E-07	LMOD3	-109290	ncHAE
chr3:69628499-69628798	0.408914682	1	2.354761598	0.529710278	299	0.968254	0.1937	1	0.0016	3	0	NA	0.8580146	0.6252975	MITF	-159937	ncHAE
chr3:70019877-70020176	0.213017378	0.465611325	2.105562269	1.337088143	299	0.9761905	0	0	7.00E-04	2	0	NA	0.9997985	0.01680726	MITF	231441	ncHAE
chr3:70046736-70047412	0.483064078	1	1.175346418	2.87E-14	676	0.9365079	0.019	1	0.0021	6	0	NA	0.9990797	0.03690893	MITF	258488	ncHAE
chr3:70055066-70055365	0.733003154	1	0.905277643	0.510373121	299	0.99206349	0	0	0.0018	3	0	NA	0.9938869	0.2159264	MITF	266630	ncHAE
chr3:70299668-70300025	1	1	0.899455409	0.402646173	357	0.984127	0.0651	1	0.0012	1	0	NA	0.9875831	0.2774625	MITF	511261	ncHAE
chr3:70351751-70352050	0.049265367	0.686575194	2.07804991	0.509117112	299	0.99206349	0.03345	4	0.0051	2	0	NA	0.9987096	0.04418212	MITF	563315	ncHAE
chr3:70554875-70555424	0.383475022	1	0.924870365	0.022748359	549	0.984127	0.4149	1	0.0028	5	0	NA	0.9977135	0.08974227	FOXP1	624838	ncHAE
chr3:70644650-70645023	0.094086467	1	2.254713078	1.033184331	373	0.99206349	0	0	8.00E-04	5	0	NA	0.9998315	0.00698972	FOXP1	535151	ncHAE
chr3:70655253-70655552	0.270801608	1	1.558729496	0.379738568	299	0.865079	0.09864	1	0.0023	2	0	NA	0.9982652	0.05524697	FOXP1	524585	ncHAE
chr3:70669040-70669617	0.394967536	1	1.39236143	0.432687392	577	0.99206349	0.1412	2	0.0032	12	0	NA	0.9721279	0.1882336	FOXP1	510659	ncHAE
chr3:70778755-70779161	0.445680379	1	1.541628527	3.44E-14	406	0.896825	0.09855	4	6.00E-04	1	0	NA	0.9999725	0.005965354	FOXP1	401030	ncHAE
chr3:71441834-71442133	0.158891947	0.463547197	1.977978639	1.087710622	299	0.984127	0.4832	1	4.00E-04	1	0	NA	0.990737	0.1659723	FOXP1	-261996	ncHAE
chr3:73768731-73769030	0.023809967	1	3.548856798	3.25E-14	299	0.761905	0.02835	4	0.0017	4	0	NA	0.999978	0.002049729	PDZRN3	-94790	ncHAE
chr3:75178178-75178477	0.074941396	1	2.059478245	0.378719821	299	0.99206349	0.0409	3	0	0	0	NA	0.9999294	0.006124418	FRG2C	-535153	ncHAE
chr3:76414538-76414978	0.071450829	1	2.170170448	0.274970369	440	0.9285714	0.0146	1	8.00E-04	3	0	NA	0.99906	0.01645905	ROBO2	458912	ncHAE
chr3:76530223-76530523	0.024283327	0.257001425	2.86828013	1.922006991	300	0.99206349	0	0	0.0024	4	0	NA	0.9925076	0.07594606	ROBO2	574527	ncHAE
chr3:76596942-76597249	0.293276726	1	1.800220458	0.069509709	307	0.9761905	0	0	0.0014	1	0	NA	0.9997648	0.01847767	ROBO2	641250	ncHAE
chr3:77036141-77036479	0.119478491	1	1.516256449	0.779726592	338	0.9761905	0.0559	1	0	0	0	NA	0.9953104	0.08971442	ROBO2	1080464	ncHAE
chr3:77220035-77220456	0.499637647	1	1.479944391	0.321966994	421	0.984127	0.1865	1	0.0016	4	0	NA	0.9940896	0.08023611	ROBO2	1264400	ncHAE
chr3:79137021-79137321	0.254796737	1	1.436312354	0.216898979	300	0.99206349	0.1287	2	0.0043975	4	1	NA	0.9994918	0.04296474	ROBO1	679794	ncHAE
chr3:79448698-79448998	0.239146511	1	1.545442348	0.487480587	300	0.99206349	0	0	0.0018	1	0	NA	0.9538787	0.3422239	ROBO1	368117	ncHAE
chr3:79490866-79491165	0.003499306	1	3.794522831	1.57E-14	299	0.99206349	0.0633	1	0	0	0	NA	0.9999866	0.000956383	ROBO1	325949	ncHAE
chr3:79860131-79860431	0.017487415	0.352849761	3.123704777	1.712636637	300	0.99206349	0	0	7.00E-04	4	0	NA	0.9966161	0.05472903	ROBO1	-43316	ncHAE
chr3:79896573-79896872	0.607533695	1	1.395322621	1.032968384	299	0.99206349	0	0	0.0022	1	0	NA	0.9704932	0.2887951	ROBO1	-79758	ncHAE
chr3:80214924-80215223	0.001236683	1	5.070677822	0.442831937	299	0.99206349	0	0	0.0018	5	0	NA	0.9999977	0.000270288	ROBO1	-398109	ncHAE
chr3:81210954-81211253	0.266184554	1	1.946264915	2.08E-14	299	0.9761905	0.0228	3	0.0022	4	0	NA	0.9870587	0.1944239	GBE1	600208	ncHAE
chr3:81389418-81389718	0.199458083	1	2.037509504	1.33E-14	300	0.99206349	0.0373	4	0	0	0	NA	0.9994729	0.01943948	GBE1	421744	ncHAE
chr3:817504-817803	0.423607975	0.895826649	1.602656085	1.085252093	299	0.984127	0.0601	2	0.0022	3	0	NA	0.9931694	0.1113883	CNTN6	-316606	ncHAE
chr3:81893662-81894510	0.374095287	1	1.420300316	0.348794286	848	0.99206349	0.26805	2	0.0014	3	1	NA	0.9906429	0.08390384	GBE1	-82774	ncHAE
chr3:82051824-82052446	1	1	0.734915309	6.52E-14	622	0.952381	0.0292	1	0.0034	5	0	NA	0.9927087	0.115616	GBE1	-240823	ncHAE
chr3:82106954-82107253	0.050855071	1	2.697759618	0.183351218	299	0.99206349	0.1102	1	0	0	0	NA	0.9999966	0.000657543	GBE1	-295792	ncHAE
chr3:82465859-82466217	0.586450328	1	1.414425913	3.26E-14	358	0.968254	0.04034	1	4.00E-04	2	0	NA	0.9996444	0.0227795	GBE1	-654726	ncHAE
chr3:82842753-82843097	0.04027794	1	2.74623674	0.325359578	344	0.99206349	0.0994	1	8.00E-04	1	0	NA	0.9996606	0.01025835	GBE1	-1031613	ncHAE
chr3:85382559-85382859	0.248973582	1	1.890337616	0.396837655	300	0.984127	0	0	9.00E-04	4	0	NA	0.9960807	0.07974692	CADM2	-392923	ncHAE
chr3:85515187-85515579	0.200713923	1	1.403715984	0.422014267	392	0.99206349	0.1342	1	0.0014	1	1	NA	0.9975831	0.08611676	CADM2	-260249	ncHAE
chr3:85563710-85564010	0.013689936	1	3.496445641	0.349996622	300	0.99206349	0.1252	3	0.0028	3	1	NA	0.9995679	0.01583151	CADM2	-211772	ncHAE
chr3:85758555-85759040	0.914792687	1	1.037205788	1.39E-14	485	0.99206349	0	0	0.0025	2	0	NA	0.9780649	0.1951597	CADM2	-16834	ncHAE
chr3:85875741-85876041	0.000946246	1	4.178433615	0.631157549	300	0.984127	0.05315	2	0	0	0	NA	0.9999989	0.000121675	CADM2	100259	ncHAE
chr3:86683571-86683906	0.453075684	1	1.524206968	0.253513667	335	0.984127	0	0	0.001	1	0	NA	0.9966938	0.1060946	VGLL3	356518	ncHAE
chr3:86782800-86783100	0.016822136	0.01432787	3.672215248	2.505932085	300	0.9761905	0.14545	4	8.00E-04	1	0	NA	0.9997729	0.008116486	VGLL3	257307	ncHAE
chr3:87278876-87279175	0.259113352	0.1469207	1.798173255	1.092526862	299	0.99206349	0	0	0.0029	4	0	NA	0.9971199	0.05227581	CHMP2B	2591	ncHAE
chr3:87650044-87650344	0.085859599	1	2.726591434	0.618369454	300	0.99206349	0	0	0.0053	2	0	NA	0.9825165	0.1434899	POU1F1	-324540	ncHAE
chr3:87695954-87696254	0.032358997	1	2.984779802	3.36E-14	300	0.99206349	0.20715	2	0	0	1	NA	0.9994415	0.01974907	HTR1F	-343742	ncHAE
chr3:89276844-89277144	0.278960324	1	1.990210615	0.465173586	300	0.880952	0	0	0.0012	3	0	NA	0.9889235	0.1763334	EPHA3	120320	ncHAE
chr3:93707257-93707668	0.216515713	1	1.974096574	1.38E-14	411	0.698413	0.47	5	0.0028	5	0	NA	0.9997777	0.01248809	ARL13B	8470	ncHAE
chr3:94037201-94037501	0.013176554	1	3.51818373	2.32E-14	300	0.984127	0.1912	2	0.0013	2	1	NA	0.9997474	0.008737467	DHFRL1	-255284	ncHAE
chr3:97313050-97313350	0.060417161	0.998871622	1.481531198	0.514920087	300	0.99206349	0	0	6.00E-04	1	0	NA	0.9893623	0.1760878	ARL6	-170172	ncHAE
chr3:99375186-99375748	0.0924724	1	1.774290338	0.380318349	562	0.706349	0	0	0.003	5	0	NA	0.9997929	0.005899175	COL8A1	18148	ncHAE
chr3:99940818-99941117	0.257415426	1	1.826211081	2.03E-14	299	0.984127	0	0	0.0031	6	0	NA	0.9825385	0.1794185	TMEM30C	36437	ncHAE
chr4:101068783-101069082	0.308693362	1	1.392777997	0.487473238	299	0.9761905	0	0	0	0	0	0.004	0.9236149	0.4268545	DDIT4L	42692	ncHAE
chr4:101509195-101509508	0.12957641	1	2.077341241	2.52E-14	313	0.896825	0.2246	4	0.001	2	0	1	0.9983741	0.03016872	EMCN	-70102	ncHAE
chr4:102112905-102113204	0.277411784	0.924427785	1.771909888	0.804699571	299	0.420635	0.28275	4	0.0038	2	2	0.995	0.9996682	0.02183677	PPP3CA	155582	ncHAE
chr4:10269516-10269816	0.000636412	1	3.86010441	0.764037743	300	0.99206349	0.1511	2	0.0028	11	0	NA	0.9871844	0.07644727	WDR1	-151182	ncHAE
chr4:105967427-105967727	0.054521047	1	2.350007116	0.530989829	300	0.99206349	0.1603	1	0.0035	2	1	1	0.9997707	0.01189793	TET2	-99873	ncHAE
chr4:107355763-107356062	0.004972558	0.618554818	2.839688103	1.371622331	299	0.99206349	0.0202	2	0.0034	1	0	0.001	0.9991469	0.02009379	TBCK	-113261	ncHAE
chr4:108474020-108474401	0.403679613	1	1.621579239	6.81E-14	381	0.99206349	0.0116	1	0.0023	2	0	1	0.9918939	0.1164459	PAPSS1	167397	ncHAE
chr4:108700174-108700473	0.060519299	1	2.761241769	0.110275644	299	0.99206349	0.012	1	4.00E-04	1	0	0.415	0.9985042	0.07159345	SGMS2	-45395	ncHAE
chr4:109770404-109770703	0.129114416	1	2.130384095	0.075819023	299	0.99206349	0	0	0.0024	4	0	0.062	0.9996548	0.01512263	ETNPPL	-86345	ncHAE
chr4:109814878-109815322	0.755640571	1	1.132214193	1.05E-14	444	0.99206349	0.3289	3	0.0017	4	3	0.9965	0.9982721	0.05375012	ETNPPL	-130891	ncHAE
chr4:11119089-11119389	0.001346131	0.462860736	3.92931537	1.083560448	300	0.984127	0.27665	2	0.004	1	0	NA	0.9998613	0.004611084	HS3ST1	312150	ncHAE
chr4:112809456-112809841	0.039173631	0.479504516	2.243571533	1.141273595	385	0.99206349	0	0	8.00E-04	2	0	1	0.9999487	0.003304705	C4orf32	-256904	ncHAE
chr4:113434763-113435063	0.792505159	1	1.16438871	0.74584459	300	0.968254	0	0	0.0011	2	0	1	0.999844	0.03051845	NEUROG2	2415	ncHAE
chr4:114768549-114768849	0.220404136	1	2.150641153	2.26E-14	300	0.99206349	0.03075	2	0.0019	4	0	0.827	0.9992812	0.03265255	CAMK2D	-86475	ncHAE
chr4:115679527-115679841	0.200989454	1	1.731974035	1.19E-14	314	0.99206349	0.0401	1	0.0019	4	0	1	0.9946079	0.1312951	UGT8	160073	ncHAE
chr4:115866988-115867287	0.239440328	0.46649673	1.436096704	1.512322965	299	0.99206349	0.27285	2	0.0054	2	0	0.977	0.9592368	0.329585	NDST4	167894	ncHAE
chr4:116528549-116528848	0.183703929	1	1.80378174	0.360745951	299	0.99206349	0.2831	1	0.0042	1	0	0.314	0.9986922	0.04453726	NDST4	-493667	ncHAE
chr4:11870878-11871178	0.218866456	1	1.855399187	0.65480161	300	0.99206349	0.1068	3	0.001	4	0	NA	0.9921585	0.1204956	HS3ST1	-439639	ncHAE
chr4:119160890-119161190	0.096447773	1	2.34751001	0.493877311	300	0.984127	0.0462	4	0.0028	1	0	0.886	0.9995707	0.02388652	PRSS12	113118	ncHAE
chr4:11967726-11968067	0.21634973	0.480812443	1.668404212	1.310113502	341	0.99206349	0.1767	1	0.0018	6	0	NA	0.9094651	0.4578222	HS3ST1	-536508	ncHAE
chr4:124317839-124318139	0.000195318	0.953529414	4.25928181	1.1238559	300	0.063492	0	0	4.00E-04	3	0	0.996	0.9999995	9.95E-05	SPRY1	-2676	ncHAE
chr4:128260918-128261218	0.32644575	1	1.673419763	2.15E-14	300	0.99206349	0.0403	1	0	0	0	0.984	0.9993753	0.03092608	INTU	-293019	ncHAE
chr4:12935420-12935737	0.025466497	1	2.111459016	1.54E-14	317	0.952381	0.0521	3	0.0021	2	0	NA	0.9998711	0.01345579	RAB28	550410	ncHAE
chr4:129474684-129474984	0.616359183	1	1.423296583	0.039761849	300	0.484127	0.1252	1	0.001	3	0	1	0.9999892	0.0103971	PHF17	-255945	ncHAE
chr4:130202699-130202998	0.029910724	0.20166073	2.873673002	1.667325155	299	0.99206349	0.0543	3	0.003	3	0	0.992	0.9999697	0.002214974	SCLT1	-188087	ncHAE
chr4:130284089-130284451	0.061944949	0.568135603	1.404485025	0.86478338	362	0.087302	0.0529	1	8.00E-04	3	0	1	0.999908	0.01164652	SCLT1	-269508	ncHAE
chr4:130342325-130342624	0.063717789	0.360678905	2.744730136	1.555196346	299	0.99206349	0	0	0.003	6	0	0.744	0.9958036	0.08198421	SCLT1	-327713	ncHAE
chr4:131560343-131560666	0.730230604	1	1.208144211	0.37538688	323	0.99206349	0.0176	1	0	0	0	1	0.9830688	0.2223284	SCLT1	-1545743	ncHAE
chr4:134439213-134439593	0.201443768	1	1.957756309	0.661513258	380	0.99206349	0.0893	3	0.001	3	0	0.998	0.9293201	0.3566791	PCDH10	368933	ncHAE
chr4:1357151-1357450	0.079722888	1	2.606808837	0.10423358	299	0.9761905	0.0795	4	8.00E-04	1	2	NA	0.999996	0.001201641	UVSSA	16197	ncHAE
chr4:137239309-137239666	0.094475981	0.267823621	1.447668886	0.664340787	357	0.984127	0	0	5.00E-04	2	0	1	0.9966155	0.07659258	PCDH18	1214141	ncHAE
chr4:13785622-13785921	0.39143231	1	1.727476276	3.01E-14	299	0.746032	0.0331	1	0.0032	2	0	NA	0.9598992	0.2731184	BOD1L1	-156425	ncHAE
chr4:138082424-138082723	0.248369117	0.072005537	1.366771336	1.911619145	299	0.99206349	0.0413	3	0	0	0	0.986	0.9403838	0.3840125	PCDH18	371055	ncHAE
chr4:138778779-138779078	0.079442036	1	2.580608103	0.659030429	299	0.9761905	0.07947	3	8.00E-04	4	1	1	0.9994648	0.01883799	PCDH18	-325300	ncHAE
chr4:139646307-139646660	0.439512045	1	1.561466083	0.025433844	353	0.99206349	0.2343	4	0.0028	3	0	1	0.9977565	0.06017418	CCRN4L	-290459	ncHAE
chr4:145571230-145571601	0.618086616	1	1.60515407	0.092085461	371	0.984127	0	0	6.00E-04	1	0	1	0.9941566	0.1368694	HHIP	4243	ncHAE
chr4:145793615-145794010	0.00210477	1	2.937074278	0.316392262	395	0.9285714	0	0	0.0024	1	0	1	0.9999999	3.43E-05	ABCE1	-225271	ncHAE
chr4:14619640-14619939	0.00711885	1	3.711728577	1.56E-14	299	0.99206349	0	0	0.002	5	0	NA	0.9998692	0.004492834	CPEB2	-384508	ncHAE
chr4:147777039-147777339	0.258491141	0.88600061	2.098411881	0.907832155	300	0.984127	0	0	0.0016	3	0	0.1605	0.9675018	0.2896566	POU4F2	217144	ncHAE
chr4:147902213-147902513	0.029232141	1	2.364265495	1.49E-14	300	0.99206349	0.10265	2	0	0	1	1	0.999894	0.008016583	POU4F2	342318	ncHAE
chr4:149669499-149669965	0.104846392	0.987952665	2.151471623	0.249115136	466	0.99206349	0.2806	3	0.0032	3	1	1	0.9992632	0.0167243	NR3C2	-306060	ncHAE
chr4:152907845-152908144	0.148941139	0.205087995	2.134052366	2.302670566	299	0.99206349	0.0206	5	0.0018	2	0	0.55	0.9904076	0.1293125	PET112	-225820	ncHAE
chr4:152908177-152908477	0.027331745	1	3.147418158	2.54E-14	300	0.99206349	0.1945	3	0.0014	1	0	0.5505	0.9999614	0.002626965	PET112	-226152	ncHAE
chr4:153118357-153118656	0.16757549	1	1.329798377	0.40278426	299	0.9603175	0	0	0.0013	2	0	0.991	0.9907038	0.1707677	FBXW7	338746	ncHAE
chr4:155749018-155749317	0.330005057	0.607652175	1.807331845	0.608581102	299	0.99206349	0	0	4.00E-04	1	0	1	0.9997992	0.01765937	RBM46	46803	ncHAE
chr4:157656756-157657056	0.083626351	0.955199778	2.001940953	1.000987334	300	0.952381	0.16475	2	0.0014	1	1	0.8925	0.952024	0.3486089	PDGFC	235640	ncHAE
chr4:157692068-157692368	0.195027597	1	2.130676348	0.407542781	300	0.99206349	0.2617	2	0.0056	2	2	0.998	0.9993337	0.03037233	PDGFC	200328	ncHAE
chr4:159086048-159086348	0.052877761	1	1.987652832	1.20E-14	300	0.9444444	0.0933	1	0.0032	3	1	0.927	0.9986247	0.04498908	FAM198B	8004	ncHAE
chr4:1613636-1614059	0.192078865	1	1.923540145	0.097143985	423	0.99206349	0.11815	2	0.0011	4	1	NA	0.9999751	0.002055497	FAM53A	72140	ncHAE
chr4:164448496-164448796	1	1	0.949027315	0.410946173	300	0.9285714	0.3782	3	0.002	5	3	0.001	0.9866826	0.2807077	TKTL2	-53599	ncHAE
chr4:165052266-165052566	0.023453032	1	3.11316592	0.372278856	300	0.984127	0.1174	1	0.0068	4	0	0.9405	0.9976782	0.0370181	1-Mar	252786	ncHAE
chr4:166604899-166605198	0.197855997	1	2.135786384	0.880744722	299	0.984127	0.0525	1	0.0061	6	0	0.002	0.9934402	0.1061944	TLL1	-189361	ncHAE
chr4:167095588-167095887	0.663503198	0.391081095	1.353202099	1.120257609	299	0.99206349	0.2061	2	6.00E-04	1	0	0.04	0.9211742	0.5204652	TLL1	301328	ncHAE
chr4:169664805-169665105	0.08549704	1	2.606321539	6.82E-14	300	0.642857	0	0	6.00E-04	3	0	0.7345	0.9999711	0.003560881	PALLD	246700	ncHAE
chr4:16973605-16973905	0.044521432	1	2.322295343	0.861974061	300	0.99206349	0.03184	2	0.002	1	0	NA	0.9937148	0.1005843	LDB2	-73323	ncHAE
chr4:17070691-17070991	0.143989053	1	1.755443978	1.99E-14	300	0.888889	0.0234	1	0.001	4	0	NA	0.9972288	0.06814186	LDB2	-170409	ncHAE
chr4:171205389-171205766	0.43515025	0.750484937	1.516321273	0.911294224	377	0.99206349	0.22225	4	0.0016	4	3	1	0.9967932	0.07298269	AADAT	-194460	ncHAE
chr4:171425140-171425589	0.120753223	1	2.123754142	0.268613351	449	0.99206349	0.02576	2	0.0046	1	0	0.995	0.9979606	0.02879028	AADAT	-414247	ncHAE
chr4:173337773-173338092	0.083880604	1	1.918948698	1.61E-14	319	0.99206349	0.0102	1	0.0064	1	0	0.598	0.9988515	0.03144527	GALNTL6	603279	ncHAE
chr4:173578422-173578722	0.211064451	1	2.08741573	0.024137831	300	0.968254	0.0194	1	0.0026	4	0	0.837	0.99575	0.08742518	GALNT7	-511332	ncHAE
chr4:174420098-174420398	0.01060498	1	2.669011638	1.96E-14	300	0.865079	0	0	0.0045	4	0	0.6995	0.9975491	0.04618583	HAND2	31132	ncHAE
chr4:174656716-174657015	0.054197491	0.582208406	2.953998324	0.835522656	299	0.9761905	0.0737	7	6.00E-04	1	2	0.885	0.9996809	0.01436441	HAND2	-205486	ncHAE
chr4:175343529-175343828	0.043230443	1	2.478887994	0.657992659	299	0.99206349	0.1404	1	0.0012	1	0	0.009	0.9987443	0.03119417	HPGD	100370	ncHAE
chr4:178272899-178273376	0.041330996	1	2.225640014	0.6616883	477	0.984127	0.1508	5	6.00E-04	3	0	1	0.9998489	0.004140831	NEIL3	42148	ncHAE
chr4:178886976-178887276	0.04553775	1	2.831450934	2.59E-14	300	0.99206349	0	0	0.0057	4	0	0.9505	0.9991567	0.02529669	AGA	-523469	ncHAE
chr4:179409938-179410238	0.201949978	1	2.227906189	7.68E-14	300	0.99206349	0.048235	4	8.00E-04	3	0	1	0.9997699	0.01746029	AGA	-1046431	ncHAE
chr4:179447479-179447779	0.229046298	1	1.592607352	0.007534264	300	0.99206349	0.2837	8	8.00E-04	2	0	0.972	0.9864235	0.2013212	AGA	-1083972	ncHAE
chr4:180670122-180670498	0.151723989	1	2.168293578	4.01E-14	376	0.99206349	0.1577	1	0.001	3	0	1	0.9999658	0.003986956	AGA	-2306653	ncHAE
chr4:180778499-180778798	0.018290744	1	3.245500644	0.406712117	299	0.99206349	0.3037	4	0.002	5	0	0.04	0.9927965	0.07361229	TENM3	-2385933	ncHAE
chr4:181225270-181225723	0.401359976	0.715798524	1.603640114	0.526881521	453	0.99206349	0.1214	4	8.00E-04	5	0	1	0.99244	0.112882	TENM3	-1939085	ncHAE
chr4:181587928-181588227	0.081634009	1	2.680402502	0.620438954	299	0.984127	0.06949	3	6.00E-04	3	0	0.676	0.9801641	0.1864446	TENM3	-1576504	ncHAE
chr4:182156319-182156882	0.405473402	1	1.597683351	1.76E-14	563	0.984127	0.05711	1	0.0024	5	0	1	0.9992783	0.01720905	TENM3	-1007981	ncHAE
chr4:182253237-182253536	0.358455242	1	1.629350025	0.831603798	299	0.99206349	0.029	3	8.00E-04	3	0	1	0.9988713	0.04171585	TENM3	-911195	ncHAE
chr4:182271922-182272882	0.13030644	0.908090861	1.391861805	0.700844773	960	0.9365079	0.0198	3	8.00E-04	7	0	1	0.9994908	0.006882539	TENM3	-892180	ncHAE
chr4:182581424-182581888	0.222072531	0.934792342	1.756646399	0.435220819	464	0.984127	0.2935	2	0.0027	4	0	1	0.999998	0.000494521	TENM3	-582926	ncHAE
chr4:182582760-182583060	0.001839891	0.403090309	3.939109591	1.504788307	300	0.99206349	0.2302	3	0.0034	5	0	0.997	0.9999995	8.11E-05	TENM3	-581672	ncHAE
chr4:182609631-182609930	0.072780258	0.643660996	2.86428857	1.147069918	299	0.777778	0.251	4	0.0038	3	0	1	0.9999161	0.006574504	TENM3	-554801	ncHAE
chr4:182669782-182670081	0.093206791	1	2.43292514	0.162418366	299	0.99206349	0.069385	4	0.0046	2	0	1	0.9999984	0.000733935	TENM3	-494650	ncHAE
chr4:182720533-182720833	0.274458684	0.706202189	1.112587191	0.759244499	300	0.99206349	0.0172	1	0.0016	3	0	0.994	0.9930912	0.1491747	TENM3	-443899	ncHAE
chr4:182728988-182729288	0.021899904	1	2.948146723	0.675649362	300	0.873016	0.401	1	0.0012	1	0	0.999	0.9997577	0.008984296	TENM3	-435444	ncHAE
chr4:183113747-183114047	0.323086729	1	1.711266486	3.39E-14	300	0.761905	0.1226	1	0.0031	4	0	1	0.9942385	0.1384665	TENM3	-50685	ncHAE
chr4:183505192-183505547	0.413772138	1	1.535643395	4.58E-14	355	0.984127	0.375	3	0	0	2	1	0.999047	0.03868528	DCTD	333162	ncHAE
chr4:183673434-183673733	0.016086997	1	3.003312776	1.06E-14	299	0.47619	0.15	5	0.0012	3	0	0.971	0.9999564	0.002860205	DCTD	164948	ncHAE
chr4:188278921-188279221	0.150302512	1	1.457159976	1.20E-14	300	0.99206349	0	0	0.0052	2	0	0.992	0.9987294	0.06778806	FAT1	-634062	ncHAE
chr4:188386340-188386640	0.031989864	0.287800937	2.844513889	1.641411421	300	0.99206349	0	0	6.00E-04	1	0	0.007	0.9809168	0.132121	ZFP42	-530435	ncHAE
chr4:189371830-189372130	0.036229534	1	2.623502386	0.284008109	300	0.984127	0.2108	4	8.00E-04	1	1	0.997	0.999969	0.002254012	TRIML1	311407	ncHAE
chr4:20340012-20340312	0.0217678	0.998871621	3.378490853	0.501432514	300	0.99206349	0.1406	3	0.003	2	0	NA	0.9992809	0.01716775	SLIT2	84975	ncHAE
chr4:22737296-22737596	0.579197378	1	1.446283105	3.63E-14	300	0.984127	0.0649	8	0.0032	1	0	NA	0.9994538	0.04468789	GPR125	-219769	ncHAE
chr4:22989979-22990279	0.056747703	1	2.468213389	1.25E-14	300	0.99206349	0.0242	1	0.0021	4	0	NA	0.9999979	0.000881103	GPR125	-472452	ncHAE
chr4:23015730-23016030	0.000116545	0.852070023	5.192962853	0.909776387	300	0.99206349	0.0427	3	0.0018	4	0	NA	1	2.14E-06	GPR125	-498203	ncHAE
chr4:23040666-23040966	0.017625221	0.514311149	3.686886849	1.183031696	300	0.9365079	0.4043	4	0.0025	4	0	NA	0.9999956	0.000690308	GPR125	-523139	ncHAE
chr4:23807876-23808339	0.206111656	1	1.677202794	1.71E-14	463	0.99206349	0.0149	2	0.0034	3	0	NA	0.9987361	0.02461134	PPARGC1A	83592	ncHAE
chr4:23875672-23876149	0.045851165	0.826819092	2.54337035	0.529255074	477	0.9761905	0.0531	6	8.00E-04	3	0	NA	0.999922	0.004188407	PPARGC1A	15789	ncHAE
chr4:23951630-23951929	0.250521711	0.873711	1.953891404	1.111434784	299	0.99206349	0.2965	1	0.001	2	0	NA	0.9992669	0.03304258	PPARGC1A	-60080	ncHAE
chr4:24233532-24233831	0.02724702	1	3.043773422	4.91E-14	299	0.99206349	0.16415	2	0.0014	2	0	NA	0.999921	0.004467562	PPARGC1A	-341982	ncHAE
chr4:24305052-24305401	0.447170441	0.634364889	1.476964026	0.7358735	349	0.99206349	0.34825	2	0.0032	1	0	NA	0.9999709	0.006174883	DHX15	280946	ncHAE
chr4:25823248-25823547	0.063430984	0.584830607	2.526797085	0.370917133	299	0.99206349	0.1645	1	0	0	0	NA	0.9934838	0.1403419	SEL1L3	41183	ncHAE
chr4:26208220-26208519	0.100028061	1	2.432241164	0.176004596	299	0.547619	0	0	0.002	3	0	NA	0.9999898	0.002039712	RBPJ	-112962	ncHAE
chr4:30641998-30642298	0.172292544	0.717812816	2.069273355	1.207025304	300	0.99206349	0	0	0	0	0	NA	0.9922263	0.1119006	PCDH7	-80897	ncHAE
chr4:30652939-30653540	0.039858964	0.049746406	2.232920187	2.349650057	601	0.99206349	0.0669	6	0.0015	4	0	NA	0.9990723	0.01178939	PCDH7	-69805	ncHAE
chr4:30831918-30832238	0.170776931	1	2.101042381	0.074988264	320	0.984127	0.261	4	0	0	0	NA	0.9996444	0.03716325	PCDH7	109033	ncHAE
chr4:31263389-31263751	0.18676674	1	1.983300404	0.332078002	362	0.984127	0.0363	1	9.00E-04	4	0	NA	0.9992655	0.02358765	PCDH7	540525	ncHAE
chr4:33991710-33992010	0.044069213	1	1.974847322	1.96E-14	300	0.99206349	0	0	0.0076	1	0	NA	0.9999551	0.008099754	ARAP2	2254271	ncHAE
chr4:34486458-34486758	0.086329781	1	2.539523899	0.88661373	300	0.99206349	0.0871	3	7.00E-04	2	0	NA	0.9923138	0.08966578	ARAP2	1759523	ncHAE
chr4:34720594-34720968	0.695148705	1	1.19199862	0.142148059	374	0.9761905	0.0831	2	0.0022	2	0	NA	0.943766	0.3753133	ARAP2	1525350	ncHAE
chr4:35825850-35826299	0.037316244	0.151268333	2.923310601	0.910458961	449	0.99206349	0.0367	1	6.00E-04	5	0	NA	0.997358	0.04843881	ARAP2	420056	ncHAE
chr4:36018261-36018560	0.241606157	1	1.734993254	1.59E-14	299	0.99206349	0.16065	2	0.0021	4	0	NA	0.9954576	0.08807333	ARAP2	227720	ncHAE
chr4:37544870-37545169	0.024625398	1	3.699737774	0.409399406	299	0.99206349	0.0419	3	0.0036	1	0	NA	0.997208	0.04923833	RELL1	142978	ncHAE
chr4:42150269-42150997	1	1	0.852103982	1.59E-14	728	0.9603175	0.3257	1	0.002	3	1	NA	0.9998999	0.01150881	SLC30A9	158144	ncHAE
chr4:43763965-43764367	0.10030898	1	1.37750685	1.50E-14	402	0.99206349	0.0449	3	0.0016	5	0	NA	0.974735	0.2129798	KCTD8	686658	ncHAE
chr4:44068241-44068540	0.013279371	0.888097091	2.560821119	1.064028714	299	0.968254	0	0	4.00E-04	3	0	NA	0.9985265	0.03559158	KCTD8	382433	ncHAE
chr4:46508781-46509081	0.080082628	1	2.557390528	0.954729922	300	0.865079	0.0182	1	0.002	4	0	NA	0.9964246	0.05923696	GABRA2	-31684	ncHAE
chr4:53463593-53463893	2.20E-07	1	8.123580941	0.348274181	300	0.99206349	0.019	5	6.00E-04	3	1	NA	1	1.27E-09	USP46	61759	ncHAE
chr4:54076519-54076818	0.015296454	1	3.285350836	3.27E-14	299	0.9603175	0.011	2	8.00E-04	2	0	NA	0.9998601	0.006015605	SCFD2	155573	ncHAE
chr4:58067113-58067412	0.444388717	1	1.730230088	0.426628357	299	0.984127	0	0	0.0012	3	0	NA	0.9974571	0.0902849	IGFBP7	-90712	ncHAE
chr4:58145172-58145471	0.156218563	0.849478325	2.02333859	1.080571701	299	0.984127	0.1379	2	0.0012	4	1	NA	0.9796872	0.1889102	IGFBP7	-168771	ncHAE
chr4:58221522-58221822	0.179927111	1	1.266855221	0.366241254	300	0.896825	0.16425	4	0.0011	2	0	NA	0.9995736	0.04370078	IGFBP7	-245121	ncHAE
chr4:58229349-58229730	0.062115791	1	2.194253249	0.547541315	381	0.984127	0	0	0.0014	4	0	NA	0.9997301	0.01227475	IGFBP7	-252989	ncHAE
chr4:58304149-58304449	0.043877436	1	3.168813543	0.126354507	300	0.99206349	0.154	4	4.00E-04	4	0	NA	0.9999737	0.002224881	IGFBP7	-327748	ncHAE
chr4:58363767-58364184	0.074660705	1	2.43747289	0.659025312	417	0.99206349	0.254	2	0.0042	2	0	NA	0.9999895	0.001162015	IGFBP7	-387425	ncHAE
chr4:58371027-58371327	0.053708053	1	2.119318104	0.401383587	300	0.968254	0.1098	2	0.0018	3	0	NA	0.9999396	0.00552109	IGFBP7	-394626	ncHAE
chr4:58474035-58474363	0.53589135	1	1.483589005	0.322749741	328	0.9444444	0.42835	2	0.0014	5	0	NA	0.9465507	0.3651191	IGFBP7	-497648	ncHAE
chr4:58501975-58502275	0.291436379	1	1.816089819	2.35E-14	300	0.99206349	0.0835	3	0.0014	5	0	NA	0.9862302	0.2027541	IGFBP7	-525574	ncHAE
chr4:58555829-58556353	0.285001183	1	1.65739334	0.727698342	524	0.99206349	0.28585	2	0.0029	4	0	NA	0.9987661	0.02475715	IGFBP7	-579540	ncHAE
chr4:58603766-58604065	0.051127612	1	1.513759063	0.967963625	299	0.99206349	0.0641	1	6.00E-04	1	0	NA	0.9828387	0.2238209	IGFBP7	-627365	ncHAE
chr4:58770198-58770497	0.007301465	0.779578912	3.564848064	0.973294157	299	0.99206349	0.1526	3	0.0016	6	0	NA	0.9999389	0.002639296	IGFBP7	-793797	ncHAE
chr4:59154510-59154897	0.241452774	0.4668365	1.664155563	0.977002014	387	0.984127	0.1518	1	8.00E-04	3	0	NA	0.9966817	0.07333853	IGFBP7	-1178153	ncHAE
chr4:62678010-62678309	0.58702141	1	1.445836102	0.896766329	299	0.99206349	0.2585	2	0.0018	1	0	NA	0.9951825	0.1238385	LPHN3	610300	ncHAE
chr4:62685846-62686145	0.262464694	0.648287495	1.823512854	0.961244809	299	0.9761905	0.11325	2	0.0024	1	0	NA	0.9983085	0.05089943	LPHN3	618136	ncHAE
chr4:63713201-63713500	0.251559519	0.880109007	1.915269481	1.111575117	299	0.99206349	0.1424	2	0.0022	3	0	NA	0.9970752	0.06716532	TECRL	1561829	ncHAE
chr4:66477344-66477643	0.107557176	0.663723499	1.501840695	1.182860862	299	0.99206349	0.23105	2	7.00E-04	2	2	NA	0.9283889	0.4133182	EPHA5	58567	ncHAE
chr4:67815773-67816194	0.12960762	1	1.510870795	0.530946567	421	0.984127	0.14805	2	0.0025	2	0	NA	0.998961	0.02844677	CENPC	595340	ncHAE
chr4:67913263-67913658	0.2791191	0.639293002	1.119791944	0.766074729	395	0.99206349	0	0	0.0011	4	0	NA	0.9905129	0.1701273	CENPC	497863	ncHAE
chr4:77296630-77296930	0.250683959	1	1.953419777	1.83E-14	300	0.99206349	0.0365	7	0.0038	1	5	NA	0.9986953	0.04666582	SHROOM3	-59473	ncHAE
chr4:80381512-80381811	0.398431818	1	1.678754062	4.14E-14	299	0.99206349	0	0	0.0028	2	0	NA	0.9930448	0.1496878	GK2	-52290	ncHAE
chr4:80905856-80906156	0.26397002	0.65792661	2.415272589	0.752703221	300	0.99206349	0.2553	2	0.0028	3	2	NA	0.931654	0.3515556	ANTXR2	87711	ncHAE
chr4:81707638-81707938	0.234364389	1	1.739198009	3.06E-14	300	0.99206349	0	0	0.0036	1	0	NA	0.9999796	0.003566783	BMP3	-244331	ncHAE
chr4:83049752-83050502	0.228912479	1	1.781673328	0.406450454	750	0.99206349	0.122	1	0.003	8	0	NA	0.9692479	0.1464066	HNRNPD	244982	ncHAE
chr4:84715282-84715709	0.118096471	1	2.099132963	0.237221484	427	0.99206349	0.4363	1	0.0018	7	0	NA	0.9999969	0.000379157	AGPAT9	258235	ncHAE
chr4:84922855-84923155	0.005833626	0.528475538	3.445465017	1.279270913	300	0.99206349	0.0513	2	0.0016	2	0	NA	0.9999975	0.000322917	AGPAT9	465744	ncHAE
chr4:85395286-85395586	0.481240879	1	1.623754139	0.949774303	300	0.9761905	0.4615	1	8.00E-04	1	1	NA	0.9998802	0.02361715	NKX6-1	24167	ncHAE
chr4:91589297-91589597	0.105259729	0.010143796	2.410042431	2.033379855	300	0.99206349	0.4318	2	0.0028	2	0	NA	0.9710825	0.2281008	MMRN1	788764	ncHAE
chr4:93143659-93143958	0.076864212	1	2.316853898	0.346526417	299	0.99206349	0	0	0.0012	3	0	NA	0.9938661	0.1360191	GRID2	-81741	ncHAE
chr4:93871277-93871577	0.13514938	1	1.51486029	0.411018623	300	0.99206349	0	0	0.003	3	0	NA	0.9831703	0.1772326	GRID2	645877	ncHAE
chr4:94106423-94106722	0.052171211	1	1.854385171	2.85E-16	299	0.99206349	0	0	0.0018	5	0	NA	0.9740167	0.2674636	ATOH1	-643469	ncHAE
chr4:94596961-94597260	0.203174353	0.602924212	1.955176799	1.119055383	299	0.99206349	0.0256	1	0.0022	3	0	NA	0.9580834	0.2783201	ATOH1	-152931	ncHAE
chr4:97676800-97677100	0.111594795	1	2.371815895	0.600914476	300	0.99206349	0.3007	1	0.002	1	0	NA	0.998733	0.03137554	PDHA2	915711	ncHAE
chr4:98119011-98119310	0.088187041	0.238759045	2.536289294	0.973770511	299	0.99206349	0.0574	4	6.00E-04	1	0	NA	0.9997678	0.01136969	RAP1GDS1	-1063508	ncHAE
chr4:98174696-98174995	0.06590371	0.73873228	2.148106044	1.267206614	299	0.984127	0	0	0.0078	1	0	NA	0.9800613	0.186978	RAP1GDS1	-1007823	ncHAE
chr4:99642386-99642689	0.034499757	0.949007565	1.866557014	0.386189748	303	0.9761905	0	0	0.0049	2	0	NA	0.9980981	0.08405164	TSPAN5	-62758	ncHAE
chr5:102634001-102634317	0.366733744	1	1.715564852	1.32E-14	316	0.984127	0.4339	1	0.0012	5	1	0.999	0.9999562	0.00797341	C5orf30	39756	ncHAE
chr5:105539979-105540279	0.001982313	0.59711969	3.177329527	1.203599921	300	0.99206349	0.03914	1	0.0015	2	0	1	0.9995824	0.02348582	EFNA5	1466467	ncHAE
chr5:106657159-106657604	0.297476649	1	1.739709329	0.049339624	445	0.99206349	0.1291	4	0.0016	6	0	1	0.9964609	0.07420385	EFNA5	349214	ncHAE
chr5:106697332-106697632	0.032697239	1	2.683754699	1.37E-14	300	0.99206349	0.23615	2	0.0032	1	0	0.8835	0.9984413	0.02781509	EFNA5	309114	ncHAE
chr5:106712503-106713050	0.477184047	1	0.367327142	0.047013378	547	0.9365079	0.0487	3	0.0014	3	0	1	0.9965967	0.1058845	EFNA5	293819	ncHAE
chr5:106814125-106814425	0.046691687	1	3.25006553	0.381196266	300	0.9761905	0	0	0.0051	2	0	1	0.9997138	0.01337827	EFNA5	192321	ncHAE
chr5:107099697-107100011	0.610377214	1	1.366963396	0.595205195	314	0.9603175	0	0	0.0028	5	0	1	0.998781	0.0689656	EFNA5	-93258	ncHAE
chr5:109684145-109684444	0.049140708	1	2.59300551	0.384560985	299	0.99206349	0.0487	2	0.0028	1	0	0.865	0.9998366	0.006842941	TMEM232	378071	ncHAE
chr5:112602562-112602862	0.018392784	0.67112242	1.905564814	0.975491382	300	0.968254	0.1296	1	0.0036	1	1	0.055	0.9941493	0.09835423	TSSK1B	168016	ncHAE
chr5:115784755-115785126	0.036615565	1	2.596379281	0.234262972	371	0.984127	0.0427	3	0.0053	2	1	0.998	0.9999435	0.003432601	SEMA6A	125689	ncHAE
chr5:115994668-115994968	0.06800719	1	2.73165334	0.553122088	300	0.99206349	0.17745	2	0.0052	5	0	1	0.9999546	0.004813949	SEMA6A	-84188	ncHAE
chr5:116149244-116149543	0.199391753	1	1.540439242	1.81E-14	299	0.984127	0.477	3	0.0024	2	0	0.415	0.9990141	0.06154567	SEMA6A	-238764	ncHAE
chr5:116770255-116770563	0.270047442	1	1.877038161	1.71E-14	308	0.99206349	0.20945	2	0.0019	2	0	1	0.9990521	0.0385615	SEMA6A	-859779	ncHAE
chr5:117728527-117728826	0.007906929	1	3.003922925	0.503459152	299	0.984127	0.0282	3	0.0014	3	0	0.756	0.9999988	0.000192891	TNFAIP8	-961332	ncHAE
chr5:117901119-117901467	0.005971072	0.823746792	4.037643176	1.168664613	348	0.99206349	0.4423	1	0.003	5	1	0.9245	0.9999388	0.002440515	TNFAIP8	-788716	ncHAE
chr5:118072209-118072526	0.148863902	0.6190706	2.191473042	1.377427507	317	0.984127	0.0104	1	0.0017	4	0	0.604	0.9998198	0.01015619	TNFAIP8	-617641	ncHAE
chr5:119077509-119078119	0.216703528	1	1.734651445	0.238081002	610	0.99206349	0.04345	2	0.003	2	0	1	0.995901	0.04339882	FAM170A	112521	ncHAE
chr5:119210969-119211268	0.063890442	0.254476424	2.095184073	1.239782996	299	0.99206349	0.08795	2	0.0061	2	0	0.892	0.9702188	0.2856941	FAM170A	245826	ncHAE
chr5:119337006-119337605	0.42222065	1	1.290850924	0.498294147	599	0.9761905	0	0	6.00E-04	2	0	0.001	0.9302111	0.3553354	FAM170A	372013	ncHAE
chr5:119495698-119495998	0.140706652	1	2.014951061	2.40E-14	300	0.603175	0	0	0.0037	2	0	0.629	0.9939901	0.1009773	FAM170A	530555	ncHAE
chr5:119732918-119733218	0.182244644	1	1.409442984	1.20E-14	300	0.99206349	0	0	0	0	0	0.9865	0.9759574	0.2575399	FAM170A	767775	ncHAE
chr5:122514201-122514569	0.626238687	1	1.242606554	2.30E-14	368	0.9444444	0.0248	1	4.00E-04	1	0	1	0.9994882	0.02841115	PRDM6	89569	ncHAE
chr5:123515626-123515925	0.626951119	1	1.343939274	0.51939987	299	0.873016	0.4928	3	0.0026	3	0	1	0.9988655	0.06636081	ZNF608	565342	ncHAE
chr5:123628080-123628764	0.4747547	1	1.127451281	2.14E-14	684	0.984127	0	0	0.001	3	0	1	0.9965686	0.07377968	ZNF608	452696	ncHAE
chr5:124385583-124385882	0.028643614	1	2.609452234	0.088096778	299	0.9126984	0.0196	1	0.0019	4	0	0.997	0.9999924	0.000732821	ZNF608	-304615	ncHAE
chr5:124725951-124726323	0.019157272	0.11317921	2.028230265	2.103944438	372	0.9365079	0	0	0.0036	3	0	0.847	0.9960029	0.0642238	ZNF608	-645019	ncHAE
chr5:125234633-125235312	0.18088523	0.336462976	1.588196413	0.401273912	679	0.984127	0.0196	5	0.0024	3	0	1	0.9999588	0.001574853	GRAMD3	-460851	ncHAE
chr5:125312219-125312658	0.15535758	1	2.041090479	0.51670401	439	0.9603175	0.11015	2	0.0047	6	0	1	0.9992903	0.01701426	GRAMD3	-383385	ncHAE
chr5:125948718-125949409	1	1	0.708446773	1.63E-14	691	0.984127	0	0	8.00E-04	10	0	0.014	0.4362568	0.8895446	PHAX	13104	ncHAE
chr5:126260248-126260547	0.137239967	1	1.248431433	2.23E-14	299	0.952381	0.03795	2	0.0072	1	1	1	0.9844911	0.303999	3-Mar	106102	ncHAE
chr5:126398498-126399616	0.304217666	1	1.312528492	0.405986564	1118	0.99206349	0.0212	3	0.0016	8	1	0.996	0.97888	0.1145154	C5orf63	10127	ncHAE
chr5:126515139-126515580	1	1	1.044048625	1.68E-14	441	0.99206349	0.4517	5	0.0014	8	5	1	0.7306046	0.7011321	C5orf63	-106176	ncHAE
chr5:132676348-132676647	0.208048837	0.768228365	1.875223874	0.771344145	299	0.9365079	0.1028	3	0.0054	1	1	0.981	0.990246	0.1703944	FSTL4	271757	ncHAE
chr5:132700205-132700504	0.067711004	1	2.288326821	1.50E-14	299	0.968254	0	0	0.0018	3	0	1	0.9999022	0.007276205	FSTL4	247900	ncHAE
chr5:132803459-132803759	0.051970505	1	2.294882685	0.429741828	300	0.968254	0	0	0.0017	2	0	0.148	0.9978341	0.05893644	FSTL4	144646	ncHAE
chr5:134451131-134451430	0.285109506	1	1.76419173	3.29E-14	299	0.984127	0.2666	1	0.0074	1	0	1	0.9996814	0.02130465	PITX1	-81293	ncHAE
chr5:138441982-138442281	0.018894711	1	3.512965895	0.474274013	299	0.9603175	0	0	0.001	1	0	0.998	0.9998008	0.007541066	SIL1	91955	ncHAE
chr5:138483146-138483446	0.275793985	1	1.969261639	2.22E-14	300	0.9285714	0	0	0.0094	2	0	0.998	0.9993448	0.03087584	SIL1	50791	ncHAE
chr5:13957050-13957349	0.040368715	0.259196029	2.83876033	1.89586738	299	0.166667	0.1054	2	0.0012	4	0	NA	0.9927797	0.08855335	DNAH5	-12548	ncHAE
chr5:141098673-141098984	0.091430677	0.614839201	2.578884092	1.445703688	311	0.968254	0.0869	1	0.0032	3	1	1	0.9998378	0.009205528	ARAP3	-37041	ncHAE
chr5:141183796-141184095	0.150591603	1	2.156210133	0.405976567	299	0.9603175	0.05172	2	0	0	0	1	0.9998782	0.008414056	PCDH1	74029	ncHAE
chr5:141694396-141694695	0.218748868	1	1.903858688	0.373977351	299	0.9603175	0	0	0.0016	3	0	1	0.9998475	0.01416177	SPRY4	10020	ncHAE
chr5:142547819-142548119	0.15622886	1	2.068228372	2.19E-14	300	0.857143	0	0	0	0	0	0.2885	0.9969917	0.06743867	NR3C1	235285	ncHAE
chr5:144927482-144927781	0.129925872	0.145204034	2.286305606	1.964405921	299	0.952381	0	0	0.0021	2	0	1	0.992184	0.1150567	PRELID2	287235	ncHAE
chr5:145685699-145685999	0.631890364	1	1.003137508	1.80E-14	300	0.99206349	0	0	0.0012	7	0	1	0.9978268	0.1488114	POU4F3	-32738	ncHAE
chr5:146079344-146079744	0.394292927	1	1.502540745	2.23E-14	400	0.9761905	0.0421	1	0.005	5	0	1	0.9989837	0.06011522	GPR151	-183791	ncHAE
chr5:146312644-146312944	0.423225257	0.674821364	1.688632385	0.773227721	300	0.99206349	0	0	0	0	0	0.9505	0.9939783	0.1347243	PPP2R2B	122743	ncHAE
chr5:148251909-148252208	0.033296822	1	2.766222633	1.58E-14	299	0.99206349	0.4704	1	0	0	0	0.102	0.9999009	0.005078857	ADRB2	45903	ncHAE
chr5:149709408-149709708	0.027348412	1	2.820355038	0.355068728	300	0.9444444	0.1416	4	0.0029	4	1	0.6335	0.9999978	0.000224452	ARSI	-27042	ncHAE
chr5:153640186-153640485	0.003981371	0.085050165	3.527970812	2.19470402	299	0.9603175	0.2319	6	9.00E-04	2	5	0.989	0.9999911	0.000584152	GALNT10	70046	ncHAE
chr5:154471461-154471761	0.484390698	0.535380991	1.575475608	1.043395833	300	0.984127	0.013	1	9.00E-04	2	0	1	0.9976345	0.08688305	KIF4B	78351	ncHAE
chr5:154878347-154878713	0.04033921	1	2.488599692	0.597824599	366	0.99206349	0.23195	2	0.0018	4	0	1	0.9997454	0.009293803	KIF4B	485270	ncHAE
chr5:155006109-155006409	0.080757627	0.093129934	2.763233948	2.623133884	300	0.99206349	0.18045	2	0.0013	6	0	1	0.9982761	0.05057947	KIF4B	612999	ncHAE
chr5:155115585-155115885	0.157667482	0.920535094	2.172395477	0.733301901	300	0.99206349	0.0598	2	0.0014	3	0	0.1485	0.9962949	0.0605775	SGCD	-638032	ncHAE
chr5:155677713-155678012	0.031859078	1	3.346058218	0.767432384	299	0.99206349	0.0106	1	0.0034	3	0	0.966	0.9956413	0.06577346	SGCD	-75904	ncHAE
chr5:156058120-156058420	0.69467399	0.127153734	0.938091538	2.162739551	300	0.99206349	0	0	0.001	5	0	0.998	0.8001862	0.7030292	SGCD	304503	ncHAE
chr5:157832933-157833497	0.257338643	1	1.615062887	1.62E-14	564	0.984127	0.0489	3	0.0021	2	1	1	0.9999933	0.000930034	CLINT1	-547064	ncHAE
chr5:158202834-158203325	0.975359745	1	1.033565568	3.01E-14	491	0.9761905	0.108	3	0.0012	6	0	1	0.9999089	0.01158082	EBF1	323689	ncHAE
chr5:158635029-158635329	0.066417295	1	2.108186808	1.32E-14	300	0.571429	0.23885	2	0.0016	3	1	0.997	0.9999639	0.00413082	RNF145	1882	ncHAE
chr5:161676278-161676578	0.189741709	1	1.965679224	0.070314528	300	0.99206349	0.2155	3	0.006	4	0	0.003	0.9990942	0.0375243	GABRG2	181647	ncHAE
chr5:162634659-162634959	0.000735973	1	4.38551915	0.934926385	300	0.99206349	0.0195	2	0.0078	2	0	0	0.9999919	0.000416876	CCNG1	-229778	ncHAE
chr5:163446739-163447426	1	1	0.895412331	4.24E-14	687	0.984127	0.1477	4	0.0015	6	0	1	0.9878818	0.1463248	MAT2B	514529	ncHAE
chr5:163511931-163512260	0.108188167	1	2.145171834	0.551822071	329	0.99206349	0.41625	2	6.00E-04	2	0	1	0.9992925	0.0176985	MAT2B	579542	ncHAE
chr5:164259466-164260238	0.260936799	0.521573873	1.577094001	1.077601488	772	0.984127	0.0583	5	0.0018	7	0	1	0.9981614	0.02543195	MAT2B	1327298	ncHAE
chr5:164461633-164461932	0.415423349	1	0.899962045	0.461253902	299	0.99206349	0.15455	2	0	0	0	0.373	0.8578085	0.6359784	MAT2B	1529229	ncHAE
chr5:164516882-164517535	0.474023259	1	0.839923418	3.12E-14	653	0.99206349	0.0901	5	0.0032	5	0	1	0.9815464	0.1849811	MAT2B	1584655	ncHAE
chr5:164548182-164548481	0.507809594	1	1.573605084	2.29E-14	299	0.99206349	0.0204	1	6.00E-04	1	0	1	0.9708352	0.3653779	MAT2B	1615778	ncHAE
chr5:164597768-164598068	0.012954873	0.470938956	2.175009611	0.497944606	300	0.99206349	0	0	0.0024	4	0	1	0.9999387	0.008487982	MAT2B	1665364	ncHAE
chr5:164732515-164732814	0.033607765	1	3.156561504	0.521095543	299	0.952381	0.4345	2	0.0013	4	0	1	0.9998016	0.01081789	MAT2B	1800111	ncHAE
chr5:165748175-165748581	0.678702573	1	1.295814031	1.60E-14	406	0.99206349	0	0	0.0012	1	0	1	0.9976323	0.06211721	TENM2	-963426	ncHAE
chr5:165981494-165981793	0.1698494	0.172686444	2.030122783	2.04644166	299	0.99206349	0.4221	1	4.00E-04	3	0	1	0.9066653	0.4640237	TENM2	-730160	ncHAE
chr5:166392142-166392441	0.127923176	0.500884435	2.042885692	0.658907883	299	0.99206349	0.2306	1	0.0043	2	0	0.987	0.9990877	0.03587767	TENM2	-319512	ncHAE
chr5:166554222-166554628	0.211986753	1	1.662329813	1.58E-14	406	0.99206349	0.0432	2	0.0036	2	0	0.995	0.9995319	0.0245081	TENM2	-157379	ncHAE
chr5:166621338-166621637	0.556772111	1	1.487481547	0.498326876	299	0.99206349	0.1178	1	6.00E-04	5	0	1	0.9992821	0.05447179	TENM2	-90316	ncHAE
chr5:166694418-166694850	0.009699938	1	3.697225595	3.99E-14	432	0.984127	0.155	3	8.00E-04	1	0	1	0.9999975	0.000319032	TENM2	-17170	ncHAE
chr5:166870830-166871136	0.011468269	1	3.168200853	1.82E-14	306	0.99206349	0.22725	2	0.002	5	0	0.999	0.9999914	0.000967573	TENM2	159179	ncHAE
chr5:166935239-166935538	0.055712362	0.617231438	1.757748528	0.841235972	299	0.99206349	0.019	3	0.0016	5	0	1	0.998692	0.04454055	TENM2	223585	ncHAE
chr5:168313251-168313551	0.002636535	1	5.175874262	0.492153799	300	0.984127	0.379	3	0.001	3	0	0.996	0.9999868	0.001267218	PANK3	-306796	ncHAE
chr5:168998421-168998721	0.035605867	1	3.270802619	0.550708282	300	0.952381	0.02715	4	0.0044	1	2	0.2535	0.9991925	0.02379748	SPDL1	-12067	ncHAE
chr5:169347174-169347474	0.005024992	1	3.331794542	1.39E-14	300	0.99206349	0.4629	3	4.00E-04	1	3	0.094	0.9999247	0.004196304	FOXI1	-185577	ncHAE
chr5:169879725-169880066	0.057534124	0.818762038	2.040601605	0.604444024	341	0.99206349	0.1691	3	6.00E-04	3	0	1	0.9994114	0.02138983	KCNIP1	-51681	ncHAE
chr5:171094563-171094862	0.698804993	0.778000619	1.22659176	0.729385283	299	0.9285714	0	0	0.0048	2	0	0.763	0.9881462	0.1860117	C5orf50	-118163	ncHAE
chr5:173989401-173989700	0.113832275	1	2.489622791	0.416022274	299	0.99206349	0.3588	1	0.0025	4	0	1	0.9765481	0.1999604	MSX2	-161985	ncHAE
chr5:175177618-175177917	0.11349485	1	2.502862085	0.38887708	299	0.984127	0.0196	3	0.0022	3	0	1	0.9997544	0.01816846	CPLX2	-45545	ncHAE
chr5:177903986-177904285	0.326415106	1	1.429467346	0.910244803	299	0.984127	0.2959	1	7.00E-04	2	1	0.002	0.9087864	0.4619373	COL23A1	113420	ncHAE
chr5:21925961-21926261	0.225717153	1	1.924777156	0.36533585	300	0.99206349	0.273	3	6.00E-04	4	1	NA	0.9993707	0.03106357	CDH12	927620	ncHAE
chr5:22590932-22591231	0.13787705	0.262512583	2.009186828	1.144250724	299	0.9761905	0.35815	4	0.0017	4	0	NA	0.9955641	0.08374538	CDH12	262649	ncHAE
chr5:2279035-2279335	0.010546219	1	3.448217721	0.523172596	300	0.9761905	0.26245	4	0.0038	1	0	NA	0.9999808	0.001780336	IRX4	-391853	ncHAE
chr5:27124376-27124676	0.051634929	0.137324163	2.550766202	1.942602663	300	0.99206349	0.10515	2	0.001	3	0	NA	0.9923938	0.09214705	CDH9	-85833	ncHAE
chr5:27770214-27770513	0.030099858	1	3.242775963	0.465374229	299	0.99206349	0.0112	3	0.0029	2	0	NA	0.9999845	0.002347248	CDH9	-731671	ncHAE
chr5:28312585-28312885	0.302025821	0.998871621	1.835449002	0.628309329	300	0.984127	0	0	0	0	0	NA	0.9977875	0.06218514	CDH9	-1274042	ncHAE
chr5:29105341-29105640	0.059966387	1	2.951430339	0.572026173	299	0.99206349	0	0	0.0012	1	0	NA	0.9846612	0.1347406	CDH9	-2066798	ncHAE
chr5:29277341-29277648	0.320810827	1	1.8343593	4.57E-14	307	0.99206349	0.3844	3	0	0	0	NA	0.9939861	0.1389123	CDH6	-1916362	ncHAE
chr5:30105112-30105463	0.643910631	1	1.239414605	1.36E-14	351	0.952381	0.15965	2	0.0017	2	0	NA	0.9847261	0.1694626	CDH6	-1088569	ncHAE
chr5:30856080-30856379	0.326311147	1	1.930510064	2.37E-14	299	0.99206349	0.1648	2	0.003	6	0	NA	0.9466047	0.3649463	CDH6	-337627	ncHAE
chr5:30982504-30982804	0.109510025	1	2.607750805	0.454807545	300	0.99206349	0.0451	3	0.0018	3	0	NA	0.9890043	0.1397065	CDH6	-211203	ncHAE
chr5:31061339-31061680	0.655079469	1	0.929448005	0.512351641	341	0.984127	0.13925	4	0.002	1	0	NA	0.894651	0.5736823	CDH6	-132347	ncHAE
chr5:31415353-31415653	0.024165849	1	3.156510208	2.44E-14	300	0.9761905	0.0527	1	0.0012	1	0	NA	0.9999948	0.000735607	DROSHA	116665	ncHAE
chr5:3428084-3428629	0.684853019	1	1.108934811	0.045099735	545	0.968254	0.1234	1	0.0016	7	0	NA	0.9995942	0.01727489	IRX1	-167811	ncHAE
chr5:3778177-3778476	0.008644567	0.256470767	3.19106505	2.003662413	299	0.9603175	0.247	2	5.00E-04	2	0	NA	0.9996292	0.008950312	IRX1	182159	ncHAE
chr5:37906573-37906931	0.049909639	0.049504295	2.896256274	2.644049634	358	0.99206349	0.0859	3	0.0044	3	0	NA	0.9990515	0.02026235	GDNF	-70823	ncHAE
chr5:38641139-38641438	0.029836361	1	3.522514616	0.592094869	299	0.9761905	0.0124	1	0.0046	3	0	NA	0.999945	0.004964493	LIFR	-45783	ncHAE
chr5:3876235-3876534	0.065514153	0.852524891	2.689358057	1.003722201	299	0.984127	0.0397	1	4.00E-04	2	0	NA	0.9958116	0.06415205	IRX1	280217	ncHAE
chr5:39527193-39527493	0.237895082	1	1.316634962	0.294133595	300	0.698413	0.0629	3	0.0017	6	0	NA	0.9993592	0.05122503	DAB2	-102071	ncHAE
chr5:418838-419138	0.067744019	1	2.818427764	2.16E-14	300	0.9365079	0.14315	4	0.001	2	5	NA	0.9934498	0.0695807	C5orf55	24270	ncHAE
chr5:4303295-4303711	0.981772063	0.394057141	1.005643955	0.219060988	416	0.99206349	0.2015	1	0.002	3	0	NA	0.9999743	0.01315558	IRX1	707335	ncHAE
chr5:44000584-44000883	0.289106405	1	1.749370648	6.89E-15	299	0.99206349	0.0124	1	0.005	1	0	NA	0.9916785	0.1216725	FGF10	388165	ncHAE
chr5:44035841-44036141	0.934491737	1	1.034449721	0.417683499	300	0.984127	0	0	0.0028	1	0	NA	0.9139398	0.4547944	FGF10	352908	ncHAE
chr5:44516184-44516483	0.353794106	1	1.620404984	1.57E-14	299	0.99206349	0	0	0.0034	2	0	NA	0.9996027	0.02436845	FGF10	-127435	ncHAE
chr5:44613644-44614093	0.771291941	1	1.257205527	1.49E-14	449	0.99206349	0.3904	5	0.0027	2	0	NA	0.9935365	0.1079244	MRPS30	-195158	ncHAE
chr5:4490119-4490418	0.103641788	1	2.101843064	2.81E-14	299	0.99206349	0.2312	1	0.0052	5	0	NA	0.9991379	0.03642593	ADAMTS16	-650174	ncHAE
chr5:4510911-4511210	0.022685867	1	3.18997992	0.449876829	299	0.99206349	0.2462	6	0	0	1	NA	0.9998354	0.006735977	ADAMTS16	-629382	ncHAE
chr5:4773851-4774412	0.183169111	0.991406686	1.777898686	0.336066371	561	0.99206349	0.0138	1	0.0018	2	0	NA	0.9999963	0.000649254	ADAMTS16	-366311	ncHAE
chr5:50402880-50403180	0.187213855	0.920886047	1.836602593	1.035262193	300	0.99206349	0.1136	1	0.0013	2	0	NA	0.9147163	0.4484054	ISL1	-275891	ncHAE
chr5:51761511-51762320	1	1	0.742885038	1.41E-14	809	0.9761905	0.249	2	0.0012	5	0	NA	0.9629012	0.2586277	ITGA1	-321814	ncHAE
chr5:52656141-52656477	0.199653126	1	1.880476661	0.594024194	336	0.9126984	0	0	0.0036	4	1	NA	0.9978484	0.0446105	FST	-119930	ncHAE
chr5:52846275-52846574	0.283589346	1	1.883209753	3.86E-14	299	0.99206349	0.3101	3	0.0036	2	1	NA	0.9905382	0.1308714	NDUFS4	-10040	ncHAE
chr5:53290045-53290442	0.065094136	1	1.555589385	1.41E-14	397	0.571429	0.2868	2	0.0062	1	0	NA	0.9999002	0.01224714	ARL15	316159	ncHAE
chr5:53324575-53324874	0.700826013	0.998871622	1.170792238	0.900367793	299	0.99206349	0.0657	1	0.0025	2	0	NA	0.850703	0.6405139	ARL15	281678	ncHAE
chr5:53493068-53493367	0.005745205	0.477321833	3.56937457	0.539633373	299	0.9761905	0.1975	1	0.0026	1	0	NA	0.9999983	0.000293717	ARL15	113185	ncHAE
chr5:55972025-55972398	0.080747285	1	2.368099279	0.176219858	373	0.9603175	0.021	1	8.00E-04	3	0	NA	0.9999999	5.45E-05	MAP3K1	-139189	ncHAE
chr5:59748987-59749314	0.377257382	1	1.099243627	0.439076525	327	0.99206349	0	0	7.00E-04	2	0	NA	0.9900453	0.1795919	DEPDC1B	246837	ncHAE
chr5:66379626-66379926	0.32836528	1	1.758754782	2.06E-14	300	0.984127	0.2254	3	5.00E-04	2	0	NA	0.9984731	0.04995033	CD180	112851	ncHAE
chr5:67433555-67433854	0.222563401	1	1.326279709	9.93E-15	299	0.880952	0.4099	1	0.002	5	0	NA	0.9968417	0.1035816	PIK3R1	-77843	ncHAE
chr5:76891005-76891671	5.66E-05	1	3.861344383	0.279540573	666	0.99206349	0.0313	9	0.0022	7	0	NA	1	9.33E-11	OTP	44175	ncHAE
chr5:76948826-76949125	0.519753713	1	1.585914413	0.780052464	299	0.984127	0	0	0.001	3	0	NA	0.9460828	0.3615946	OTP	-13463	ncHAE
chr5:76989718-76990200	0.711120841	1	1.220139843	2.95E-14	482	0.99206349	0.3796	5	0.0045	4	4	NA	0.9999121	0.007081685	OTP	-54446	ncHAE
chr5:79365253-79365553	0.319293078	1	1.825698689	0.366882344	300	0.865079	0	0	0.0054	1	0	NA	0.999265	0.03309444	THBS4	34232	ncHAE
chr5:83959345-83959730	0.235767533	0.020099451	1.052698177	2.696958642	385	0.99206349	0.040535	2	0.0046	5	0	NA	0.9688027	0.2388087	EDIL3	-278927	ncHAE
chr5:85883697-85883997	0.207759571	1	1.98290313	0.67188995	300	0.99206349	0.014	1	0.0046	3	0	NA	0.9930499	0.1086146	COX7C	-29926	ncHAE
chr5:86864677-86864977	0.297813809	1	1.605789481	2.82E-14	300	0.99206349	0.0357	1	0.0046	3	0	NA	0.9989865	0.04013791	CCNH	-155991	ncHAE
chr5:87776610-87777183	0.310903903	1	1.55311301	2.63E-14	573	0.9761905	0.0958	3	0.0035	4	1	NA	0.9996597	0.02072483	TMEM161B	-212232	ncHAE
chr5:87929490-87929846	0.248809843	1	1.188944374	1.40E-14	356	0.99206349	0.4832	1	0.002	3	1	NA	0.9997403	0.02065949	MEF2C	270231	ncHAE
chr5:88125979-88126279	0.062267862	1	1.638709251	7.96E-15	300	0.968254	0	0	0	0	0	NA	0.9999232	0.009768704	MEF2C	73770	ncHAE
chr5:88445258-88445626	0.057140576	1	1.65828459	0.032692484	368	0.99206349	0	0	0.0049	2	0	NA	0.9999959	0.002294331	MEF2C	-245543	ncHAE
chr5:89637747-89638170	0.190330434	1	1.892377037	0.319929965	423	0.99206349	0.1904	2	0.0022	2	0	NA	0.9995689	0.01333643	CETN3	67644	ncHAE
chr5:9020326-9020737	0.162999736	1	2.090744003	0.703940949	411	0.99206349	0.0238	1	4.00E-04	3	0	NA	0.8874587	0.4015623	SEMA5A	525655	ncHAE
chr5:90786193-90786694	0.072408853	1	1.216597107	0.334080815	501	0.99206349	0.1969	1	8.00E-04	4	0	NA	0.9931409	0.1057879	ARRDC3	-107268	ncHAE
chr5:91131370-91131669	0.037626525	0.386235717	2.471399694	1.1187775	299	0.99206349	0.0635	4	0.0044	1	0	NA	0.9936401	0.06866936	ARRDC3	-452344	ncHAE
chr5:91951874-91952174	0.003900218	0.332705117	2.583859317	1.030677588	300	0.968254	0.0146	1	0	0	0	NA	0.9999876	0.001439157	NR2F1	-967019	ncHAE
chr5:92135986-92136611	1	1	0.795490276	2.02E-14	625	0.666667	0.0613	2	8.00E-04	1	0	NA	0.997918	0.05757512	NR2F1	-782744	ncHAE
chr5:92216230-92216530	0.031453183	0.095001267	1.52251647	1.183416343	300	0.99206349	0.16255	2	0.0013	2	0	NA	0.998417	0.05233766	NR2F1	-702663	ncHAE
chr5:92413619-92413987	0.071313477	1	2.623358541	1.96E-14	368	0.968254	0.3345	1	0.002	3	1	NA	0.9999859	0.002203085	NR2F1	-505240	ncHAE
chr5:93740951-93741318	0.200349892	1	2.018002812	1.67E-14	367	0.99206349	0	0	0.001	1	0	NA	0.9997812	0.01631255	ANKRD32	-212917	ncHAE
chr5:94027034-94027333	0.546408864	1	1.516914002	1.17E-14	299	0.99206349	0	0	0.0028	3	0	NA	0.997517	0.08914811	ANKRD32	73132	ncHAE
chr5:94057146-94057446	0.246911265	0.789343762	1.425823278	1.191109895	300	0.99206349	0.1761	1	0.0026	2	1	NA	0.9675177	0.297839	ANKRD32	103244	ncHAE
chr5:95105070-95105370	0.001905449	0.203333459	4.586220622	1.435710551	300	0.99206349	0	0	0	0	0	NA	0.9996379	0.008513727	RHOBTB3	38341	ncHAE
chr5:9541131-9541430	1	1	0.833435938	1.87E-14	299	0.674603	0.2013	4	0.0014	3	4	NA	0.9387577	0.4806156	SEMA5A	4906	ncHAE
chr5:9693942-9694241	0.086863413	1	2.532185564	0.678374333	299	0.99206349	0.0272	3	0.0014	5	0	NA	0.994311	0.07583231	TAS2R1	-63629	ncHAE
chr5:97029874-97030177	0.288750518	1	1.902110066	2.23E-14	303	0.952381	0.03075	2	0.0057	2	1	NA	0.996718	0.07666045	RIOK2	-511062	ncHAE
chr6:100050327-100050974	1	1	0.785860651	1.35E-14	647	0.9365079	0.0298	1	0.0019	6	0	1	0.9898304	0.1349319	PRDM13	-3955	ncHAE
chr6:100591795-100592095	0.384330557	1	1.619977868	0.555320609	300	0.99206349	0	0	0.0018	1	0	0.9965	0.9689259	0.2915862	MCHR2	-149846	ncHAE
chr6:100904212-100905025	0.404253958	1	0.892630209	1.40E-14	813	0.9206349	0.0116	1	0.0015	6	0	1	0.9996378	0.01184036	SIM1	8186	ncHAE
chr6:101744135-101744435	0.235320522	1	1.915516653	0.542210086	300	0.793651	0.1364	3	0.009	2	1	0.992	0.9999623	0.004875047	GRIK2	-102379	ncHAE
chr6:101966110-101966410	0.077778475	0.024602982	2.406573862	2.76432777	300	0.99206349	0.2438	3	0.0028	2	0	0.015	0.9427953	0.323751	GRIK2	119596	ncHAE
chr6:102379112-102379412	0.099457576	0.779452846	2.428126521	0.901744433	300	0.99206349	0.0126	5	4.00E-04	3	0	0.136	0.9981361	0.04016921	GRIK2	532598	ncHAE
chr6:102696986-102697367	0.186208458	1	1.906555753	2.83E-14	381	0.99206349	0.0583	4	0.0043	2	0	1	0.999604	0.0157853	GRIK2	850513	ncHAE
chr6:103846630-103846975	0.559564975	1	1.423079568	1.67E-14	345	0.99206349	0.0613	3	6.00E-04	1	0	1	0.9963092	0.1098771	HACE1	1460991	ncHAE
chr6:103915880-103916179	0.736781111	1	1.20987045	0.341700091	299	0.99206349	0.3285	1	0.002	2	0	1	0.9911762	0.1639634	HACE1	1391764	ncHAE
chr6:103991457-103991959	0.089020464	1	1.992195986	0.757463352	502	0.99206349	0.0327	1	0.0029	2	0	0.9995	0.9997416	0.006685007	HACE1	1316086	ncHAE
chr6:106052048-106052348	0.06603932	0.227841471	2.571846394	1.984071372	300	0.730159	0	0	8.00E-04	3	0	0.052	0.9979132	0.04213839	PREP	-201239	ncHAE
chr6:106218172-106218479	0.035443643	0.306790626	3.077572222	1.451559227	307	0.99206349	0.0108	1	0.006	3	0	0.978	0.9995434	0.01770579	PRDM1	-315869	ncHAE
chr6:106559013-106559312	0.130571389	0.87890189	2.224581735	0.894225744	299	0.9444444	0	0	0.0014	1	0	0.986	0.9994735	0.01990097	PRDM1	24968	ncHAE
chr6:107567837-107568137	0.151406	1	2.244406276	2.23E-14	300	0.99206349	0.028	3	0.0027	2	0	0.998	0.994049	0.09745193	PDSS2	212780	ncHAE
chr6:107964314-107964614	0.113000385	1	2.106040645	6.65E-15	300	0.984127	0.0124	2	0.0015	2	0	1	0.9999467	0.005351603	SOBP	153302	ncHAE
chr6:107989970-107990269	0.008092576	1	3.73976541	0.628126035	299	0.952381	0.1226	1	0.0022	5	0	0.997	0.9998718	0.004355944	SCML4	155396	ncHAE
chr6:110686026-110686325	0.361544855	0.560593301	1.407474442	0.896583988	299	0.984127	0.1052	2	0.0046	2	1	0.945	0.9841242	0.1701952	METTL24	-6701	ncHAE
chr6:112530955-112531255	1	1	3.16E-14	1.615891809	300	0.99206349	0.0258	1	0	0	0	0.0115	0.348962	0.9699882	LAMA4	44812	ncHAE
chr6:114696698-114696998	0.029656469	1	2.401032824	0.537658657	300	0.99206349	0.3355	1	0.0028	3	0	0.9285	0.999875	0.0125287	HS3ST5	-32639	ncHAE
chr6:114936489-114936789	0.103895507	1	2.854453236	1.56E-14	300	0.984127	0	0	0.0035	2	0	0.994	0.996507	0.0720553	HS3ST5	-272430	ncHAE
chr6:115479956-115480300	0.250111998	1	1.658348635	0.315256279	344	0.99206349	0.0208	1	8.00E-04	3	0	1	0.9999302	0.00982394	HS3ST5	-815919	ncHAE
chr6:116470176-116470475	0.220021653	0.998871621	1.749850161	1.41E-14	299	0.99206349	0	0	0	0	0	0.274	0.998907	0.04092032	COL10A1	-23263	ncHAE
chr6:117965822-117966135	0.289372183	1	1.154483024	0.878240097	313	0.99206349	0.0825	1	6.00E-04	3	0	1	0.7905267	0.7114014	NUS1	-30686	ncHAE
chr6:11861314-11861771	0.069482815	1	2.259019141	2.11E-14	457	0.99206349	0.3776	3	0.0012	3	0	NA	0.9992396	0.0119419	ADTRP	-82507	ncHAE
chr6:120706843-120707143	0.147530358	1	2.199391042	1.96E-14	300	0.99206349	0.0214	2	0.0015	2	0	0.9855	0.9978581	0.05969415	TBC1D32	948633	ncHAE
chr6:122207172-122207472	0.08407366	0.197242672	1.743676674	1.515365997	300	0.9285714	0.3431	1	0.0014	3	1	0.187	0.9761468	0.2063828	GJA1	450484	ncHAE
chr6:124377835-124378344	0.199951312	1	1.041487975	1.38E-14	509	0.984127	0.0214	1	0.0012	3	0	1	0.9938325	0.1013967	NKAIN2	252804	ncHAE
chr6:126495419-126495718	0.104855373	1	2.40429164	0.908304468	299	0.99206349	0.028	1	0.008	1	1	0.054	0.9967351	0.05657528	CENPW	-165751	ncHAE
chr6:128508943-128509342	0.521975596	1	1.202286895	0.213527139	399	0.99206349	0	0	0.0018	1	0	1	0.9983818	0.05056436	THEMIS	-286917	ncHAE
chr6:1287704-1288004	0.005683757	0.526240416	3.571752058	1.323619386	300	0.452381	0	0	0.0022	1	0	NA	0.9999861	0.000736479	FOXQ1	-24821	ncHAE
chr6:133461242-133461556	0.436030762	1	1.819530309	0.305607839	314	0.99206349	0	0	0.0014	4	0	0.9795	0.9947398	0.1274648	EYA4	-101090	ncHAE
chr6:133757878-133758178	0.028752389	1	2.73745326	0.483846834	300	0.9126984	0.0241	2	0.0053	2	0	0.002	0.9959952	0.06296215	EYA4	195539	ncHAE
chr6:140398958-140399312	0.069235698	0.262700446	2.44551886	1.643277838	354	0.809524	0	0	0.002	1	0	1	0.9995863	0.01660415	CITED2	-703378	ncHAE
chr6:140640214-140640514	0.205877421	1	1.339983432	0.894686198	300	0.730159	0	0	9.00E-04	4	0	1	0.995726	0.1186282	CITED2	-944607	ncHAE
chr6:140718295-140718658	0.397148166	1	1.621736074	2.19E-14	363	0.99206349	0	0	0.0041	6	0	1	0.9995297	0.02604559	CITED2	-1022720	ncHAE
chr6:141379755-141380055	0.090157553	0.598630744	2.446986121	1.348433829	300	0.99206349	0	0	0.005	1	0	0.9015	0.9981746	0.04018567	NMBR	1030031	ncHAE
chr6:142311505-142311805	0.107787656	1	2.432854741	1.11E-14	300	0.984127	0.2513	2	0.0015	2	0	0.1125	0.9947477	0.09453736	NMBR	98281	ncHAE
chr6:143279447-143279746	0.149332113	1	1.958736232	1.63E-14	299	0.968254	0	0	8.00E-04	1	0	0.997	0.999807	0.01097208	HIVEP2	-13259	ncHAE
chr6:144281796-144282095	0.222230424	1	1.976681625	0.345518004	299	0.99206349	0	0	0.001	2	0	0.677	0.9960049	0.114526	PLAGL1	8169	ncHAE
chr6:145978786-145979086	0.125668142	1	2.28627607	0.371467621	300	0.99206349	0.0104	1	0.0022	3	0	0.005	0.9976785	0.04561341	EPM2A	78224	ncHAE
chr6:148269962-148270262	0.10453193	1	2.767599158	2.72E-14	300	0.99206349	0.0603	2	0.0018	5	0	1	0.9995211	0.01826514	STXBP5	744443	ncHAE
chr6:148455785-148456084	0.300228262	1	1.693191413	0.952449521	299	0.9761905	0.02756	1	0.001	3	0	1	0.9994293	0.03033971	UST	-612529	ncHAE
chr6:148524582-148524882	0.070951127	1	2.838890071	2.06E-14	300	0.9603175	0.0357	2	0.0086	1	0	1	0.9999995	0.000377974	UST	-543732	ncHAE
chr6:148556646-148556946	0.010373072	1	3.856755321	0.399001442	300	0.825397	0.0883	3	0.0064	2	0	0.4865	0.9995636	0.01204873	UST	-511668	ncHAE
chr6:149187731-149188031	0.009677721	1	4.083791834	0.008286366	300	0.99206349	0.1794	2	0.006589	5	0	0.273	0.9995603	0.0121126	UST	119417	ncHAE
chr6:149557764-149558153	0.10082392	0.710105097	2.11677117	0.831626085	389	0.690476	0.255	1	0.001	4	0	1	0.9999927	0.000711159	TAB2	-84229	ncHAE
chr6:153330427-153331369	0.535405426	1	0.555992145	0.284899257	942	0.99206349	0.1464	3	0.0039	6	2	1	0.9652116	0.2993122	MTRF1L	-7078	ncHAE
chr6:154897443-154898217	1	1	0.895677647	0.242508575	774	0.99206349	0.0108	5	0.0012	13	0	1	0.7635515	0.668446	CNKSR3	-66037	ncHAE
chr6:155762652-155762952	0.146231111	0.116989988	1.005088294	3.169986182	300	0.984127	0	0	5.00E-04	2	0	0.0315	0.9229459	0.4299285	NOX3	14235	ncHAE
chr6:156350460-156350759	0.120630315	1	1.6476791	0.600296427	299	0.968254	0.1052	2	0.002	7	0	1	0.9946773	0.1282507	NOX3	-573573	ncHAE
chr6:156502693-156502993	0.022575482	1	3.311461924	2.36E-14	300	0.99206349	0	0	0.003	7	0	0.754	0.9996113	0.01099963	ARID1B	-596220	ncHAE
chr6:16108264-16108668	0.854333588	0.974051855	1.340394947	0.010789431	404	0.99206349	0.28095	2	6.00E-04	7	1	NA	0.7734582	0.6602601	MYLIP	-20890	ncHAE
chr6:162247578-162247877	0.00026261	0.179729179	5.50533007	2.073845874	299	0.968254	0.3664	4	0.0064	1	0	0.084	0.99999	0.00044508	AGPAT4	-552635	ncHAE
chr6:163148961-163149261	0.001190398	1	2.419934757	0.554390166	300	0.984127	0.0627	3	4.00E-04	6	2	0.8335	0.9999894	0.0009333	PARK2	-308	ncHAE
chr6:163418197-163418496	0.337701933	1	1.63476927	0.330786125	299	0.984127	0.101	1	0.002	1	0	0.722	0.9973517	0.06635075	PARK2	-269544	ncHAE
chr6:164420513-164420887	0.191986679	0.670904436	1.985151309	0.677253003	374	0.984127	0.4211	1	4.00E-04	1	0	1	0.9995396	0.01707648	QKI	585025	ncHAE
chr6:164929273-164929572	0.013833924	1	3.18943141	1.55E-14	299	0.9761905	0	0	0.0018	1	0	0.958	0.9999686	0.001738033	QKI	1093748	ncHAE
chr6:165467326-165467626	0.020365703	0.497895162	3.38175644	1.1924823	300	0.99206349	0.104	1	0.0028	3	0	0.683	0.9977721	0.04229045	PDE10A	608081	ncHAE
chr6:18697682-18697981	0.058111876	1	1.594587515	0.877688823	299	0.9761905	0.02765	2	9.00E-04	4	0	NA	0.991025	0.1633158	RNF144B	310251	ncHAE
chr6:19100967-19101289	0.426642406	0.840805592	1.538293578	0.902519917	322	0.99206349	0.0226	1	0.0088	4	0	NA	0.9958358	0.08640156	RNF144B	713547	ncHAE
chr6:19721060-19721359	0.78045536	1	1.188884354	1.52E-14	299	0.984127	0.0102	1	0	0	0	NA	0.9998996	0.0239486	ID4	-116407	ncHAE
chr6:19976429-19977397	0.142449045	1	1.102944617	1.96E-14	968	0.984127	0.2754	2	0.0034	2	0	NA	0.9999458	0.002418998	ID4	139296	ncHAE
chr6:20034525-20035009	0.903792553	1	1.085217319	1.79E-14	484	0.952381	0.1402	3	0.0034	1	0	NA	0.9997659	0.01842385	MBOAT1	177863	ncHAE
chr6:2073156-2073456	2.97E-05	0.369221767	6.413758122	1.475534374	300	0.99206349	0.2796	1	0	0	0	NA	0.9999833	0.000523579	GMDS	172620	ncHAE
chr6:2111511-2111876	0.135522689	1	2.06639802	0.226018683	365	0.333333	0.0104	1	0.0046	1	0	NA	0.9999962	0.000781268	GMDS	134232	ncHAE
chr6:21148085-21148437	0.073357882	1	1.667314042	0.285526787	352	0.9761905	0.0689	1	6.00E-04	3	0	NA	0.9996416	0.02207368	SOX4	-445711	ncHAE
chr6:2148251-2148609	0.062929051	1	2.636772308	0.267201413	358	0.896825	0	0	0.0038	5	0	NA	0.9999666	0.002373014	GMDS	97496	ncHAE
chr6:2396456-2396755	0.037157723	1	2.996545866	0.31970064	299	0.9603175	0.3435	4	8.00E-04	3	0	NA	0.9999909	0.001227546	GMDS	-150680	ncHAE
chr6:2415426-2415726	0.036530786	0.998871622	3.348702594	2.22E-14	300	0.99206349	0.017	7	0.0024	7	3	NA	0.9996733	0.01364074	GMDS	-169650	ncHAE
chr6:2559557-2559857	0.090097751	1	2.463279341	2.71E-14	300	0.952381	0.3572	1	0.0042	1	0	NA	0.9999166	0.004638439	MYLK4	191493	ncHAE
chr6:29555975-29556275	0.001556391	0.000961679	2.585755841	4.96308498	300	0.9761905	0.0226	1	0.0034	6	0	NA	0.9998963	0.003800077	OR2H2	442	ncHAE
chr6:33775592-33775891	0.026409535	0.230413663	3.102274826	1.563046714	299	0.9126984	0.4723	2	0.0015	6	2	NA	0.9999587	0.002755847	MLN	-3954	ncHAE
chr6:35027733-35028032	0.060488419	1	2.651102799	0.412710167	299	0.9603175	0.4748	1	0.0024	3	0	NA	0.9999999	0.000112169	TCP11	81541	ncHAE
chr6:35564358-35564657	0.229072365	1	2.040330612	0.411550267	299	0.34127	0.0675	1	0	0	1	NA	0.9979111	0.05503001	TULP1	-83793	ncHAE
chr6:37676174-37676473	0.698646237	1	1.321567641	2.46E-14	299	0.9761905	0	0	0.003	3	0	NA	0.9938925	0.1426798	MDGA1	-10558	ncHAE
chr6:38214285-38214584	0.389916626	1	1.398322314	0.427136795	299	0.99206349	0.1939	5	0.0019	2	0	NA	0.9946831	0.1357865	BTBD9	393265	ncHAE
chr6:38359428-38359736	0.003874422	1	4.706725581	0.408829175	308	0.9761905	0.2524	2	0.0014	5	1	NA	0.9999907	0.001023661	BTBD9	248118	ncHAE
chr6:38515917-38516216	0.132865383	1	1.502416938	0.430880284	299	0.99206349	0.32405	2	0.002	3	1	NA	0.994315	0.1375168	BTBD9	91633	ncHAE
chr6:43651086-43651386	0.054246226	1	1.42835744	0.619676688	300	0.984127	0.0375	3	0.0016	2	1	NA	0.9925033	0.1508494	MRPS18A	4292	ncHAE
chr6:44886280-44886663	0.658104746	1	1.286310101	0.24309835	383	0.984127	0	0	0.0022	1	0	NA	0.9994691	0.04400077	RUNX2	-409634	ncHAE
chr6:47105118-47105417	0.046552204	1	2.005397761	0.396313966	299	0.99206349	0.1372	1	4.00E-04	1	0	NA	0.9925764	0.112799	GPR110	-95169	ncHAE
chr6:48086794-48087093	0.190943857	0.591288839	1.528862312	1.205476399	299	0.99206349	0	0	0.0022	2	0	NA	0.9950663	0.1232823	PTCHD4	-50519	ncHAE
chr6:50201924-50202280	0.108961721	0.414538688	2.308832439	1.314257265	356	0.9761905	0.2222	1	0.001	2	0	NA	0.9999897	0.001259738	DEFB112	-185738	ncHAE
chr6:50301487-50301786	0.134788381	1	2.324617509	0.952427628	299	0.9444444	0	0	0.0014	3	0	NA	0.9945784	0.09232298	DEFB112	-285273	ncHAE
chr6:50404532-50404832	0.508691396	0.67530772	1.378728529	1.002828449	300	0.99206349	0.013	1	4.00E-04	1	0	NA	0.9530103	0.3467784	TFAP2D	-276859	ncHAE
chr6:50431582-50432232	0.164047539	1	1.880509334	2.62E-14	650	0.99206349	0.0132	5	0.0013	6	0	NA	0.9998623	0.004586649	TFAP2D	-249634	ncHAE
chr6:50432189-50432489	0.087817098	0.7042699	1.221947195	0.943043797	300	0.99206349	0.1376	1	9.00E-04	2	0	NA	0.9668801	0.2968657	TFAP2D	-249202	ncHAE
chr6:50502649-50502948	0.142915796	1	2.299326717	0.538558106	299	0.984127	0.02316	1	0.0016	3	0	NA	0.9999853	0.002598772	TFAP2D	-178742	ncHAE
chr6:50924038-50924376	0.224781699	1	2.016463633	0.057215195	338	0.99206349	0.0148	1	0.0046	1	0	NA	0.9998971	0.007525713	TFAP2B	137771	ncHAE
chr6:50992082-50992381	0.278247848	1	1.98874017	0.305615492	299	0.968254	0.16375	2	0	0	1	NA	0.9998606	0.01339729	TFAP2B	205796	ncHAE
chr6:51066913-51067367	0.42994205	1	1.660699546	0.11872534	454	0.9761905	0.0487	1	7.00E-04	4	0	NA	0.9999659	0.006281042	TFAP2B	280704	ncHAE
chr6:51293838-51294137	0.301631308	0.775304374	1.803227543	0.84462199	299	0.9603175	0	0	0.0028	3	0	NA	0.9998169	0.01669168	TFAP2B	507552	ncHAE
chr6:51339379-51339689	0.01842151	1	3.115817287	2.34E-14	310	0.984127	0.1414	3	0.0026	2	0	NA	0.9999996	0.000163041	TFAP2B	553098	ncHAE
chr6:51617519-51617818	0.007873253	1	4.10653871	0.193247259	299	0.984127	0.262	4	0.0036	1	2	NA	1	2.10E-05	PKHD1	334754	ncHAE
chr6:51652203-51652502	0.085000434	0.42156008	2.629000118	1.394875572	299	0.99206349	0.2005	5	0.0036	2	1	NA	0.9998309	0.009464388	PKHD1	300070	ncHAE
chr6:51910289-51910588	0.137535351	0.831563332	2.125365207	0.572682262	299	0.9761905	0	0	0.0042	1	0	NA	0.9998265	0.01467721	PKHD1	41984	ncHAE
chr6:52892116-52892415	0.054773562	1	2.985733716	0.977957198	299	0.968254	0.1575	1	0.0012	2	0	NA	0.9957907	0.06328022	GSTA4	-32090	ncHAE
chr6:55285688-55286119	0.028749919	0.24008718	1.971779985	1.311731961	431	0.99206349	0.20695	4	0.0028	1	0	NA	0.9988947	0.02873696	GFRAL	93637	ncHAE
chr6:55433713-55434034	0.318845098	1	1.76654881	1.31E-14	321	0.9603175	0	0	0.0036	1	0	NA	0.9997234	0.03449928	HMGCLL1	10111	ncHAE
chr6:57398038-57398338	0.007088664	1	3.516050446	0.325389463	300	0.99206349	0	0	0.0039	2	0	NA	0.9999874	0.000941154	PRIM2	215766	ncHAE
chr6:57563070-57564049	0.381254159	1	1.413174899	0.500723742	979	0.968254	0.3712	6	0.0036	10	0	NA	0.9482146	0.1811383	PRIM2	381138	ncHAE
chr6:63964865-63965165	0.164883659	1	2.216922513	0.436337182	300	0.984127	0	0	0.0012	1	0	NA	0.98864	0.1371521	FKBP1C	43664	ncHAE
chr6:64876886-64877185	0.011866855	1	3.330039799	0.52500175	299	0.99206349	0.029	3	0.0015	4	0	NA	0.9998876	0.005400975	PHF3	531295	ncHAE
chr6:66671736-66672036	0.095313347	1	2.137001693	0.055272702	300	0.99206349	0.146	2	4.00E-04	1	0	NA	0.999955	0.004782013	EYS	-254768	ncHAE
chr6:67181347-67181646	0.432645211	0.487172999	1.686317153	1.168250092	299	0.99206349	0.0339	3	0.0044	2	0	NA	0.9835102	0.2137737	EYS	-764379	ncHAE
chr6:6761372-6761672	0.067057476	1	2.612191925	0.85207153	300	0.968254	0.04355	6	7.00E-04	4	0	NA	0.8884476	0.4052231	LY86	173181	ncHAE
chr6:68543458-68543757	0.081974249	1	2.742009645	9.98E-15	299	0.99206349	0	0	0.0028	5	0	NA	0.9918852	0.1175552	BAI3	-801651	ncHAE
chr6:68974727-68975026	0.055421062	1	1.883980013	1.46E-14	299	0.99206349	0.2382	1	0.0028	2	0	NA	0.9993532	0.02273446	BAI3	-370382	ncHAE
chr6:70006310-70006610	0.0312586	1	3.080275969	0.074257225	300	0.99206349	0.0799	2	0	0	0	NA	0.9999998	0.000104527	LMBRD1	500543	ncHAE
chr6:71779561-71779860	0.32862059	0.917199877	1.793992291	0.540881715	299	0.99206349	0.1239	2	6.00E-04	1	0	NA	0.9941311	0.1349136	B3GAT2	-112970	ncHAE
chr6:72504504-72504803	0.010264342	1	3.310422828	0.247368281	299	0.99206349	0.3075	2	0.0023	4	0	NA	0.9999834	0.001547494	RIMS1	-92073	ncHAE
chr6:761772-762099	0.009177843	1	3.758581275	1.46E-14	327	0.888889	0	0	0.001	3	0	NA	0.9983608	0.0290387	EXOC2	-68825	ncHAE
chr6:77921759-77922058	0.044961261	1	2.676493375	0.845862502	299	0.99206349	0.15155	2	0.002	2	0	NA	0.998117	0.0328833	HTR1B	251581	ncHAE
chr6:85071846-85072423	0.681870366	1	1.25213404	4.76E-14	577	0.968254	0.1002	1	0.0024	4	0	NA	0.9997405	0.01223453	KIAA1009	-134782	ncHAE
chr6:8633702-8634002	0.188471188	1	2.095917643	6.59E-14	300	0.99206349	0.0678	4	0.0012	3	1	NA	0.9982168	0.03959008	SLC35B3	-198136	ncHAE
chr6:86818000-86818300	0.000921936	1	4.159907706	8.28E-15	300	0.99206349	0.0238	3	0.002	4	1	NA	0.9999064	0.003527038	SYNCRIP	-465147	ncHAE
chr6:87141979-87142447	0.743301577	0.985462656	1.248181916	0.226415838	468	0.968254	0.1508	1	0.0032	6	0	NA	0.9589917	0.2690246	HTR1E	-504811	ncHAE
chr6:8785076-8785757	0.628167474	1	1.239538927	2.16E-14	681	0.984127	0.0188	2	0.0024	4	0	NA	0.9999442	0.003623116	SLC35B3	-349701	ncHAE
chr6:90861620-90861982	0.542174727	1	1.399550574	0.256516084	362	0.9761905	0.0242	1	0.0014	1	0	NA	0.9997044	0.02124297	BACH2	144660	ncHAE
chr6:91354194-91354493	0.003590753	0.772929877	3.847232893	0.798973539	299	0.99206349	0.0795	5	0.0024	3	0	NA	0.9999948	0.00052594	MAP3K7	-57580	ncHAE
chr6:91497421-91497720	0.083635956	1	2.717011249	0.794783593	299	0.99206349	0.0626	6	0.0012	2	0	NA	0.9996786	0.01443407	MAP3K7	-200807	ncHAE
chr6:91797652-91797952	0.469646321	1	1.574250119	1.73E-14	300	0.9285714	0.224	1	0.0025	4	0	NA	0.9991199	0.03800386	MAP3K7	-501038	ncHAE
chr6:91845171-91845470	0.042161877	1	3.044834197	0.751295534	299	0.99206349	0.1899	1	0	0	0	NA	0.999902	0.00504114	MAP3K7	-548557	ncHAE
chr6:92171107-92171514	1	1	0.961028387	0.265304828	407	0.99206349	0.4453	5	4.00E-04	1	0	NA	0.971473	0.2818841	MAP3K7	-874547	ncHAE
chr6:94075057-94075424	0.365737439	1	1.659499422	1.60E-14	367	0.99206349	0	0	6.00E-04	2	0	NA	0.9974314	0.06071838	EPHA7	54003	ncHAE
chr6:9425855-9426155	0.143998631	0.224379433	2.483119741	2.086422934	300	0.99206349	0	0	0.0092	1	0	NA	0.9923263	0.112844	OFCC1	513547	ncHAE
chr6:9453787-9454086	0.006749419	0.93876318	3.189744331	0.483531235	299	0.99206349	0.03195	2	8.00E-04	4	0	NA	0.999997	0.000367753	OFCC1	485615	ncHAE
chr6:94554343-94554642	0.086326788	0.288297677	3.058490001	0.943951419	299	0.99206349	0.2891	3	0.0016	1	0	NA	0.9565001	0.3278605	EPHA7	-425249	ncHAE
chr6:94798623-94798922	0.300428311	1	1.362495374	0.987361635	299	0.99206349	0.3182	2	0.0015	2	0	NA	0.9959219	0.08695138	EPHA7	-669529	ncHAE
chr6:94960750-94961056	0.341110833	1	1.763009534	5.65E-14	306	0.99206349	0.0156	3	0.0046	2	0	NA	0.9997864	0.01833855	EPHA7	-831659	ncHAE
chr6:9516133-9516433	0.433223536	0.239093968	1.13281638	1.951107537	300	0.99206349	0	0	0.0015	4	0	NA	0.9501246	0.4503031	OFCC1	423269	ncHAE
chr6:95306359-95306659	0.002179591	1	3.961195662	1.71E-14	300	0.99206349	0.0323	2	0.0032	1	0	NA	0.9999875	0.000679119	MANEA	-718910	ncHAE
chr6:97670343-97671132	0.592213966	1	0.978521347	1.53E-14	789	0.888889	0.47335	2	8.00E-04	3	2	NA	0.9986437	0.02638713	MMS22L	60314	ncHAE
chr6:97817101-97817401	0.042410855	1	1.402106848	0.498888638	300	0.9761905	0	0	0	0	0	NA	0.9990019	0.0619535	MMS22L	-86199	ncHAE
chr6:97836097-97836604	0.202591661	1	1.448855722	0.462090327	507	0.99206349	0	0	0.0022	3	0	NA	0.9919567	0.09334516	MMS22L	-105299	ncHAE
chr6:9802218-9802518	0.028411412	1	3.157938843	6.13E-14	300	0.99206349	0.118	3	0.001	4	0	NA	0.9999934	0.000923062	OFCC1	137184	ncHAE
chr6:98298515-98299052	0.213973849	1	1.356430915	1.40E-14	537	0.81746	0.0135	2	0.0024	7	0	NA	0.9998358	0.009551613	MMS22L	-567732	ncHAE
chr6:98946193-98946671	0.034480136	1	1.517514597	0.232024479	478	0.99206349	0	0	0.0048	6	0	NA	0.9999964	0.001119631	POU3F2	-336148	ncHAE
chr6:99007333-99007632	0.348414856	1	1.87823836	0.477999786	299	0.9761905	0	0	0	0	0	NA	0.9774555	0.2035986	POU3F2	-275097	ncHAE
chr6:99164208-99164627	0.427138248	1	1.621803481	4.23E-14	419	0.952381	0.0661	2	9.00E-04	2	0	NA	0.9999872	0.002367991	POU3F2	-118162	ncHAE
chr6:99424936-99425930	1	1	0.738753718	0.053946893	994	0.9761905	0	0	0.001	6	0	NA	0.9999985	0.000707887	FBXL4	-29631	ncHAE
chr6:99425934-99426806	1	1	0.681611645	3.04E-14	872	0.9285714	0.1346	3	0.0031	2	2	NA	0.9991479	0.03523871	FBXL4	-30568	ncHAE
chr6:99633866-99634165	0.081598701	1	2.141763819	0.410839794	299	0.99206349	0.1464	1	0.0043	2	0	NA	0.9990258	0.0288956	FAXC	163515	ncHAE
chr7:101249297-101249680	0.133103815	0.843658809	2.162088549	1.00118128	383	0.9444444	0.015	4	0.003	6	0	0.837	0.9898884	0.1055808	MYL10	23087	ncHAE
chr7:104415112-104415412	0.121421534	0.546147603	2.423113047	1.255195915	300	0.99206349	0.2446	1	0.001	2	0	0.4215	0.9991892	0.03341323	KMT2E	-239364	ncHAE
chr7:105601331-105601630	0.009778834	1	3.467950448	0.343744192	299	0.984127	0.3331	1	0.0018	2	0	1	0.9999849	0.001077213	CDHR3	-2204	ncHAE
chr7:106642616-106642915	0.013588124	1	3.034945997	0.547377423	299	0.9206349	0	0	6.00E-04	3	0	0.925	0.9999958	0.000368518	PRKAR2B	-42328	ncHAE
chr7:10760303-10760602	0.000186453	0.704029427	5.627689072	1.037708247	299	0.99206349	0.0835	2	0.0034	3	0	NA	0.999996	0.000301964	NDUFA4	219430	ncHAE
chr7:109344440-109344740	0.328587649	1	2.069629424	0.013956224	300	0.99206349	0.2287	2	0.0026	3	0	0.9735	0.9881792	0.1878093	C7orf66	-819946	ncHAE
chr7:109504792-109505092	0.056079514	0.470472505	0.967545479	1.612029784	300	0.99206349	0	0	0.0014	1	0	0.7715	0.984547	0.210429	C7orf66	-980298	ncHAE
chr7:109612274-109612573	0.006263521	0.589089776	3.856209435	0.86349668	299	0.99206349	0	0	0.0024	1	0	0.018	0.9998133	0.005546513	C7orf66	-1087780	ncHAE
chr7:110746909-110747208	0.224782328	1	1.957754281	0.921581417	299	0.99206349	0	0	0	0	0	1	0.9996061	0.02424253	LRRN3	15997	ncHAE
chr7:111611285-111611584	0.136068515	1	2.139039125	1.243165134	299	0.99206349	0.011	1	0.0026	3	0	1	0.9854619	0.1559172	DOCK4	235015	ncHAE
chr7:113704431-113704731	0.070294159	1	2.471812929	0.625171234	300	0.99206349	0	0	0	0	0	0.7905	0.9973944	0.04852108	PPP1R3A	-145461	ncHAE
chr7:113977636-113978226	0.631483791	1	0.969440831	2.28E-14	590	0.984127	0.3684	2	0.0017	6	0	1	0.9990049	0.03780747	FOXP2	-77121	ncHAE
chr7:113985589-113985888	0.251923005	1	1.353573603	0.034748251	299	0.730159	0	0	0.0011	4	0	1	0.9999891	0.0104498	FOXP2	-69313	ncHAE
chr7:114194250-114194549	1	1	0.832640788	0.38047884	299	0.99206349	0	0	0.0018	3	0	1	0.9840625	0.3022468	FOXP2	139348	ncHAE
chr7:114926745-114927586	0.505635763	1	0.637312255	1.34E-14	841	0.99206349	0.2348	2	0.0034	9	0	1	0.9993892	0.02881317	MDFIC	364957	ncHAE
chr7:115113708-115114476	0.995486507	1	0.784771459	6.31E-14	768	0.984127	0.0174	3	0.0026	5	0	1	0.9967085	0.07299287	MDFIC	551883	ncHAE
chr7:115341171-115341470	0.471951167	0.568096411	1.56578307	1.406417284	299	0.984127	0	0	0.002	2	0	1	0.9892373	0.1813541	TFEC	329474	ncHAE
chr7:115369282-115369581	0.044667748	1	2.867774845	0.720436658	299	0.99206349	0.0527	1	6.00E-04	2	0	1	0.9999501	0.003146651	TFEC	301363	ncHAE
chr7:115417015-115417315	0.091880151	0.420584293	2.293742045	1.611753744	300	0.99206349	0	0	0.0012	4	0	0.925	0.9616006	0.2605722	TFEC	253630	ncHAE
chr7:116926498-116926797	0.079059535	1	2.155996482	1.50E-14	299	0.984127	0.4297	1	6.00E-04	1	0	0.998	0.9998367	0.01020466	WNT2	36695	ncHAE
chr7:11704436-11704750	0.158574031	1	2.223602382	1.94E-14	314	0.984127	0.4058	3	0	0	1	NA	0.9951437	0.09154759	THSD7A	167231	ncHAE
chr7:11765814-11766293	0.020955805	0.772516514	2.444439646	1.20760745	479	0.857143	0.2541	2	8.00E-04	3	1	NA	0.9999402	0.002049559	THSD7A	105770	ncHAE
chr7:120276385-120276684	0.235724551	1	1.971038473	0.120790067	299	0.99206349	0.0419	1	0.0012	2	0	1	0.999172	0.05602036	TSPAN12	221876	ncHAE
chr7:121968779-121969078	1	1	0.853250951	0.162362277	299	0.99206349	0	0	0.0018	1	0	1	0.999962	0.05251056	FEZF1	-24370	ncHAE
chr7:124667048-124667348	0.131782511	0.547272564	2.243231252	1.406880034	300	0.99206349	0.4016	3	6.00E-04	4	2	0.1155	0.9953047	0.06954548	POT1	-97163	ncHAE
chr7:125832212-125832512	0.217217701	1	2.455608465	0.029027223	300	0.99206349	0.0473	3	0.0034	1	0	0.9915	0.9975662	0.08820725	GRM8	1060986	ncHAE
[truncated: 409 more rows]
